# Supplementary material for: A biobanking turning‐point in the use of formalin‐fixed, paraffin tumor blocks to unveil kinase signaling in melanoma
Source: Clin Transl Med. 2021 Aug 4;11(8):e466. doi: 10.1002/ctm2.466 (PMC8335964; doi:10.1002/ctm2.466)
Supplement: Supplementary file 4 — Table S2: Global proteome analysis [file CTM2-11-e466-s002.xlsx]

## Sheet: Sheet1
T: T: Accession	T: T: Description	Patient_1_FFT1	Patient_1_FFT2	Patient_1_FFP1	Patient_1_FFP2	Patient_1_FFP3	Patient_2_FFT1	Patient_2_FFT2	Patient_2_FFP1	Patient_2_FFP2	Patient_2_FFP3	Patient_3_FFT1	Patient_3_FFT2	Patient_3_FFPE1	Patient_3_FFPE2	Patient_3_FFPE3	Patient_4_FFT1	Patient_4_FFT2	Patient_4_FFPE1	Patient_4_FFPE2	Patient_4_FFPE3	Patient_5_FFT1	Patient_5_FFT2	Patient_5_FFPE1	Patient_5_FFPE2	Patient_5_FFPE3	Patient_6_FFT1	Patient_6_FFT2	Patient_6_FFPE1	Patient_6_FFPE2	Patient_6_FFPE3	Patient_7_FFT1	Patient_7_FFT2	Patient_7_FFPE1	Patient_7_FFPE2	Patient_7_FFPE3	Patient_8_FFT1	Patient_8_FFT2	Patient_9_FFT1	Patient_9_FFPE1	Patient_9_FFPE2	Patient_9_FFPE3	Patient_10_FFPE1	Patient_10_FFPE2	Patient_10_FFPE3	Patient_11_FFT1	Patient_11_FFT2	Patient_11_FFPE1	Patient_11_FFPE2
Q9C0C9	(E3-independent) E2 ubiquitin-conjugating enzyme OS=Homo sapiens OX=9606 GN=UBE2O PE=1 SV=3	27.4214	28.0348	27.9798	23.2681	24.6681	28.1851	27.7433	26.2605	23.7966	23.6029	27.4117	27.1225	27.6031	24.0562	23.7852	26.247	28.5249	24.9922	22.5792	24.7982	29.3043	28.2069	26.0992	25.7356	26.0151	28.0405	28.3116	26.571	25.5766	25.1053	28.877	28.3272	28.3389	23.3237	24.2153	27.7259	27.6387	27.6166	26.2623	23.9793	23.2661	26.8075	23.75	25.8327	27.7619	28.3862	27.6523	25.5048
O14874	[3-methyl-2-oxobutanoate dehydrogenase [lipoamide]] kinase, mitochondrial OS=Homo sapiens OX=9606 GN=BCKDK PE=1 SV=2	21.8089	21.6427	20.5145	20.1124	20.0335	20.8565	20.9251	20.9779	19.2165	19.1091	21.5582	21.5294	20.0781	19.2663	19.8445	20.3591	20.2314	16.7729	16.2377	18.373	22.5308	21.9684	20.4849	20.382	20.4214	22.7549	21.3125	19.4747	19.9945	19.2716	21.8254	20.7538	20.9393	19.4759	20.7652	21.1511	21.1587	20.0626	19.4012	20.4444	19.5201	18.4394	19.192	19.6917	21.5941	22.128	21.501	21.0264
Q8TDZ2	[F-actin]-monooxygenase MICAL1 OS=Homo sapiens OX=9606 GN=MICAL1 PE=1 SV=2	25.3855	25.015	23.972	23.6424	23.6756	24.3016	24.1379	23.9502	23.2861	22.8348	25.6759	25.5657	24.2929	23.1951	23.6949	24.0997	24.415	22.9812	21.4301	21.8499	25.4954	24.9522	24.0121	23.5135	23.4619	25.9215	26.2944	24.3779	24.2832	23.9695	25.1028	24.8051	23.824	23.0375	23.8362	26.1656	24.9925	26.4303	25.4527	23.1879	23.3984	24.4933	22.3143	22.1292	26.7082	25.6783	24.4059	23.8451
O94851	[F-actin]-monooxygenase MICAL2 OS=Homo sapiens OX=9606 GN=MICAL2 PE=1 SV=1	20.3417	19.6439	17.2157	17.9439	17.2577	17.5543	19.1058	18.7434	17.5513	17.0435	19.784	18.4256	19.3294	18.1576	18.4432	20.726	21.4001	16.144	15.2762	16.0971	19.6538	19.0081	18.5557	16.8623	17.061	19.9372	18.7223	18.1607	17.7531	17.8795	18.9755	18.6917	18.5189	15.8373	16.8919	19.3114	19.3972	20.7075	18.5577	17.0935	17.9032	17.8201	17.2116	17.9208	19.0847	20.1062	18.9324	18.1296
Q7RTP6	[F-actin]-monooxygenase MICAL3 OS=Homo sapiens OX=9606 GN=MICAL3 PE=1 SV=2	24.291	23.7862	21.5841	21.8642	20.0196	24.1847	23.1891	23.1815	20.3134	20.034	23.0135	23.2434	22.2466	19.3547	19.9069	26.2501	25.8574	26.9135	21.1194	22.6794	23.3937	23.3818	22.5501	20.1864	20.3014	24.3092	24.2253	22.7369	19.9897	20.3862	22.9171	22.7179	22.1957	21.5034	21.2545	25.4638	23.9074	23.2863	24.9004	25.2616	24.5614	22.7818	20.8647	21.3568	23.9729	24.6091	23.3548	21.9068
P54922	[Protein ADP-ribosylarginine] hydrolase OS=Homo sapiens OX=9606 GN=ADPRH PE=1 SV=1	22.0896	21.9185	19.4012	19.1804	18.0923	19.391	19.9315	20.1744	17.7092	17.3241	20.2052	19.6097	19.6551	17.6334	17.5978	20.579	20.6407	17.2883	17.23	17.6767	22.2308	21.3743	19.5024	18.519	18.4573	20.3731	19.6129	18.3402	18.629	17.8931	18.8137	20.1163	19.8642	17.245	17.9225	20.4518	19.7263	18.0658	17.9514	18.5607	17.6729	18.2049	17.3306	17.7605	21.836	20.949	19.6779	17.8303
Q8NDY3	[Protein ADP-ribosylarginine] hydrolase-like protein 1 OS=Homo sapiens OX=9606 GN=ADPRHL1 PE=2 SV=1	21.9703	21.337	18.802	13.9882	18.1531	19.939	18.4528	19.8783	16.7738	15.807	20.6155	20.8326	19.2352	16.7	17.3821	20.1958	19.3019	17.1866	15.53	16.1007	22.7479	21.4475	20.3116	19.1813	19.1673	21.5115	20.1818	19.4079	18.4551	18.523	20.9853	20.7895	19.1997	16.5434	17.8042	20.679	19.8287	20.3704	19.8918	17.8605		19.4828	17.825	17.8556	21.3094	21.3339	20.0091	16.3089
Q15118	[Pyruvate dehydrogenase (acetyl-transferring)] kinase isozyme 1, mitochondrial OS=Homo sapiens OX=9606 GN=PDK1 PE=1 SV=1	22.3046	21.57	22.8268	21.4581	20.8605	21.7177	21.0543	21.8197	19.87	19.3406	20.6108	21.1873	20.7893	18.8214	20.3255	20.5887	20.3827	19.2127	18.4132	18.3492	22.2536	22.1055	20.0111	19.9413	21.1245	21.4299	21.6822	20.1656	20.1187	19.9939	22.8928	21.333	20.9182	20.7015	21.5512	20.7054	20.9607	21.254	19.3926	19.0583	19.7178	20.3961	19.2178	19.7265	22.6879	22.034	20.6425	20.9261
Q15119	[Pyruvate dehydrogenase (acetyl-transferring)] kinase isozyme 2, mitochondrial OS=Homo sapiens OX=9606 GN=PDK2 PE=1 SV=2	21.4284	21.4661	19.3188	15.073		21.3562	21.325	20.7648	14.0142		20.6009	18.4532	20.2065	14.4767	13.9408	21.4251	21.5192	18.7206			21.6279	19.6898	20.3742		13.0828	22.4461	21.5736	20.0389	14.2546	14.5316	21.3204	21.0319	20.2429	14.6618	14.085	21.9136	21.4159	19.9253	20.5019		14.6476	18.2973	19.1969		19.2414	22.3705	21.3345
Q15120	[Pyruvate dehydrogenase (acetyl-transferring)] kinase isozyme 3, mitochondrial OS=Homo sapiens OX=9606 GN=PDK3 PE=1 SV=1	27.621	27.4226	26.0565	25.9967	26.1707	27.2069	27.0408	27.5223	26.0207	25.5727	26.3287	25.6065	26.3208	25.2173	25.7279	27.4982	28.5409	25.7928	25.3435	25.73	27.6059	27.1715	26.3683	25.8646	25.9535	27.8039	26.8019	26.1455	25.8014	25.8229	26.4058	26.562	26.1555	25.5798	26.4697	28.2908	28.2657	27.8844	25.739	25.9471	25.8565	26.0952	24.9417	25.4619	28.4206	28.2718	27.3416	27.155
Q9P0J1	[Pyruvate dehydrogenase [acetyl-transferring]]-phosphatase 1, mitochondrial OS=Homo sapiens OX=9606 GN=PDP1 PE=1 SV=3	23.7685	23.4928	21.1781	20.9077	20.6773	22.2176	22.0303	22.1628	20.7768	20.5004	22.5288	22.6558	21.643	19.9373	20.4562	21.8622	21.8616	20.4397	19.4011	19.8063	24.1798	23.9095	22.242	21.1652	21.3019	24.0843	23.1144	21.7969	21.2424	20.7024	23.6035	22.9474	21.8988	20.3608	21.0566	23.3835	22.8955	23.573	22.4114	21.2394	21.006	22.3179	20.3633	21.2017	23.7596	24.4365	22.966	22.1934
Q9BV57	1,2-dihydroxy-3-keto-5-methylthiopentene dioxygenase OS=Homo sapiens OX=9606 GN=ADI1 PE=1 SV=1	24.6625	23.938	21.7249	20.7106	21.2346	22.1025	21.3666	21.3826	20.0206	19.7416	22.9533	23.6309	22.1215	19.8008	20.1899	22.7209	22.575	19.7965	19.0172	19.9621	23.495	22.8409	21.4355	20.7692	20.7334	21.9093	23.48	21.8838	21.4081	20.4735	23.2252	23.3036	22.4055	20.5117	21.5977	21.6307	21.846	22.0889	20.5547	20.4454	20.3599	21.5189	20.2919	19.9908	24.0736	22.8868	22.3603	21.1584
Q04446	1,4-alpha-glucan-branching enzyme OS=Homo sapiens OX=9606 GN=GBE1 PE=1 SV=3	25.2343	24.9073	23.334	23.0259	22.8148	24.9183	24.8525	24.6996	23.3714	23.1397	24.2584	24.4661	23.7877	22.1241	22.7895	24.9285	24.9073	22.9829	21.9659	22.3322	25.9537	25.5962	24.2179	23.3075	23.3489	25.1678	24.8188	23.6311	23.3276	23.3054	24.758	24.3886	23.9919	22.7282	23.667	24.7578	24.4463	25.0917	24.1812	22.511	22.6742	23.4984	22.7542	22.0116	25.3762	24.8081	24.3038	23.6153
P61604	10 kDa heat shock protein, mitochondrial OS=Homo sapiens OX=9606 GN=HSPE1 PE=1 SV=2	28.9688	28.3794	25.0212	24.6875	24.4364	27.9203	27.7341	26.7142	25.0289	24.7768	24.9762	25.7043	25.4227	23.9666	24.118	26.4765	26.8107	23.2018	22.0808	22.9293	28.5851	28.4325	25.9166	24.8358	24.7423	28.6996	27.428	25.4916	24.6399	24.1831	28.7226	27.4904	25.6103	23.9609	24.6602	28.2097	27.7046	27.567	25.2294	24.4237	24.6367	24.7109	23.1514	23.244	27.7143	28.8393	26.4972	25.3165
Q15029	116 kDa U5 small nuclear ribonucleoprotein component OS=Homo sapiens OX=9606 GN=EFTUD2 PE=1 SV=1	26.3677	26.7298	25.7453	24.3789	24.2528	28.8682	28.1947	27.0027	25.5009	24.8739	26.5517	28.1838	25.3978	23.5591	24.1944	29.031	27.9507	27.8537	25.5049	25.6969	28.2987	28.3107	25.9383	24.3575	24.4295	27.7966	27.6891	26.0615	24.8104	25.3576	27.164	29.5114	26.8377	24.1202	24.9843	28.4828	26.8777	27.0587	25.9367	24.3109	24.6138	26.7273	25.4415	25.3604	27.2706	27.7757	28.1311	25.3284
Q9NRX4	14 kDa phosphohistidine phosphatase OS=Homo sapiens OX=9606 GN=PHPT1 PE=1 SV=1	24.8827	24.5709	22.3145	22.1407	21.7847	23.9979	23.9645	23.3001	21.7068	21.6542	23.2415	23.4919	22.9113	21.6302	21.4584	23.601	23.1955	21.4817	20.0506	20.6584	23.9451	23.4847	22.2304	21.1798	21.4863	24.3649	24.0406	22.6061	21.5415	21.2961	22.9838	23.412	22.4707	21.5074	22.3522	23.4584	23.0511	23.5285	21.4625	20.6824	20.3152	21.9748	20.4235	20.6657	24.3405	24.5317	23.3046	22.3943
P31946	14-3-3 protein beta/alpha OS=Homo sapiens OX=9606 GN=YWHAB PE=1 SV=3	27.7189	27.5173	25.5019	25.219	24.9331	26.6137	26.3897	25.7091	24.4506	24.1301	26.1663	26.317	25.1872	23.8639	24.4364	27.3123	26.9509	24.5295	23.3695	23.9563	28.1723	27.5128	25.714	25.129	25.1319	27.0446	26.9605	25.2516	24.8119	24.4992	27.5795	27.3729	26.0053	24.8028	25.6864	27.3224	26.5965	26.7578	25.4045	24.2424	24.3679	25.3938	24.5155	24.4171	27.5632	27.5825	26.242	25.3038
P62258	14-3-3 protein epsilon OS=Homo sapiens OX=9606 GN=YWHAE PE=1 SV=1	28.6044	28.2913	26.3288	25.8185	25.4929	28.8628	28.2011	27.5238	25.7201	25.4129	26.7152	26.87	26.5179	25.0775	25.5044	27.7745	27.5449	25.2337	23.9558	24.4814	28.7383	28.4155	26.9014	25.7692	25.9888	28.5574	29.3014	26.6921	25.417	25.1661	29.2588	28.6493	26.8221	25.4523	26.3705	27.6721	27.7005	27.6638	28.9942	26.9378	26.458	26.7594	25.2275	25.2339	28.7572	29.1858	27.6199	26.7161
Q04917	14-3-3 protein eta OS=Homo sapiens OX=9606 GN=YWHAH PE=1 SV=4	26.7274	27.194	25.9101	24.9815	25.0665	28.6484	28.0284	28.0189	26.0093	25.6214	26.5745	27.8057	25.9098	24.1013	25.1327	28.216	28.3028	29.0595	24.9812	25.7901	28.763	28.4367	26.9383	25.3132	25.2592	28.2356	28.3726	26.7521	25.4939	26.1321	26.8365	29.0138	27.6127	25.1507	25.8481	28.6774	27.804	27.1698	26.319	25.4961	25.415	27.2744	25.8881	26.0983	28.4851	28.1885	27.9427	26.2866
P61981	14-3-3 protein gamma OS=Homo sapiens OX=9606 GN=YWHAG PE=1 SV=2	28.7694	28.3965	25.4031	25.5502	25.2694	27.1297	26.7936	26.242	24.9676	24.635	26.9448	26.7724	26.3397	25.0177	25.2664	27.1358	27.1481	24.437	23.5361	24.1168	27.9379	27.4642	26.0341	25.0946	25.1681	27.8872	27.1103	26.0778	25.403	25.1324	28.1902	27.6316	25.9778	24.6622	25.573	27.3179	26.9249	27.1749	25.6616	24.6805	24.9153	25.5786	24.4311	24.5268	27.9796	27.7855	26.5924	25.4857
P31947	14-3-3 protein sigma OS=Homo sapiens OX=9606 GN=SFN PE=1 SV=1	27.6904	27.2403	26.5756	26.1841	25.7383	28.4113	27.5264	27.0029	25.8223	25.6024	26.6205	26.9509	26.1448	25.092	25.7009	28.7365	28.4265	27.1962	25.7361	26.4859	27.6489	27.1983	26.4711	26.3848	26.2613	27.9865	28.3703	26.3029	26.5419	26.5283	27.3736	27.7139	26.2748	26.4721	27.185	28.3427	27.7394	27.7347	29.5806	27.3382	27.79	26.3102	26.1296	26.4932	27.9996	27.681	27.2125	26.7584
P27348	14-3-3 protein theta OS=Homo sapiens OX=9606 GN=YWHAQ PE=1 SV=1	27.0739	26.7919	24.5597	24.0519	23.8927	26.7767	26.4763	25.8881	24.1765	23.8835	25.4318	25.9312	23.8619	22.62	22.7915	27.3521	26.6448	25.8446	23.5317	24.1515	27.306	26.9227	24.8617	24.1141	24.1844	27.0788	26.5738	25.1337	23.8706	23.6546	27.479	27.5086	25.2039	23.714	24.4926	26.0701	25.725	26.4264	25.2071	24.1615	24.5854	24.9513	23.74	24.3012	27.0391	27.1945	25.9925	24.8849
P63104	14-3-3 protein zeta/delta OS=Homo sapiens OX=9606 GN=YWHAZ PE=1 SV=1	30.3485	30.0015	27.9796	27.8201	27.6412	29.4814	29.0841	28.5928	27.2559	26.9263	28.5356	28.574	28.0477	26.5846	27.223	29.8544	29.7775	27.6579	26.2854	26.9619	30.4163	30.034	28.3292	27.6577	27.7204	30.2914	29.6567	28.2164	27.6841	27.4396	29.9004	29.6786	28.3856	27.232	27.9734	30.0374	29.4819	30.0909	29.0026	27.5202	27.926	27.9789	26.65	26.821	30.1005	30.3651	28.9973	28.1497
P15428	15-hydroxyprostaglandin dehydrogenase [NAD(+)] OS=Homo sapiens OX=9606 GN=HPGD PE=1 SV=1	28.8193	28.0103	24.0545	23.7745	23.6854	24.3489	23.2686	23.0856	21.9082	20.8669	24.8185	24.7191	22.748	21.4236	21.6262	24.6863	24.8178	22.1576	20.2637	21.0675	24.3936	23.325	23.2574	22.3539	21.8616	23.7772	24.6333	23.2038	22.0722	21.1181	22.5806	24.2189	23.8312	21.6823	22.4796	23.0791	23.6829	23.2374	22.4919	21.5606	22.6002	22.5673	23.0721	23.2893	24.2067	24.1603	24.2648	22.8124
Q9C0C2	182 kDa tankyrase-1-binding protein OS=Homo sapiens OX=9606 GN=TNKS1BP1 PE=1 SV=4	26.3368	25.9161	23.8335	23.2098	23.0005	25.611	25.1979	24.8241	23.2481	22.939	25.6277	25.1239	24.1509	21.9627	22.487	25.3007	25.0428	23.6834	22.6309	22.978	26.5432	25.9448	24.7366	23.1224	23.0893	25.3944	25.4622	24.4619	22.8109	22.8318	25.5927	25.3862	24.2711	22.7113	23.6229	25.357	25.005	25.7229	24.1312	23.2923	23.052	25.1154	23.0848	24.0095	26.1554	26.1101	25.0188	23.8049
Q8WTS1	1-acylglycerol-3-phosphate O-acyltransferase ABHD5 OS=Homo sapiens OX=9606 GN=ABHD5 PE=1 SV=1	16.2508	16.8463	17.2789	14.977	16.2224	18.8635	18.3995	18.6015	16.922	17.7855	17.4918	17.9748	18.0353	14.7559	15.3871	17.5381	17.4811	16.2803	14.7152	14.703	17.2425	16.4051	18.278	15.0054	15.9992	18.1333	18.7009	19.3211	17.7674	16.9459	16.8904	16.0631	17.0941		17.6857	18.4861	16.3798	17.5473	18.5087	16.1601	15.6834	15.5374	16.2074		18.8455	16.4597	19.1878	15.7136
Q99943	1-acyl-sn-glycerol-3-phosphate acyltransferase alpha OS=Homo sapiens OX=9606 GN=AGPAT1 PE=1 SV=2	24.7796	23.8575	21.2891	21.5993	21.0552	23.275	22.9545	21.8457	21.4741	21.6848	22.3355	22.3891	21.5055	20.1323	20.4821	23.6649	23.3562	21.8571	19.8582	20.378	24.0484	23.0566	21.2081	21.0133	21.2696	23.5067	23.1675	21.0821	21.0375	20.709	23.8437	23.2972	21.5844	20.6763	21.3841	23.5037	22.745	22.8256	22.4957	20.0477	19.6408	21.6033	20.6341	19.9724	23.8333	23.4974	22.8485	22.1255
O15120	1-acyl-sn-glycerol-3-phosphate acyltransferase beta OS=Homo sapiens OX=9606 GN=AGPAT2 PE=1 SV=1	17.7976	18.8168	17.8145	16.3462	17.0526	18.5252	19.0305	18.9654	17.3857	17.0691	19.2281	18.6092	18.2149	16.6999	16.5551	17.7886	17.9591	16.2657	15.4992	15.415	18.9057	19.8262	17.9174	17.0334	16.9479	19.0149	18.6507	17.5082	17.6402	17.469	20.2925	19.7097	17.6311	16.3736	17.8968	18.3566	18.7112	18.8846	16.3157	17.0334	15.9016	16.1554	15.1548	16.0977	18.4798	20.2913	17.7022	18.171
Q9NRZ5	1-acyl-sn-glycerol-3-phosphate acyltransferase delta OS=Homo sapiens OX=9606 GN=AGPAT4 PE=1 SV=1	17.7458		14.8653	15.8697	16.6107	17.9645	17.5738	17.0148	16.6007	16.4582	16.055	17.7567	16.9246	15.976	16.7151	18.2184	18.1008	17.7497	13.9175	14.7849	17.6429	16.7938	16.1631	15.9574	17.4258	17.9318	17.898	17.9589	17.0616	16.0033	20.3825	19.421	16.8646	17.0716	17.5038	16.8006	18.3827	17.8268	16.4063	16.4402	15.7442	16.6256	16.9677	16.2534	18.2972	16.8934	17.2684	16.9279
Q9NUQ2	1-acyl-sn-glycerol-3-phosphate acyltransferase epsilon OS=Homo sapiens OX=9606 GN=AGPAT5 PE=1 SV=3	24.8091	24.4191	21.6546	21.8739	21.5108	22.931	22.6037	22.4058	21.0963	20.4986	23.3955	22.9825	22.8199	20.6923	21.979	23.1374	23.0789	20.2279	18.9696	19.7578	23.8161	23.3546	22.0524	21.6118	21.6724	23.485	22.9482	21.8467	21.6905	22.0454	23.1863	23.0192	22.0546	21.4838	22.3329	23.8917	23.1629	23.5455	22.7212	21.5797	21.8062	21.9955	21.2034	20.7812	23.7484	24.0236	22.8222	22.3031
Q9NRZ7	1-acyl-sn-glycerol-3-phosphate acyltransferase gamma OS=Homo sapiens OX=9606 GN=AGPAT3 PE=1 SV=1	23.8228	23.0978	20.9648	20.8604	20.6056	22.7064	22.4933	22.0893	20.5842	20.2579	22.7903	22.8768	21.7988	19.877	19.8957	23.5555	23.6333	22.0574	18.6668	18.2812	23.5637	23.571	21.9267	20.6597	21.0554	23.6499	22.6595	21.4633	19.95	20.1561	22.4412	22.247	21.3299	19.6423	21.1731	23.6608	22.5573	23.069	21.6013	20.6682	19.3666	21.1541	20.0579	19.8544	23.7588	23.4484	22.2031	21.395
Q00722	1-phosphatidylinositol 4,5-bisphosphate phosphodiesterase beta-2 OS=Homo sapiens OX=9606 GN=PLCB2 PE=1 SV=2	22.1311	21.9586	19.6181	19.7857	19.7344	23.1267	22.9878	22.3866	21.1052	20.7873	21.7853	21.8848	20.1195	19.0865	18.7902	21.9748	21.758	19.7072	19.2338	19.4885	22.4979	22.2429	20.8212	19.4901	20.0394	22.057	22.1543	20.148	19.1385	19.09	20.8268	21.5205	20.4849	19.4538	19.9543	22.6045	21.7057	22.7216	21.1378	20.3186	20.2166	19.521	18.4966	19.067	22.6151	22.2174	21.353	20.2974
Q01970	1-phosphatidylinositol 4,5-bisphosphate phosphodiesterase beta-3 OS=Homo sapiens OX=9606 GN=PLCB3 PE=1 SV=2	24.3046	23.8105	21.4807	20.5391	21.3638	24.0386	23.4442	23.2948	21.5003	21.285	23.3331	22.9044	22.1501	20.9864	20.8908	23.1996	23.4205	21.038	20.6868	20.8913	24.2094	23.8918	22.6292	21.1716	20.9616	23.9866	23.2904	22.2905	20.7137	20.9623	24.0123	23.4736	22.0775	20.3112	21.7436	23.6679	22.9594	23.5429	22.2879	21.4177	21.5021	22.5839	20.9637	21.3604	23.9475	24.5389	23.2318	21.8184
P51178	1-phosphatidylinositol 4,5-bisphosphate phosphodiesterase delta-1 OS=Homo sapiens OX=9606 GN=PLCD1 PE=1 SV=2	25.3453	25.1654	22.1642	21.0713	20.4512	23.9933	23.5191	22.7206	20.4636	20.8677	23.4246	23.8038	23.4692	19.9355	21.0386	23.3622	23.983	21.5687	19.9118	20.4344	25.366	24.7709	22.9834	20.7492	20.8448	25.155	24.9406	22.9267	20.9232	20.891	24.234	24.27	23.3006	20.2307	20.0658	24.2719	23.9728	23.2568	22.9201	22.634	21.174	22.2042	21.3456	22.2902	24.7382	25.2388	24.0085	21.6321
Q4KWH8	1-phosphatidylinositol 4,5-bisphosphate phosphodiesterase eta-1 OS=Homo sapiens OX=9606 GN=PLCH1 PE=1 SV=1	23.9878	23.4562	20.9618	18.9809	18.8431	22.5648	22.283	21.8825	19.1984	18.4616	22.9018	22.9908	21.2319	18.3016	18.7595	21.8824	22.1502	19.3212	17.4803	17.5549	24.0375	23.7728	21.6073	19.3465	18.955	22.6485	23.8056	21.2446	19.3828	19.1221	24.1475	23.8381	21.4911	18.7893	19.2981	22.8123	22.5403	23.1359	21.024	18.6272	18.407	21.4423	18.3138	18.3583	23.6072	23.6502	22.2968	19.1822
P19174	1-phosphatidylinositol 4,5-bisphosphate phosphodiesterase gamma-1 OS=Homo sapiens OX=9606 GN=PLCG1 PE=1 SV=1	28.0049	27.6115	25.8989	24.392	24.3324	26.7493	26.3808	26.6203	24.5593	24.0278	26.0966	26.0346	26.3285	23.3459	23.7023	26.9782	27.2202	25.515	22.5697	23.0598	28.21	27.7587	27.8129	24.0193	24.2234	27.759	27.4255	26.9174	24.4351	24.4417	28.2535	27.612	26.5766	24.0706	24.762	27.2691	27.0661	27.0687	26.7162	23.599	23.6682	27.0454	23.3936	23.4413	27.3455	28.3121	27.6606	24.9234
P16885	1-phosphatidylinositol 4,5-bisphosphate phosphodiesterase gamma-2 OS=Homo sapiens OX=9606 GN=PLCG2 PE=1 SV=4	26.1373	25.9786	24.5351	24.917	24.2379	25.7046	25.3137	25.213	23.8307	24.3237	25.7321	25.6611	24.5975	23.4744	23.9873	24.5674	24.8384	22.6096	23.2695	23.6698	26.2226	25.711	24.8127	24.0349	23.8114	25.7042	25.7604	24.2133	23.7656	23.8056	26.1415	25.9716	24.9414	24.2158	25.3427	25.5326	24.7541	25.2681	24.2115	24.269	23.357	26.2869	26.7577	27.0311	26.367	26.5278	25.071	24.9817
Q9BZG8	2-(3-amino-3-carboxypropyl)histidine synthase subunit 1 OS=Homo sapiens OX=9606 GN=DPH1 PE=1 SV=2	21.0438	20.8462	19.4837	17.2124	15.5406	17.7595	19.1641	18.7838			18.6482	17.7486	17.5609	15.9704	16.1333	19.8339	20.0951	16.598	13.0757	13.214	20.9296	20.5392	18.6558	16.9385	17.2194	20.7831	19.2697	18.0487	15.428	16.1444	20.6138	20.7725	19.0873	14.9726	16.775	19.8196	19.4275	20.2821	17.8589	14.6881	15.3235	19.0088		12.8187	18.0133	20.6467	18.8618	16.6415
Q9BQC3	2-(3-amino-3-carboxypropyl)histidine synthase subunit 2 OS=Homo sapiens OX=9606 GN=DPH2 PE=1 SV=1	18.3171	19.666	16.9379	17.8926		18.3755	16.3802	17.6718			18.6028	19.1942	17.3685		17.012	16.3578	17.7966	16.6929			19.7183	18.6414	17.5866		16.1147	20.0861	21.1065	18.1057			21.1607	20.6167	17.9852	16.4984	17.8509	18.7645	18.4294	19.7363	17.2644	16.5237		17.3651			19.8803	19.3356	18.7306
P09543	2',3'-cyclic-nucleotide 3'-phosphodiesterase OS=Homo sapiens OX=9606 GN=CNP PE=1 SV=2	28.8508	28.7166	28.1122	25.451	26.2229	28.0379	27.5467	26.5112	25.6798	25.5049	28.2894	28.215	28.0517	25.605	25.9524	27.0557	28.5799	25.4117	26.4028	26.7266	29.5746	28.838	27.2657	26.5048	26.7194	28.3979	28.4156	26.8457	26.1912	25.7166	29.0644	28.5583	28.4109	24.9419	25.2845	28.3521	28.1895	27.5351	26.3917	27.049	26.6731	27.2833	25.9167	26.5328	28.3883	28.8615	27.91	26.564
Q16698	2,4-dienoyl-CoA reductase, mitochondrial OS=Homo sapiens OX=9606 GN=DECR1 PE=1 SV=1	27.9755	27.5285	24.9783	24.8794	24.7673	27.1492	26.7715	26.1777	25.0308	24.3751	26.7618	26.6898	25.5673	23.6689	24.2827	26.773	26.1312	24.4997	23.7161	24.1208	27.7624	27.4481	25.6182	24.5227	24.7989	27.7487	27.0126	25.3453	24.5216	24.3626	26.5696	26.3801	25.4605	24.1963	24.9137	27.5818	27.2847	26.9662	24.965	24.5012	23.951	25.5412	24.2446	23.9954	27.3039	27.8866	26.5105	25.3356
Q6L8Q7	2',5'-phosphodiesterase 12 OS=Homo sapiens OX=9606 GN=PDE12 PE=1 SV=2	24.2657	23.3909	21.708	21.573	21.1697	23.8379	23.5136	22.9981	21.9246	21.8419	23.0341	23.2429	22.4105	20.8777	20.9112	23.4774	23.2916	21.6178	20.4718	20.3719	24.3687	23.3918	22.1297	21.966	21.7638	23.8878	23.6951	21.271	20.8251	21.3606	22.8903	23.6999	22.0234	21.8145	21.9979	23.6929	23.1407	23.7687	23.4963	21.9582	20.6955	21.855	20.8191	20.3804	23.8259	24.0209	23.4672	22.0444
Q05823	2-5A-dependent ribonuclease OS=Homo sapiens OX=9606 GN=RNASEL PE=1 SV=2	22.6052	22.1755	19.6059	19.6284	19.5261	20.2967	20.1329	19.6686	18.6028	18.3637	21.2471	21.3251	20.0338	19.0597	19.4928	20.5247	20.8443	18.3783	17.9207	17.8561	21.0636	20.4259	19.2988	19.1542	19.015	21.0309	21.1166	19.4204	18.9721	18.735	21.3573	21.126	19.7099	18.0841	19.1922	21.2618	20.9285	21.175	19.6132	19.0789	19.1202	19.985	19.2631	18.9577	22.025	22.0703	20.5415	19.55
P00973	2'-5'-oligoadenylate synthase 1 OS=Homo sapiens OX=9606 GN=OAS1 PE=1 SV=4	25.0886	24.78	23.0247	23.4789	23.096	24.4794	24.1813	24.1609	23.1619	22.9959	24.4421	24.4117	23.1366	22.1826	22.7813	23.9604	20.3605	21.5337	22.2761	22.3739	25.0534	24.678	23.7509	23.2179	23.6297	24.7129	24.7788	22.8995	23.0215	22.9165	24.7386	24.2956	23.4555	22.6673	23.365	24.1056	23.7049	24.3537	23.0194	22.6901	22.3119	23.1534	23.0072	22.8959	25.0766	25.568	24.2566	23.3509
P29728	2'-5'-oligoadenylate synthase 2 OS=Homo sapiens OX=9606 GN=OAS2 PE=1 SV=3	26.604	26.65	24.1055	23.948	23.5143	25.341	25.2307	24.7355	22.8155	22.655	26.0052	25.6069	24.4769	22.773	22.9317	24.4563	24.3282	23.2422	21.462	22.127	26.2108	25.6394	24.7504	23.3768	22.9836	25.9818	25.7666	24.2049	22.9772	23.1623	25.6884	25.3195	23.9741	23.1262	23.6663	26.1694	25.785	26.5283	24.9631	24.2583	24.3492	25.0682	23.6591	23.8831	26.909	26.7586	25.5882	24.7886
Q9Y6K5	2'-5'-oligoadenylate synthase 3 OS=Homo sapiens OX=9606 GN=OAS3 PE=1 SV=3	26.3384	25.9128	24.0344	23.7343	23.5275	25.4898	25.4062	25.3311	23.3713	23.2482	26.0554	25.8009	24.7776	23.3718	23.4676	24.9981	25.4065	22.9543	21.9892	22.1966	26.2395	25.6816	24.5961	23.6979	23.5019	26.3577	25.9879	24.5821	23.7715	23.4849	25.125	25.1486	24.6318	22.9799	23.9513	25.9199	25.5415	25.419	23.7499	22.8509	22.7791	24.3245	23.1209	23.5825	26.1229	26.3232	25.29	24.4149
Q15646	2'-5'-oligoadenylate synthase-like protein OS=Homo sapiens OX=9606 GN=OASL PE=1 SV=2			14.8559			14.1049		14.6336	13.1904	14.8948		15.1935	15.7192			17.8692	17.1425				17.5211	16.8756		14.9892	14.3718	16.8932	16.4918		14.7737	14.4013		17.504		13.9404	15.0546	16.6155	16.7027	17.0112	16.6919		12.1494	15.6152	14.1599		18.5696	18.6003	17.9037
Q99460	26S proteasome non-ATPase regulatory subunit 1 OS=Homo sapiens OX=9606 GN=PSMD1 PE=1 SV=2	26.8676	26.6689	24.5555	24.4038	24.2186	26.0257	25.6506	25.3619	24.0026	23.6438	26.2402	26.0685	24.8863	23.6253	23.9231	25.8244	25.7252	23.2121	22.8095	22.9141	27.0617	26.7544	24.8665	24.2535	24.3077	26.6127	26.0693	24.522	24.2677	24.0482	26.8079	26.4023	24.9061	23.7152	24.5398	26.2866	25.8299	26.3577	24.608	23.7179	23.7852	24.8946	24.1019	24.0013	26.8184	26.9129	25.5756	24.9344
O75832	26S proteasome non-ATPase regulatory subunit 10 OS=Homo sapiens OX=9606 GN=PSMD10 PE=1 SV=1	25.6363	25.1328	22.1118	22.784	22.28	23.8878	23.5718	23.3477	22.3381	21.9241	23.7079	23.6472	22.7891	21.412	21.915	26.7137	23.7138	20.7342	20.6309	21.3036	25.6349	25.1779	23.7491	22.1795	22.8537	24.4689	23.219	23.0297	22.5634	22.5339	24.642	23.5512	22.9849	22.5353	23.6724	23.6137	23.3014	23.428	22.3806	22.2469	21.6444	22.8224	21.8248	22.153	24.7529	26.1913	24.0928	23.6651
O00231	26S proteasome non-ATPase regulatory subunit 11 OS=Homo sapiens OX=9606 GN=PSMD11 PE=1 SV=3	28.8833	28.455	25.9127	25.9045	25.8216	27.2155	27.1948	26.8511	25.4167	25.0513	26.5946	26.7199	26.4539	24.8812	25.4231	27.2081	27.2261	24.5912	23.3318	23.7742	28.6531	27.9485	26.7411	25.709	25.9501	28.4058	27.9612	26.2045	25.4146	25.2254	28.5687	27.4283	26.316	25.1602	25.8723	27.5343	27.0307	27.5028	26.3781	24.6594	25.2085	26.2539	24.8593	24.8426	27.5355	28.445	27.5911	26.1258
O00232	26S proteasome non-ATPase regulatory subunit 12 OS=Homo sapiens OX=9606 GN=PSMD12 PE=1 SV=3	25.7161	25.3946	23.1861	23.5498	23.4417	24.6373	24.4298	24.2506	23.1427	22.8561	25.1765	24.8607	23.9579	22.4954	22.8268	24.712	25.0991	23.3191	22.0506	22.6144	25.7358	25.332	23.6228	23.2699	23.3741	25.2056	24.9682	23.3089	23.0129	22.7805	25.5136	25.2189	23.7763	22.6046	23.6347	25.0281	24.5481	25.0741	24.5419	23.4701	23.4287	23.8264	23.3715	23.5176	25.5912	25.7766	24.6367	24.0893
Q9UNM6	26S proteasome non-ATPase regulatory subunit 13 OS=Homo sapiens OX=9606 GN=PSMD13 PE=1 SV=2	26.7802	26.3983	24.0343	23.4962	23.1565	25.8164	25.4644	25.1441	23.0974	22.8145	25.9149	25.9038	24.4505	22.3706	22.6601	25.6399	25.6471	22.9836	22.2926	22.8603	26.8194	26.5476	24.8265	23.2729	23.3168	26.2777	25.9196	24.3542	22.8054	22.7309	26.1431	25.8868	24.4919	22.7262	23.5902	26.2372	25.8188	25.9491	24.5752	22.8987	23.3749	24.622	23.0815	23.2443	26.6126	26.9787	25.7006	23.9726
O00487	26S proteasome non-ATPase regulatory subunit 14 OS=Homo sapiens OX=9606 GN=PSMD14 PE=1 SV=1	24.4432	24.4399	22.651	23.3217	23.3759	24.2183	23.8812	23.5908	23.1538	22.818	23.9586	23.754	23.3125	22.0965	22.7898	23.6011	23.827	21.4561	20.4582	20.9765	25.1199	25.2577	23.2101	23.1145	23.32	24.3483	23.6972	22.5615	21.8785	21.4297	24.2321	23.9423	22.6816	22.7827	23.1747	24.1116	23.5085	23.8656	22.9516	21.7785	21.5087	22.9916	23.5082	23.1218	24.7322	24.6376	23.6725	24.0442
Q13200	26S proteasome non-ATPase regulatory subunit 2 OS=Homo sapiens OX=9606 GN=PSMD2 PE=1 SV=3	26.9957	26.6742	24.8049	24.9612	24.9226	26.3311	25.8317	25.5582	24.5606	24.1091	26.0648	26.0841	24.9131	23.9956	23.9976	26.0489	25.9506	23.9258	23.1975	23.2677	27.0995	26.7415	25.265	24.6543	24.7353	26.6216	26.1588	24.9219	24.1786	24.3967	26.7055	26.3334	25.0515	23.9252	24.7306	26.1994	25.646	26.2702	24.9437	24.0726	24.5313	25.3122	24.1251	24.3078	26.9569	27.0124	25.7649	25.1961
O43242	26S proteasome non-ATPase regulatory subunit 3 OS=Homo sapiens OX=9606 GN=PSMD3 PE=1 SV=2	26.9497	26.7595	25.1068	24.8031	24.4287	26.1398	25.6402	25.3993	24.333	24.0687	26.2739	25.9364	25.0849	23.6785	24.151	25.8998	26.1735	24.2412	24.1113	24.5147	27.2208	26.7943	25.2258	24.3878	24.9446	26.563	26.3044	24.6789	24.2128	24.0575	26.8068	26.4941	25.2548	24.1067	24.9931	26.2333	25.7799	27.0671	25.2963	26.4446	27.8885	25.1509	24.2539	24.3571	27.2278	26.7758	25.7913	24.9918
P55036	26S proteasome non-ATPase regulatory subunit 4 OS=Homo sapiens OX=9606 GN=PSMD4 PE=1 SV=1	25.7853	25.8076	23.3415	22.8653	22.7444	25.6976	25.1508	24.0734	22.1749	21.7986	24.8791	24.602	23.4458	21.4816	22.1724	24.937	24.398	22.3245	20.957	21.2111	26.3701	25.7542	23.6751	22.4416	23.035	25.4522	25.3149	23.6682	22.2218	21.9455	25.8206	25.7332	23.9382	21.9193	22.6218	25.5778	25.2891	25.2226	23.457	21.2877	21.5748	23.7798	22.2018	21.9816	25.896	26.5262	24.8425	23.2659
Q16401	26S proteasome non-ATPase regulatory subunit 5 OS=Homo sapiens OX=9606 GN=PSMD5 PE=1 SV=3	25.6547	25.4861	24.0665	23.7285	23.635	24.5678	24.243	24.0144	22.9569	22.7351	25.0546	24.7432	23.8876	22.6385	22.9114	24.2794	24.2969	22.9378	21.8928	22.2724	25.5381	24.8851	23.7819	23.0014	23.3557	24.5945	24.6767	23.2922	22.543	22.6492	25.2033	25.0185	24.1929	23.1277	23.8863	24.6722	24.3752	24.3728	24.3356	22.9867	23.0126	23.6461	22.8569	22.9446	25.4368	25.3982	24.5316	23.9088
Q15008	26S proteasome non-ATPase regulatory subunit 6 OS=Homo sapiens OX=9606 GN=PSMD6 PE=1 SV=1	27.7633	27.3063	24.6025	24.6435	24.4059	26.2785	25.9827	25.6997	23.9506	23.5741	26.1385	26.0298	25.3042	23.2347	23.854	26.4998	26.1923	24.0212	22.5594	23.0209	27.4408	27.2339	25.7201	23.9875	24.1796	26.7837	26.5085	24.8361	23.4966	23.496	27.0536	26.4115	25.4374	23.9257	24.796	26.6471	26.123	26.3421	28.3738	23.7309	24.1479	25.5359	24.0918	23.8262	26.8804	27.265	26.0596	24.6528
P51665	26S proteasome non-ATPase regulatory subunit 7 OS=Homo sapiens OX=9606 GN=PSMD7 PE=1 SV=2	27.1192	26.8348	23.7637	22.2521	22.2233	25.7335	25.3006	24.3851	21.8993	21.603	25.4362	26.3433	25.1557	21.4517	21.4585	26.3354	26.0539	22.5882	20.3885	20.7898	27.1495	26.5612	25.0839	22.2324	22.3094	26.3832	25.978	24.8302	21.7769	21.497	26.7423	26.1271	25.1247	21.5789	22.3368	26.5063	25.9561	25.609	25.0626	21.4379	22.2604	24.6741	22.115	22.1511	26.8486	27.2058	26.311	22.9386
P48556	26S proteasome non-ATPase regulatory subunit 8 OS=Homo sapiens OX=9606 GN=PSMD8 PE=1 SV=2	26.6239	26.2051	26.4412	24.8472	24.6801	25.5168	25.3369	25.2884	24.9709	25.1226	26.2137	25.9609	25.7019	25.1662	24.9471	25.6813	25.321	25.3383	25.1953	25.1069	26.3385	26.2432	25.7413	25.0768	25.1299	25.9979	26.4714	25.9393	25.1859	24.9987	26.0452	26.5361	25.6442	24.809	24.8443	26.1942	25.4458	26.27	25.5883	24.0757	24.8748	24.8445	25.4661	25.5818	26.2659	26.324	26.2486	25.0452
O00233	26S proteasome non-ATPase regulatory subunit 9 OS=Homo sapiens OX=9606 GN=PSMD9 PE=1 SV=3	24.5273	24.4235	22.8564	22.4382	22.4048	24.5375	24.0552	24.005	22.087	21.974	23.7297	23.8318	23.0769	21.4619	21.5656	25.1158	24.2652	24.1842	20.9955	20.7088	25.0245	24.6775	23.4617	22.0108	21.8641	24.54	25.4781	24.4394	22.0859	22.0754	24.2448	24.2292	23.1735	21.5862	22.5027	24.411	23.9212	24.4609	23.4351	21.4222	21.7377	22.9074	21.5578	22.0882	25.145	25.263	23.8483	22.775
P62333	26S proteasome regulatory subunit 10B OS=Homo sapiens OX=9606 GN=PSMC6 PE=1 SV=1	26.3686	26.103	24.6316	24.5992	24.347	25.2854	24.9716	24.7061	24.0131	23.7453	26.0298	26.8019	25.1918	23.6941	24.2486	25.4243	25.4444	23.1221	22.4771	22.8859	26.7324	26.0901	25.1416	24.4449	24.5734	26.0036	25.8005	24.3898	24.0448	23.9257	25.9081	25.9149	24.9788	24.015	24.7891	25.5922	24.9852	26.4294	24.4335	23.6776	23.9104	25.0098	23.8387	23.8114	26.7851	26.3955	25.5139	24.9841
P62191	26S proteasome regulatory subunit 4 OS=Homo sapiens OX=9606 GN=PSMC1 PE=1 SV=1	26.5034	26.2675	24.732	24.4331	24.2082	25.8622	25.2979	25.0786	23.8907	23.4383	25.6538	25.7473	24.8267	23.3715	23.5273	25.5749	25.6142	23.879	22.1897	22.9718	26.6432	26.2611	25.0201	24.2189	24.1886	26.0966	25.8678	25.0756	24.3883	24.0595	26.3391	26.0958	24.9787	23.7536	24.4189	25.7364	25.2218	25.8089	24.659	23.8108	23.6968	25.2043	23.9138	23.9426	26.4181	26.5229	25.7889	24.6844
P17980	26S proteasome regulatory subunit 6A OS=Homo sapiens OX=9606 GN=PSMC3 PE=1 SV=3	26.4572	26.0458	24.1086	24.6602	24.767	25.6886	25.4872	24.8126	23.3242	22.9435	25.8217	25.9447	24.2714	23.2618	23.5362	25.6745	25.4643	22.7472	23.4073	23.9307	26.4507	25.9576	24.5001	23.8837	23.9041	25.9931	25.7464	24.2541	23.8533	23.1451	26.2769	25.9032	24.5608	24.2469	24.9693	25.6517	25.1839	26.5847	24.1261	23.7094	23.2969	24.5339	23.2445	23.3666	26.8674	26.4854	25.1181	24.4484
P43686	26S proteasome regulatory subunit 6B OS=Homo sapiens OX=9606 GN=PSMC4 PE=1 SV=2	28.1115	27.974	25.4482	25.8571	25.7583	27.4222	27.0986	26.3754	25.4037	25.1575	27.1245	27.0717	25.7228	25.3271	25.4577	26.6866	26.8731	24.5501	24.3605	24.9144	27.608	27.2265	25.5396	25.5273	25.501	27.3569	27.1147	25.5402	25.6453	25.6946	27.2511	27.2948	25.6565	24.9525	25.518	27.7768	27.0004	27.9003	26.4428	26.1912	26.4363	25.7863	25.3373	25.9097	28.0808	28.1525	26.677	26.0841
P35998	26S proteasome regulatory subunit 7 OS=Homo sapiens OX=9606 GN=PSMC2 PE=1 SV=3	26.9618	26.6343	24.9151	24.2696	24.2982	26.1432	25.8479	25.51	23.947	23.6977	26.4474	26.2052	25.188	23.6832	23.8758	25.8739	25.6918	24.1881	22.7961	23.4574	27.0381	26.7017	25.5595	24.4405	24.3385	26.4908	26.3415	25.3268	24.4656	24.3294	26.7128	26.4458	25.1154	23.7911	24.5837	27.1238	25.6892	26.356	25.2452	23.9172	23.8612	25.225	24.1146	24.384	26.9936	26.9625	26.0352	24.8626
P62195	26S proteasome regulatory subunit 8 OS=Homo sapiens OX=9606 GN=PSMC5 PE=1 SV=1	26.5166	26.111	23.9487	24.6433	23.932	25.4916	25.0727	24.9244	24.8818	24.7634	25.7228	25.7123	24.894	23.392	24.1297	25.4182	25.5037	23.4924	25.0084	25.6759	26.6076	26.1568	24.8879	24.1343	24.1301	26.091	25.6636	24.4166	23.8351	23.6158	26.0288	25.8803	24.8154	24.1899	24.9373	26.1049	25.4069	25.9845	24.8456	24.1546	24.0504	24.8163	24.3404	25.128	26.5972	26.5086	25.435	25.1882
Q13442	28 kDa heat- and acid-stable phosphoprotein OS=Homo sapiens OX=9606 GN=PDAP1 PE=1 SV=1	25.3935	25.0779	23.7467	22.9363	22.9586	24.7459	24.4208	23.9703	22.5911	22.3399	23.5622	23.8427	23.4423	21.8823	22.4269	23.6862	23.6916	22.25	22.4032	22.8762	25.5931	25.0733	23.1028	23.2258	23.2259	24.6602	22.9623	22.7267	23.1883	22.851	24.7945	23.6893	23.8704	22.7158	23.4245	24.3372	23.9596	23.6876	22.9299	22.1168	22.3916	23.5602	22.5651	22.0907	24.8587	24.7825	24.1939	22.9063
P82664	28S ribosomal protein S10, mitochondrial OS=Homo sapiens OX=9606 GN=MRPS10 PE=1 SV=2	26.4244	26.1367	22.2034	19.3102	18.3936	26.1697	25.8613	25.0112	18.9639	18.4027	27.3148	27.1487	24.6622	18.0954	17.924	23.2753	20.794	22.0605	17.379	17.9749	25.7881	24.9622	24.2682	19.2411	19.2188	26.0039	27.4529	25.9238	19.0648	18.713	26.9613	26.4182	25.2639	18.1465	19.1599	25.9981	25.8925	26.8091	25.5102	18.7465	18.6926	24.6504	22.8411	20.0358	25.9246	24.8966	25.4682	19.5788
P82912	28S ribosomal protein S11, mitochondrial OS=Homo sapiens OX=9606 GN=MRPS11 PE=1 SV=2	21.438	20.4582	19.6838	18.9363	20.4668	21.3872	20.604	20.5616	18.4838	18.0738	19.6031	20.0954	19.0976	19.512	18.9401	20.9419	20.7785	19.4878	17.4529	19.7295	22.4236	21.5153	20.0475	20.1986	19.8855	21.771	22.8478	20.7706	19.7872	20.1351	21.347	21.5209	19.9269	18.6023	19.5457	21.6862	21.2501	21.9566	20.7506	19.206	19.974	20.522	19.4842	19.2365	20.9835	21.5994	21.5753	20.3373
O15235	28S ribosomal protein S12, mitochondrial OS=Homo sapiens OX=9606 GN=MRPS12 PE=1 SV=1	24.0365	23.766	21.508	20.7268	20.8567	22.1989	21.6381	21.5183	20.1603	19.511	22.9078	23.0964	21.6064	18.7841	19.8928	21.6505	21.2705	19.8778	18.4293	19.1475	22.8835	22.6736	21.3596	19.4155	19.271	22.9734	22.5585	21.5773	18.7328	19.0031	21.9992	22.1969	21.2987	19.5375	20.269	22.4435	21.7737	22.2388	20.8906	19.7628	19.7357	20.8601	19.1048	19.4507	24.0058	23.5085	22.0472	20.6908
O60783	28S ribosomal protein S14, mitochondrial OS=Homo sapiens OX=9606 GN=MRPS14 PE=1 SV=1	20.0687	19.1842	16.6593	18.9797	18.9516	18.9887	17.9807	18.0634	18.8947	18.5045	17.1335	18.7412	19.4781	19.3755	20.2662	19.5813	19.4673	19.392	15.4119	14.1712	20.6052	20.5788	19.2365	19.4842	19.0225	20.1127	19.3765	18.7307	19.7166	19.584	20.1619	20.0848	17.9041	18.9805	19.8357	19.7711	19.2745	19.9926	18.6604	17.4698	17.8941	19.1526	17.4496	17.7832	19.8495	20.957	19.9923	19.4657
P82914	28S ribosomal protein S15, mitochondrial OS=Homo sapiens OX=9606 GN=MRPS15 PE=1 SV=1	22.5355	22.7465	20.2095	21.2431	18.6767	21.4255	22.2051	21.2133	18.4565	18.2504	22.2292	21.9809	20.422	18.4675	18.6862	22.3471	22.8817	19.5721	19.4759	17.8716	23.6508	22.8089	21.1053	20.6513	19.4341	23.5541	22.6951	23.1595	19.4224	20.0686	22.6496	22.9602	21.9644	20.4659	20.0085	22.9716	22.4316	23.3848	20.451	20.7758	18.9982	21.1055	18.9476	19.2643	22.4395	23.0083	22.7778	20.2374
Q9Y3D3	28S ribosomal protein S16, mitochondrial OS=Homo sapiens OX=9606 GN=MRPS16 PE=1 SV=1	25.4146	25.1513	23.1321	23.1948	22.6916	24.2702	24.0972	24.2927	22.8595	22.5933	24.8527	24.0716	23.6036	21.9956	22.5782	24.1924	24.5218	21.694	20.6651	20.9705	24.9867	24.5004	23.5515	23.0206	22.8766	24.7533	24.5697	23.025	22.2355	22.3097	24.5559	24.6635	23.3089	22.5712	23.3748	24.6005	24.2861	25.0445	23.2828	22.2815	22.5022	23.2048	21.9303	22.265	25.018	25.7846	24.1325	23.5056
Q9Y2R5	28S ribosomal protein S17, mitochondrial OS=Homo sapiens OX=9606 GN=MRPS17 PE=1 SV=1	23.1428	23.2446	20.6296	18.3428	18.1087	21.0251	21.0808	21.5854	17.7434	18.35	20.6797	21.3815	20.5379	18.6338	16.8081	20.6507	21.6097	18.7358	17.5999	14.9965	22.808	23.1662	20.8646	19.163	19.1282	22.8132	21.7941	20.7787	19.0322	18.8902	23.1328	21.6148	20.3778	18.038	18.6279	21.9747	20.8305	22.1959	19.5879	21.2031	19.288	22.1904	18.4914	18.962	22.6998	23.2706	21.3329	20.2384
Q9Y676	28S ribosomal protein S18b, mitochondrial OS=Homo sapiens OX=9606 GN=MRPS18B PE=1 SV=1	21.6241	21.0833	19.1358	19.5268	19.046	19.7841	19.8511	19.4827	18.8913	19.002	20.7694	20.4799	19.3574	18.2171	18.7833	19.8213	18.7428	17.4043	15.052	15.2902	21.8709	21.4232	20.2029	19.5024	19.6771	21.6893	21.0492	19.6612	19.112	19.0103	21.4757	20.3147	19.5046	18.6699	19.2272	20.1193	19.8667	20.2876	17.5815	18.4099	18.1892	19.5723	18.9699	19.1028	20.5392	21.6265	20.4799	19.6778
Q9Y3D5	28S ribosomal protein S18c, mitochondrial OS=Homo sapiens OX=9606 GN=MRPS18C PE=1 SV=1	20.7679	19.889	20.2466	20.0175	20.0225	21.2043	20.7009	19.4032	19.299	19.0696	21.95	20.6653	21.1314	19.9807	20.3699	19.4593	17.2805	17.4528	17.7962	18.5171	20.7404	20.4307	20.1476	19.6	19.326	21.9417	23.1162	21.3447	20.2525	20.1477	22.573	22.7675	20.1425	20.2839	20.9655	21.0003	21.0165	21.7378	17.9462	19.0467	18.4803	20.4479	19.0113	19.3289	21.4827	19.323	21.5956	20.3173
Q9Y399	28S ribosomal protein S2, mitochondrial OS=Homo sapiens OX=9606 GN=MRPS2 PE=1 SV=1	23.3004	22.5762	20.2803	20.5632	20.7021	22.3634	22.2082	22.2111	21.1981	21.1012	22.6423	22.5819	21.422	20.0175	20.3518	21.7069	21.8057	19.4059	19.5759	20.1606	22.9005	22.9206	22.2091	21.2581	21.0171	23.0798	22.1129	21.1996	22.0911	20.9977	23.2457	22.3119	20.6666	19.5778	20.6344	23.106	22.1854	21.8798	21.6698	20.3248	20.732	21.0101	19.7691	19.601	22.5471	23.3413	22.1818	21.032
P82921	28S ribosomal protein S21, mitochondrial OS=Homo sapiens OX=9606 GN=MRPS21 PE=1 SV=3	18.449	18.2113		19.4723	19.769			14.6586	18.931	18.367		16.6247	16.5739	17.6092	17.5571	17.7418	17.9152		17.9278	18.0719	18.9306	18.3272	15.2841	19.1115	19.8418	18.1716	17.5968		18.0828	17.9707	18.2424	17.8403	16.4446	19.1333	20.1033	17.5311	16.3115	17.3941		17.8438	17.7034	16.4051	17.8649		18.2676	19.1442	17.1859	18.8267
P82650	28S ribosomal protein S22, mitochondrial OS=Homo sapiens OX=9606 GN=MRPS22 PE=1 SV=1	23.794	23.3874	20.8071	20.9774	20.2201	22.8319	22.2333	21.6921	20.6842	20.0679	22.5702	22.8084	21.5211	20.1137	20.7856	23.2461	23.8718	20.5223	20.6099	21.0978	24.0006	23.6478	21.6962	20.6682	20.9758	23.639	22.9389	21.2741	20.7572	20.9844	23.264	23.3521	21.5733	20.2135	21.0789	23.0285	22.077	22.7852	22.1881	23.0377	21.4281	21.5886	20.8952	21.4996	23.4485	23.8709	22.5776	21.8473
Q9Y3D9	28S ribosomal protein S23, mitochondrial OS=Homo sapiens OX=9606 GN=MRPS23 PE=1 SV=2	27.96	27.3444	25.5007	25.3401	24.0875	26.7962	26.2589	26.0801	23.7767	24.5599	26.8881	26.756	25.7635	23.3222	24.2559	26.5753	27.0819	24.4746	22.5266	23.0793	28.0255	27.742	26.1743	24.435	24.6671	27.2133	26.2095	25.7981	24.2701	23.8419	27.8058	27.3474	25.8308	23.909	25.5301	26.6293	26.1947	26.2489	25.8211	25.1849	24.0799	25.8891	24.7717	24.9927	27.3948	27.8604	26.9564	25.9718
Q96EL2	28S ribosomal protein S24, mitochondrial OS=Homo sapiens OX=9606 GN=MRPS24 PE=1 SV=1	20.3049	19.8137	18.2518	19.4472	19.4826	19.7149	19.0397	19.2888	18.7896	18.2403	20.1036	20.0598	19.0296	19.2963	19.1818	19.1757	19.688	16.9186	17.0039	15.8641	20.8405	19.5642	18.9351	19.6347	19.4886	19.6239	19.0743	18.3573	19.6402	19.162	19.9279	19.6015	18.7987	18.9548	19.4183	20.1345	19.4349	20.955	18.5094	17.932	18.6635	19.3217	19.3233	18.1799	20.7195	20.5299	19.2382	19.4863
P82663	28S ribosomal protein S25, mitochondrial OS=Homo sapiens OX=9606 GN=MRPS25 PE=1 SV=1	21.9396	21.9224	20.6163	22.3156	21.9929	21.5314	20.856	20.994	24.2864	24.2115	21.6287	21.7304	20.7357	21.6546	22.2359	20.7793	21.0899	20.5028	24.5726	25.4536	22.7941	22.7482	21.161	22.7472	22.5646	22.4653	21.4907	20.6826	23.0517	23.5562	22.5594	21.8227	20.8461	23.4112	23.7801	21.7091	20.9852	21.9635	20.6262	23.1369	22.7026	21.0641	23.7027	24.513	22.5411	22.9489	21.273	24.1376
Q9BYN8	28S ribosomal protein S26, mitochondrial OS=Homo sapiens OX=9606 GN=MRPS26 PE=1 SV=1	23.033	23.0055	20.7821	21.3644	21.7533	21.9489	21.626	21.5701	21.2342	20.7759	21.7752	22.2665	21.8524	20.5333	20.9503	20.1438	20.8551	21.9869	21.1193	21.3874	22.8239	22.2871	22.2236	21.255	21.2678	22.1626	21.0261	21.6016	21.0493	21.1651	21.9635	22.2965	21.2855	21.1643	21.7605	21.9286	21.3669	22.261	20.2238	21.1142	21.1375	21.4607	20.8264	20.6492	23.4566	23.0561	22.5332	22.0718
Q92552	28S ribosomal protein S27, mitochondrial OS=Homo sapiens OX=9606 GN=MRPS27 PE=1 SV=3	25.1616	24.9588	22.7825	22.5682	21.9523	24.2605	23.8111	23.8033	22.7372	22.4516	24.4064	24.1049	23.3097	21.4958	21.4135	24.1543	24.0656	20.5072	21.6063	21.5514	25.4397	25.3602	23.7227	22.0338	21.9258	25.1415	24.1212	22.9145	21.776	21.7908	25.3535	24.6615	23.1974	21.9784	22.6452	24.6316	24.1362	24.2929	22.7854	22.2002	23.0509	23.2557	21.4362	21.7497	24.6924	25.5283	23.5987	22.7361
Q9Y2Q9	28S ribosomal protein S28, mitochondrial OS=Homo sapiens OX=9606 GN=MRPS28 PE=1 SV=1	26.2837	26.1192	22.549	22.8481	22.5827	25.9051	25.6327	23.8537	22.3101	22.1526	26.5153	25.8778	23.1767	21.6248	21.6605	24.2572	24.4512	21.1039	20.1347	19.6891	26.6302	25.9987	24.1036	22.5732	22.3726	26.0816	26.6746	24.2263	21.8743	21.8267	26.894	26.0322	23.6126	22.1156	22.8496	25.8158	24.6498	26.314	23.3918	21.7054	22.0874	23.404	21.2063	21.0226	26.3551	25.702	24.5836	22.939
P51398	28S ribosomal protein S29, mitochondrial OS=Homo sapiens OX=9606 GN=DAP3 PE=1 SV=1	23.8656	23.4094	21.8682	21.5835	21.0547	22.9004	23.0384	22.625	21.0966	20.9123	22.744	22.8602	21.6817	20.4281	20.5189	22.6104	22.6921	20.5065	19.3843	18.8378	24.1991	24.017	22.3685	21.4438	21.3284	23.8039	23.2023	21.9616	21.6339	20.9118	23.6607	23.1479	22.1416	20.9951	21.8636	23.4593	22.6381	23.7609	22.4656	20.607	20.7008	22.3128	22.5537	22.0412	23.9235	24.2673	22.7603	21.8507
Q92665	28S ribosomal protein S31, mitochondrial OS=Homo sapiens OX=9606 GN=MRPS31 PE=1 SV=3	24.3504	23.7587	22.5755	21.745	21.5371	23.7446	23.0115	23.1718	21.7622	21.453	24.178	23.0549	22.9817	21.1952	21.2243	23.1626	22.9698	22.584	21.4151	21.6386	24.2861	23.6567	23.0741	21.8919	21.7711	23.9969	24.9901	23.6721	22.5766	22.5899	23.7268	23.7427	22.2957	21.6197	22.6372	23.8914	23.2696	24.4342	22.3726	21.5599	21.0316	23.3955	22.4915	22.4017	24.6916	24.6173	23.5663	22.5164
Q9Y291	28S ribosomal protein S33, mitochondrial OS=Homo sapiens OX=9606 GN=MRPS33 PE=1 SV=1	20.6738	20.7608	18.2621	17.7856	16.2841	19.7105	19.8293	19.9567	18.0043	17.9358	19.4664	19.4782	18.3675	15.8783	16.8983	19.2985	19.1783	16.627	15.4412	16.4814	20.3182	20.2789	18.466	17.1911	17.1155	20.4016	19.7704	19.0927	17.4425	14.6455	20.582	19.3867	18.9257	16.1753	18.2178	20.4301	19.5319	19.9491	18.6958	16.6178	17.2184	19.4036	15.7301	17.6892	19.7921	20.6811	19.4233	18.1044
P82930	28S ribosomal protein S34, mitochondrial OS=Homo sapiens OX=9606 GN=MRPS34 PE=1 SV=2	22.3622	21.9882	20.2438	20.7043	21.3287	20.8046	20.4303	20.9992	21.075	20.5641	21.6606	21.4878	21.1465	20.3919	20.4458	21.0595	21.779	17.426	18.7204	19.5193	22.376	22.1771	20.6163	20.9211	20.7216	22.1991	21.4919	20.5667	20.7734	20.5236	22.1523	21.3125	19.8127	20.1382	20.8504	21.5242	21.1148	22.3682	20.0517	19.8939	20.5987	21.1534	20.4002	20.0086	22.5134	22.5372	21.151	20.9609
P82673	28S ribosomal protein S35, mitochondrial OS=Homo sapiens OX=9606 GN=MRPS35 PE=1 SV=1	25.5991	25.043	22.591	22.4848	21.6713	25.1569	24.6856	24.5209	22.0337	21.5925	25.2909	24.8763	23.334	21.2189	21.0039	24.0792	24.9584	23.6743	21.1557	22.7744	25.7589	25.3115	24.4284	21.5568	21.8487	25.3121	25.8697	24.5125	21.3883	21.5957	25.1185	25.1421	24.0695	22.1796	22.1157	24.9219	24.5147	25.2588	29.4335	27.6495	27.3361	24.6081	22.7902	23.1811	25.2545	25.311	24.7839	22.5415
P82909	28S ribosomal protein S36, mitochondrial OS=Homo sapiens OX=9606 GN=MRPS36 PE=1 SV=2	24.1152	23.6724	21.1549	20.8707	20.6529	23.2942	23.1284	22.2779	21.1797	20.3547	22.3512	22.5881	21.9452	19.6823	20.6653	22.602	22.4778	21.1787	19.6289	20.0993	23.6401	23.3356	21.9406	20.9831	20.8903	23.3352	22.9086	21.9096	20.9801	21.1541	23.3985	22.9307	21.3689	20.6486	21.275	23.3335	23.2262	22.2202	23.8422	23.3626	21.6287	21.9425	20.145	20.2978	23.4492	23.4661	22.2666	21.3116
P82675	28S ribosomal protein S5, mitochondrial OS=Homo sapiens OX=9606 GN=MRPS5 PE=1 SV=2	25.1438	24.7262	22.507	22.2147	21.9766	24.3656	23.9846	23.3272	22.1289	21.9225	23.6135	23.9522	22.743	21.431	21.8429	24.172	23.9952	21.8939	20.2264	21.1363	25.2221	24.826	23.3363	22.2906	22.4324	23.8339	23.5484	22.9528	21.8386	21.7998	25.1934	24.5839	22.6364	22.0018	22.5732	23.5358	23.2873	23.9847	22.3367	21.7942	21.7191	23.2266	21.9971	22.1153	25.2388	25.2985	23.6003	22.8893
P82932	28S ribosomal protein S6, mitochondrial OS=Homo sapiens OX=9606 GN=MRPS6 PE=1 SV=3	23.6806	23.0097	20.4621	20.5278	19.9652	22.2917	22.0326	21.5868	19.703	19.5143	22.5133	22.3226	21.182	19.4475	20.8223	22.7854	22.4434	20.3699	19.0162	18.933	23.6883	23.2011	21.8963	20.6935	20.6856	23.2669	22.8805	21.3966	20.4335	20.7547	23.2545	22.2997	21.2023	19.9314	20.8886	23.3817	22.6444	22.5588	20.9287	20.416	20.2116	21.3644	20.0748	20.0411	22.9816	23.8883	22.5421	20.9294
Q9Y2R9	28S ribosomal protein S7, mitochondrial OS=Homo sapiens OX=9606 GN=MRPS7 PE=1 SV=2	23.7659	24.0089	21.9738	21.1167	21.2136	23.8358	23.7599	23.4601	20.8112	20.5578	23.7152	23.9215	22.663	20.3104	20.5019	23.4681	23.7741	22.8462	18.8871	19.5152	25.2509	24.8181	23.2057	21.839	21.3876	24.7058	24.0199	23.6401	21.1284	20.5458	25.0948	24.8448	22.958	20.5913	21.9755	25.287	23.8432	24.6738	22.4131	20.2264	20.2067	23.82	20.8195	19.9597	24.3909	24.9002	23.918	21.8863
P82933	28S ribosomal protein S9, mitochondrial OS=Homo sapiens OX=9606 GN=MRPS9 PE=1 SV=2	23.2049	22.2563	22.1301	20.4048	20.5712	22.0391	21.5981	22.8902	21.8559	21.3629	22.2925	21.7796	22.0624	20.2844	20.3931	21.581	22.5954	24.0708	21.7978	22.0757	22.8715	22.6644	21.5825	21.0208	21.3191	22.751	21.9349	22.0622	21.3663	21.668	22.8433	21.6945	22.0094	19.9925	21.063	22.4065	21.5956	22.8561	22.6621	21.1357	21.445	21.891	20.9596	21.1976	22.5183	23.0828	22.9844	21.3172
Q96SZ5	2-aminoethanethiol dioxygenase OS=Homo sapiens OX=9606 GN=ADO PE=1 SV=2	21.7242	21.3947	19.3148	19.9728	19.7458	20.5943	20.9509	21.4163	19.2205	18.759	20.3752	20.7043	20.7244	19.2054	19.9357	21.441	21.176	21.2262	15.854	16.3841	21.8522	21.716	20.8114	19.6822	19.8312	21.7386	20.5461	20.0863	18.9172	18.9934	21.6873	20.8133	19.9212	18.7098	19.9595	20.669	20.9893	20.5379	21.0013	22.0364	18.9701	18.4986	17.8565	19.2208	21.6045	22.5943	21.0273	20.1968
O43598	2'-deoxynucleoside 5'-phosphate N-hydrolase 1 OS=Homo sapiens OX=9606 GN=DNPH1 PE=1 SV=1	24.4338	24.2908	22.457	22.5981	22.3774	23.4442	23.5374	23.4401	22.103	21.7691	23.6815	23.4786	23.3233	22.0651	22.3878	23.7705	23.6053	21.6432	20.5593	20.8265	25.2936	25.1573	23.7251	23.0848	22.8626	24.1784	24.0466	23.2984	22.3694	22.1518	24.183	23.476	23.1861	22.0897	22.369	23.6303	23.0949	23.1727	22.7764	21.5621	22.3964	23.4847	21.7289	22.0613	24.2848	25.2572	23.7698	22.5596
A1L0T0	2-hydroxyacyl-CoA lyase 2 OS=Homo sapiens OX=9606 GN=ILVBL PE=1 SV=2	26.2512	26.0467	24.4057	24.1459	24.025	26.1926	25.5262	25.6812	23.9212	23.7355	25.1601	26.3194	24.6534	22.8914	23.6639	26.9576	26.0305	26.1856	23.6256	23.8864	26.8796	26.8171	25.0863	24.2022	24.3041	26.7768	26.466	25.0238	24.2813	24.2448	25.9986	27.2693	25.3169	23.4882	24.1286	26.0984	25.2749	26.5233	24.0009	23.2491	23.3446	25.2606	24.2222	24.2726	26.2467	26.974	26.4596	24.8698
P52758	2-iminobutanoate/2-iminopropanoate deaminase OS=Homo sapiens OX=9606 GN=RIDA PE=1 SV=1	22.6637	22.1114	19.9137	19.9689	20.1041	21.6502	20.8884	20.176	19.8825	19.7141	21.3181	21.1722	19.7871	19.1564	19.3054	20.7008	20.6657	18.0866	18.2829	18.4279	21.7338	21.175	19.7974	19.9922	19.9887	22.1045	21.9236	19.2534	20.0639	19.5057	21.1929	21.3064	19.6414	19.6642	20.3899	22.0363	21.3225	21.0805	18.3131	19.7878	17.6579	19.1861	19.6981	18.9132	22.3825	22.4442	20.9987	20.5207
Q5HYK3	2-methoxy-6-polyprenyl-1,4-benzoquinol methylase, mitochondrial OS=Homo sapiens OX=9606 GN=COQ5 PE=1 SV=2	21.6196	23.2477	21.1549	19.3083	18.9797	24.1552	23.5979	23.3651	20.1084	19.8355	21.4272	24.4558	21.7891	18.5266	19.4402	23.9011	22.851	24.7152	16.3601	16.7407	24.5038	24.7227	22.3526	19.2475	19.0173	23.7868	23.8452	22.7144	20.0701	19.9962	22.39	26.1556	22.6796	18.7289	18.6436	24.7421	23.2489	22.1736	22.0159	19.0457	18.6102	22.7983	19.9346	20.2076	22.8854	24.2503	24.6016	19.8005
Q6PK18	2-oxoglutarate and iron-dependent oxygenase domain-containing protein 3 OS=Homo sapiens OX=9606 GN=OGFOD3 PE=1 SV=2	20.1584	18.8761	18.9069	16.5791	16.1517	18.5764	19.2403	19.6494	17.1282	16.4984	19.7549	19.4325	20.7609	15.9428	14.3235	18.1095	17.9912	20.1271	14.6842	15.5595	20.1392	19.7621	18.3281	17.744	17.4212	20.1325	19.1687	17.8852	16.9363	16.8364	20.5674	18.7164	18.5955	15.0507	17.3313	20.1798	18.5138	19.695	18.8655	17.7545	18.7834	17.5514	17.8751	17.4561	20.3234	19.7219	19.538	18.0343
Q02218	2-oxoglutarate dehydrogenase, mitochondrial OS=Homo sapiens OX=9606 GN=OGDH PE=1 SV=3	26.936	27.0691	25.3242	24.8856	24.7534	26.4116	26.0418	25.4724	24.2941	24.0885	26.7638	26.6174	25.3423	23.8903	24.3662	25.3091	25.0041	24.2349	22.7516	23.6272	27.5924	26.8056	25.3853	24.671	24.6568	26.4381	26.0252	25.2847	24.6264	24.4827	27.1129	26.5436	25.8834	24.8457	25.4864	26.837	26.1966	26.2717	24.7169	23.9201	24.0538	24.9794	24.0302	24.127	27.0587	27.345	26.0144	25.4741
Q9ULD0	2-oxoglutarate dehydrogenase-like, mitochondrial OS=Homo sapiens OX=9606 GN=OGDHL PE=1 SV=3	17.4341		17.4335	14.5677	17.55					15.26	18.054	17.0559	18.3729	14.5421	14.7004	16.6818	17.9804		15.5005			17.3789	16.5925	17.1496	17.2699				16.3403	16.4003	18.5173		17.2617	14.477					13.9273									17.8445
P12694	2-oxoisovalerate dehydrogenase subunit alpha, mitochondrial OS=Homo sapiens OX=9606 GN=BCKDHA PE=1 SV=2	23.7833	23.4175	21.5542	21.0957	21.3312	22.5595	22.4586	22.0356	21.7303	21.2787	22.2474	22.9165	21.7899	21.3159	22.215	23.2316	23.15	20.7751	21.888	22.2921	23.7484	23.8018	21.6953	21.4507	21.5798	23.7493	22.9783	21.7637	21.3883	21.8358	26.1886	24.7561	22.3823	21.2359	21.8752	23.552	22.9076	22.6744	22.1272	21.9648	22.2488	22.3335	22.435	21.1649	23.5625	24.4277	23.5537	23.0581
P21953	2-oxoisovalerate dehydrogenase subunit beta, mitochondrial OS=Homo sapiens OX=9606 GN=BCKDHB PE=1 SV=2	24.0396	23.7412	21.2878	21.3675	21.4209	22.4953	22.5178	22.7921	20.6002	20.5941	22.8821	22.2874	22.8212	20.8245	21.2652	22.705	22.5273	20.7228	19.2075	19.8134	23.7529	23.0836	22.3846	21.2883	21.2649	24.0174	23.1765	22.4872	21.1156	20.901	24.0338	23.3888	22.5011	20.7687	21.5921	23.4207	22.9737	22.8822	22.2529	20.2716	20.6249	22.3915	20.5766	20.4041	23.3172	23.9894	23.1373	21.8103
P14060	3 beta-hydroxysteroid dehydrogenase/Delta 5-->4-isomerase type 1 OS=Homo sapiens OX=9606 GN=HSD3B1 PE=1 SV=2	22.8048	22.2591	20.4446	18.1049	18.8265	21.2903	21.3482	20.6786	18.8228	18.2776	22.0265	23.047	21.5659	18.9057	19.5935	20.6468	21.1469	18.9081	17.2817	18.1095	22.0203	21.0379	19.6136	18.7198	19.0273	22.2278	21.8896	20.504	19.6591	19.3137	22.4888	22.2211	20.6008	17.535	18.9097	22.007	20.1981	21.5897	20.8306	19.3668	18.8619	21.5328	19.9461	19.7592	22.6364	22.0629	21.5996	18.8185
O95861	3'(2'),5'-bisphosphate nucleotidase 1 OS=Homo sapiens OX=9606 GN=BPNT1 PE=1 SV=1	26.8891	26.2707	23.637	23.9957	23.4899	26.1337	25.1378	24.319	23.5157	23.3256	23.811	24.0393	23.8353	22.4792	22.9309	25.9141	26.5517	25.2606	24.3313	24.9277	25.5363	25.16	24.3224	23.141	23.0858	25.4151	26.033	23.4944	22.8914	23.2553	25.1594	24.9627	23.9751	23.2896	23.4629	26.3338	25.7153	24.9154	28.0849	26.044	26.374	24.6064	23.5874	23.8571	25.7521	25.8921	25.2871	24.2006
Q8IV48	3'-5' exoribonuclease 1 OS=Homo sapiens OX=9606 GN=ERI1 PE=1 SV=3	17.6604	18.0227	16.6181	15.3376		16.4051	16.6757				22.2866			16.625	15.91	17.8387	17.3881		14.2168	15.2104	18.2447	18.0055		16.6987	16.6513				16.6764	16.1159	17.9479			17.2568	16.0144	16.5899		18.0496		14.288	15.3488		14.1864					14.8255
Q9H6S0	3'-5' RNA helicase YTHDC2 OS=Homo sapiens OX=9606 GN=YTHDC2 PE=1 SV=2	22.3937	21.9274	16.6654	18.3545	17.3169	19.445	20.5922	20.0676	18.4666	17.492	21.2314	21.0312	18.6529	16.5756	17.6273	19.0358	20.1548	16.6907	16.503	16.0554	20.6966	21.3558	18.4445	18.6617	18.388	20.5263	20.7812	19.2108	17.7445	18.4968	19.9142	19.9213	18.3158	17.4434	18.7832	21.0518	20.5488	21.2837	19.1211	17.5696	17.6139	18.9137	17.3323	16.8963	21.6013	21.767	19.4044	19.3732
Q9BYD6	39S ribosomal protein L1, mitochondrial OS=Homo sapiens OX=9606 GN=MRPL1 PE=1 SV=2	23.7268	23.2344	21.8067	20.4234	21.1488	22.6025	22.4148	22.4351	20.3198	19.9353	22.6462	22.8852	22.6087	19.7814	20.5544	22.9125	22.8863	20.5486	19.6372	19.8803	23.4013	23.0305	22.1671	20.2694	20.3188	23.5259	22.6131	21.74	19.7888	19.9769	23.2278	22.4878	21.6727	20.0509	20.6365	23.0585	22.7474	23.0854	22.2299	20.4634	20.9648	21.8802	19.6928	19.862	23.5279	24.141	22.9394	21.3232
Q7Z7H8	39S ribosomal protein L10, mitochondrial OS=Homo sapiens OX=9606 GN=MRPL10 PE=1 SV=3	23.1279	22.4026	18.4752	21.2267	18.544	21.7952	21.8128	21.8738	19.3274	19.6314	22.1728	20.8392	20.6884	16.9988	17.8233	21.7029	21.7169	19.0613	18.0772	16.535	23.2606	22.829	21.6892	20.9156	19.331	22.723	22.2572	20.6551	17.9132	18.392	22.4311	21.6236	20.2152	21.5469	20.6962	22.2543	21.8405	22.3355	21.0938	20.4236	17.4912	21.2293	19.3665	20.1132	23.0136	23.3603	21.8007	20.9656
Q9Y3B7	39S ribosomal protein L11, mitochondrial OS=Homo sapiens OX=9606 GN=MRPL11 PE=1 SV=1	24.762	24.1581	23.6453	22.2728	23.0867	23.3185	23.0458	23.2619	21.8491	21.879	23.3862	23.1072	22.6779	21.3879	23.1034	23.4502	23.2805	20.3723	20.2662	20.4745	24.659	24.0246	23.0073	22.0129	22.0281	23.7277	23.7707	22.2284	21.2424	21.0987	23.8635	23.7777	25.0105	21.7165	23.8705	23.2692	23.2073	23.7813	22.2553	22.2076	21.6487	21.9448	21.8387	21.3691	24.2233	24.7752	23.8392	22.9302
P52815	39S ribosomal protein L12, mitochondrial OS=Homo sapiens OX=9606 GN=MRPL12 PE=1 SV=2	24.5646	24.4308	22.5479	21.4967	21.1606	24.496	23.8261	23.5919	21.7058	21.5953	23.3623	23.4105	22.928	21.134	21.4782	24.1797	24.04	24.0229	19.0217	20.0808	25.357	24.9638	23.3371	21.7873	21.9428	26.0163	24.7324	23.9998	22.14	21.7408	24.9215	24.6303	23.4078	20.7409	21.8909	24.3546	23.8833	24.4626	22.9805	21.4665	21.7053	22.3511	20.9612	21.0802	24.5183	25.5542	24.1497	22.7512
Q9BYD1	39S ribosomal protein L13, mitochondrial OS=Homo sapiens OX=9606 GN=MRPL13 PE=1 SV=1	26.9044	26.3107	22.7079	21.8565	21.7019	25.5332	25.2355	24.5536	22.0757	21.5734	24.7322	24.7543	23.7347	21.3767	21.6972	25.4398	25.5386	21.4713	20.2945	21.2249	26.9273	26.79	24.788	21.7752	21.6368	26.1608	24.9938	23.8478	22.0212	21.893	26.3928	25.6433	23.6917	21.1885	21.8762	25.3032	24.918	25.3143	23.6555	21.9618	22.0366	23.9625	21.6535	21.8274	25.0391	26.577	24.959	22.7024
Q6P1L8	39S ribosomal protein L14, mitochondrial OS=Homo sapiens OX=9606 GN=MRPL14 PE=1 SV=1	21.4808	21.5155	20.8402	20.2272	20.0874	20.8391	20.6221	21.3405	20.2698	19.8237	21.2143	22.0156	22.0127	19.2464	19.0055	19.795	20.059	20.7669	19.5918	19.8486	22.0211	21.9282	21.2957	20.5922	20.7266	21.7793	20.9505	21.0612	20.4293	20.3057	21.6028	20.9913	19.5214	19.9326	20.5534	21.1369	19.5819	22.0184	20.8987	19.4397	19.9768	21.8159	20.1199	19.7132	22.2056	22.5142	21.1131	20.6039
Q9P015	39S ribosomal protein L15, mitochondrial OS=Homo sapiens OX=9606 GN=MRPL15 PE=1 SV=1	23.0572	22.4767	21.0847	19.8649	19.6698	21.7627	21.163	21.3692	19.9296	19.3431	21.695	22.1661	21.3882	19.1222	19.1113	22.3303	22.6799	20.2132	18.2971	18.1787	23.343	22.694	21.6716	20.3956	20.5021	22.386	21.8891	21.0001	20.626	20.4999	22.9306	22.7037	21.4118	19.1053	19.9368	22.1154	21.6602	22.3535	21.8671	19.6978	20.7176	21.7611	19.9036	20.0335	23.3431	23.3823	22.7694	21.2382
Q9NX20	39S ribosomal protein L16, mitochondrial OS=Homo sapiens OX=9606 GN=MRPL16 PE=1 SV=1	24.3055	23.9877	21.7243	22.1433	21.9478	23.4313	23.259	23.4977	21.8792	21.4739	22.8241	23.2187	22.6956	20.6801	21.5254	23.7005	23.751	21.5993	19.7569	20.2165	24.6255	24.3574	22.9509	22.0167	21.9314	23.6891	23.2183	22.4286	21.4008	20.9152	24.3232	23.5706	22.877	21.3522	22.2227	22.8554	22.8086	22.5363	22.5174	21.4253	21.5891	22.4246	20.0078	20.0841	24.242	25.0066	23.7783	22.2726
Q9NRX2	39S ribosomal protein L17, mitochondrial OS=Homo sapiens OX=9606 GN=MRPL17 PE=1 SV=1	23.191	22.6439	21.2991	20.8114	20.2211	22.1526	21.9664	22.1819	20.0458	19.3778	22.1985	22.4701	21.6524	19.5243	20.6556	21.8685	21.6803	20.2713	18.8403	19.0233	23.2851	23.2248	22.0214	20.3472	20.6294	22.9905	21.6421	21.4865	20.3213	19.9906	22.9919	22.2313	21.2177	19.3867	20.4494	22.3441	21.8993	22.6582	21.5872	20.3164	19.9165	21.9111	19.9872	20.437	23.2234	23.7857	22.4131	21.3057
Q9H0U6	39S ribosomal protein L18, mitochondrial OS=Homo sapiens OX=9606 GN=MRPL18 PE=1 SV=1	21.7939	21.4	20.7423	20.2175	19.8093	24.0132	22.3192	22.1665	19.8535	20.0029	21.1251	21.457	20.0397	19.2815	19.8797	23.0072	22.8479	21.7457	22.2164	21.0182	22.6487	22.4167	20.5926	20.0652	20.9751	23.2563	22.8624	21.0867	19.9087	20.2137	21.046	21.8415	21.6803	20.1291	21.0472	21.4742	21.9654	21.6996	19.7962	24.8097	20.0411	21.0745	21.3464	19.8858	21.888	22.2897	21.5712	20.9092
P49406	39S ribosomal protein L19, mitochondrial OS=Homo sapiens OX=9606 GN=MRPL19 PE=1 SV=2	24.858	24.9644	22.0327	22.2096	21.1177	25.1905	24.8043	23.2118	20.8119	20.5658	23.7549	25.0519	22.6326	20.6459	21.6192	25.2339	24.5603	22.5135	19.4248	19.5878	25.5662	25.2648	23.0985	21.6601	21.8539	24.5767	24.3997	22.9181	22.6089	22.2805	24.4991	26.7272	22.4572	21.4517	22.0552	25.4412	24.0124	24.253	23.0621	21.793	21.2214	22.9762	21.7122	21.6515	24.9186	25.352	23.6255	22.8196
Q5T653	39S ribosomal protein L2, mitochondrial OS=Homo sapiens OX=9606 GN=MRPL2 PE=1 SV=2	22.7858	22.5656	20.147	20.5506	19.99	22.3428	21.8651	22.1965	20.16	20.2343	23.0713	22.3747	21.7032	19.8698	19.4393	21.0838	20.4814	18.3192	17.2252	18.3967	23.3139	23.368	21.5773	20.467	20.2881	22.2704	21.6179	20.3732	20.2182	20.2246	22.7653	21.8043	20.9933	19.3127	20.0822	21.3224	20.6558	22.0737	21.076	19.8071	20.2136	21.1102	20.1181	19.54	23.4243	23.5357	21.837	21.3148
Q9BYC9	39S ribosomal protein L20, mitochondrial OS=Homo sapiens OX=9606 GN=MRPL20 PE=1 SV=1	22.232	21.939	19.5528	21.2034	19.7281	22.2852	21.719	21.3186	20.1749	20.0266	22.5354	22.993	21.2975	18.7832	18.5621	21.364	21.6688	19.1167	20.1431	20.5868	23.1252	22.5788	21.2191	19.5633	18.8825	22.3693	22.0599	20.5651	19.3149	18.4165	22.3356	22.2714	20.9893	19.9111	20.5488	21.4105	20.9876	23.003	20.8897	21.2707	21.4519	20.4675	19.5154	19.7089	23.9667	23.1137	21.9444	20.5564
Q7Z2W9	39S ribosomal protein L21, mitochondrial OS=Homo sapiens OX=9606 GN=MRPL21 PE=1 SV=2	21.6591	20.2096	18.7651	19.8501	19.2841	18.6315	19.09	19.7096	19.3664	19.0411	20.2293	20.4534	19.0514	19.2071	19.6765	19.7251	19.8131	16.9147	16.5921	17.1051	21.647	21.1092	19.7043	20.0828	19.6954	21.6817	20.0614	19.9352	19.7305	19.4319	21.1067	20.1169	18.8655	18.5696	19.5086	20.0775	19.701	20.8214	19.2019	19.2236	19.5667	20.125	19.1125	19.0307	21.0443	22.2544	20.7348	20.8085
Q9NWU5	39S ribosomal protein L22, mitochondrial OS=Homo sapiens OX=9606 GN=MRPL22 PE=1 SV=1	25.3667	24.5041	23.0751	22.1512	23.0963	24.7229	24.4158	24.0008	22.5069	22.2394	25.7811	25.0304	23.6899	23.3417	22.9473	21.673	20.3069	21.8551	21.763	21.7277	25.3503	24.2249	24.2974	22.8038	22.9362	24.4172	25.5586	24.7161	24.137	23.5961	25.9072	24.8736	23.875	22.5467	23.0736	25.075	23.2022	25.4378	23.8282	21.9584	22.8093	24.3955	24.6791	24.7879	25.0031	24.7559	24.8466	23.7643
Q16540	39S ribosomal protein L23, mitochondrial OS=Homo sapiens OX=9606 GN=MRPL23 PE=1 SV=1	21.4196	21.0314	19.9035	19.4917	19.7537	20.8593	21.0729	20.5314	19.5014	18.2514	21.0262	20.4876	21.2105	18.3193	19.4583	20.6642	20.5596	17.0716	16.9787	17.2464	22.1899	21.9253	20.1643	19.5466	19.3728	21.6839	20.6364	19.5079	18.9097	19.1135	21.3779	20.8775	20.8245	18.6599	19.4393	21.1346	20.2822	20.9021	20.3175	18.9251	19.5137	20.1521	19.2018	20.8656	22.1545	22.7055	21.214	20.8415
Q96A35	39S ribosomal protein L24, mitochondrial OS=Homo sapiens OX=9606 GN=MRPL24 PE=1 SV=1	24.2274	24.1408	22.6326	23.1728	23.1202	24.2289	23.9604	23.3201	22.8081	22.8084	24.5412	24.8624	22.6874	22.4276	22.5684	23.0077	23.4122	21.2235	21.7667	21.9695	24.871	24.5286	22.3556	22.9109	23.5281	24.824	24.7069	23.9834	23.8406	24.0674	25.0673	24.1559	22.876	21.6985	23.0504	22.8348	24.2565	22.8407	24.5908	22.7529	23.0547	22.2148	22.119	21.9607	26.9838	26.41	24.5878	24.9359
Q9P0M9	39S ribosomal protein L27, mitochondrial OS=Homo sapiens OX=9606 GN=MRPL27 PE=1 SV=1	22.099	20.16	18.3824	16.9806	18.3301	18.5539	20.7948	21.0904	17.6321	16.1954	20.0384	18.586	18.8951	16.5174	17.7889	19.4379	18.4271	16.5963	14.361	17.7306	21.3171	20.8699	21.0211	18.6867	18.803	20.8434	19.6497	18.4656	15.6428	17.2553	23.9435	21.4334	19.4015	16.4932	17.9192	19.8836	19.0302	19.8617	20.2849	17.6649	17.2611	20.7418	17.6345	17.5152	21.7092	21.5191	19.4355	18.6241
Q13084	39S ribosomal protein L28, mitochondrial OS=Homo sapiens OX=9606 GN=MRPL28 PE=1 SV=4	22.2328	21.8754	21.3726	20.4338	20.319	22.5873	22.3578	22.4391	20.0819	19.4965	22.1391	23.3364	19.935	19.4715	20.1215	21.1555	21.1102	18.9525	17.7611	18.0196	22.4258	21.9607	21.0185	19.9283	20.297	22.3385	21.3986	20.3683	19.8678	19.6599	21.4625	21.159	21.5836	19.8182	20.3717	21.2285	20.6088	21.8996	20.479	20.1216	20.3076	20.6381	18.9675	19.572	23.7149	22.3305	21.51	20.8231
P09001	39S ribosomal protein L3, mitochondrial OS=Homo sapiens OX=9606 GN=MRPL3 PE=1 SV=1	24.0717	23.7086	21.7597	21.5112	20.7362	24.3497	24.2147	24.0048	22.4195	21.9335	23.4481	23.6927	22.6195	20.3861	20.8927	23.6661	23.7799	22.1257	20.1205	20.156	24.2962	23.9691	22.8739	21.1471	21.5002	24.4837	23.9216	23.0796	20.8652	21.4601	23.3524	23.3569	22.291	20.8128	22.0416	24.3005	23.1235	24.7124	23.3151	21.7596	21.6885	22.6397	21.6544	21.9571	24.5117	24.8139	23.7672	22.7195
Q8TCC3	39S ribosomal protein L30, mitochondrial OS=Homo sapiens OX=9606 GN=MRPL30 PE=1 SV=1	21.2585	20.276	18.2108	18.3235	17.2687	20.3918	20.1151	19.6347	17.0021	17.0094	20.1074	18.877	18.9457	17.2739	17.9446	19.6817	19.4988	17.1212	15.8677	15.9751	21.4909	21.1728	19.4584	18.7233	18.7506	21.1907	20.5946	18.6444	18.3117	18.0615	21.1078	20.3072	17.7674	17.4849	18.2887	19.6651	19.5907	20.8102	19.2236	17.9003	17.5238	18.9297	17.7836	17.937	20.9209	22.0874	20.4308	19.6383
Q9BYC8	39S ribosomal protein L32, mitochondrial OS=Homo sapiens OX=9606 GN=MRPL32 PE=1 SV=1	20.818	19.9101	18.3458	18.7175	18.3039	19.9909	21.2353	19.3016	17.8519	18.535	19.6877	20.4509	18.8432	16.9413	17.7304	20.5053	20.6915	23.7999	19.1995	18.8538	21.1255	20.922	20.1904	18.4413	18.7496	21.5559	21.1678	19.8917	18.2575	18.43	21.0257	20.2809	19.226	17.1335	18.4025	20.8047	20.2589	20.7896	19.9295	16.4515	16.599	19.4401	18.0932	17.4905	21.5922	21.8722	21.3957	19.2702
Q9BQ48	39S ribosomal protein L34, mitochondrial OS=Homo sapiens OX=9606 GN=MRPL34 PE=1 SV=1	21.5691	19.844	18.1235	17.714	17.7199	22.033	20.5214	20.9317	18.6232	18.3658	18.6558	21.1184	20.5651	16.5049	17.6457	20.5633	21.0404	18.7461	18.4348	18.921	22.2137	21.1345	20.749	18.201	18.6072	20.8329	20.1987	19.2438	18.2807	18.1148	20.2029	21.0252	19.085	17.0307	18.3981	20.745	20.3033	20.261	20.307	17.9304	17.602	18.5388	17.6062	18.1434	23.2495	21.9739	21.4143	18.8849
Q9NZE8	39S ribosomal protein L35, mitochondrial OS=Homo sapiens OX=9606 GN=MRPL35 PE=1 SV=3	20.1798	20.0819	18.2123	15.2921	15.3865	19.5822	18.5295	17.4924	15.03	15.6972	18.8054	18.5149	18.0011	14.4678	15.7973	17.7926	19.1044	16.1222	14.5353	16.647	20.5727	20.7224	19.0217	16.196	15.7849	20.5825	19.0739	17.0288	15.6996	15.3243	20.3716	19.26	18.2997	15.3343	15.9914	19.0639	17.9824	20.0274	18.1564	17.0884	15.1249	18.4874	18.768	16.8578	20.3125	21.6336	19.0805	16.4442
Q9BZE1	39S ribosomal protein L37, mitochondrial OS=Homo sapiens OX=9606 GN=MRPL37 PE=1 SV=2	28.1759	27.5564	24.8364	23.8617	23.8995	26.3771	26.1056	25.5132	23.6051	23.3458	27.1562	27.1854	25.4802	22.5925	24.0389	26.7829	26.9534	24.1477	22.6502	23.21	27.1407	26.7339	25.3549	23.5735	23.5842	26.9136	26.6801	24.9917	22.781	23.4088	26.0508	26.4064	25.2291	23.4424	24.5356	26.3897	26.0756	26.9971	25.6306	24.9385	24.8742	25.4503	23.8417	24.5512	26.9594	27.4949	26.3588	25.1842
Q96DV4	39S ribosomal protein L38, mitochondrial OS=Homo sapiens OX=9606 GN=MRPL38 PE=1 SV=2	25.6279	25.2456	22.9193	21.6603	21.6347	25.0727	24.7562	23.9403	21.8164	21.1843	23.8186	23.8157	22.5275	21.1415	21.3656	23.9632	24.0322	21.6243	20.4212	20.8538	25.6551	25.4331	22.6921	22.0339	21.9743	24.0368	23.5572	22.5235	21.7504	21.113	24.154	23.902	22.3825	21.1932	22.1092	24.3356	24.1844	24.9708	22.8457	21.7935	21.4612	23.5363	22.262	22.2904	25.4969	25.9868	23.4413	22.7761
Q9NYK5	39S ribosomal protein L39, mitochondrial OS=Homo sapiens OX=9606 GN=MRPL39 PE=1 SV=3	22.7161	22.8669	20.9313	21.8263	20.8258	21.3078	21.3591	22.1293	20.7027	20.358	21.7195	22.207	21.6007	19.9187	20.5867	23.1007	22.8284	20.7624	19.0167	19.5454	23.2481	23.073	22.5438	21.3686	21.833	23.3689	22.6642	21.4578	21.9961	22.2674	23.0462	22.3027	22.2574	20.3959	21.6789	22.5849	21.8181	22.6884	21.1885	20.2722	20.2632	21.7913	20.9178	20.1761	23.3293	23.5771	22.9113	21.9538
Q9BYD3	39S ribosomal protein L4, mitochondrial OS=Homo sapiens OX=9606 GN=MRPL4 PE=1 SV=1	22.1775	21.2987	19.7526	20.0961	20.2271	21.6121	21.0278	20.8859	20.259	19.8983	21.1817	20.8785	20.5791	19.3153	19.7146	21.3248	20.879	17.968	18.1275	16.9642	22.9148	22.5891	20.755	20.1269	20.286	22.5033	21.3108	20.6711	20.1271	20.0954	22.2639	21.5606	20.2297	19.3603	19.9242	20.9387	20.2123	21.1132	20.2279	19.3561	19.4447	20.4205	19.621	20.139	22.3998	23.5218	22.0587	21.1627
Q9NQ50	39S ribosomal protein L40, mitochondrial OS=Homo sapiens OX=9606 GN=MRPL40 PE=1 SV=1	24.042	24.7481	22.4466	22.7052	22.6681	24.5574	24.4217	22.9104	22.8598	22.7615	23.4866	23.2441	23.2462	22.2375	22.3902	22.5925	23.5473	21.3186	21.01	21.5668	25.4224	24.7945	22.3223	23.1005	23.1864	25.1741	25.0171	22.9861	22.8514	22.6589	24.9069	24.411	22.8411	22.0965	22.932	23.8428	23.6018	24.0174	22.5793	22.3852	22.0821	22.7113	22.0615	22.3242	23.9298	24.6843	23.6993	23.1409
Q8IXM3	39S ribosomal protein L41, mitochondrial OS=Homo sapiens OX=9606 GN=MRPL41 PE=1 SV=1	22.501	22.1883	20.4274	20.0338	19.8628	21.7414	21.5197	21.1016	19.7321	19.6353	22.0878	22.1063	20.8753	19.219	19.5579	21.5646	21.8695	19.3184	18.3316	18.6436	22.658	22.4413	21.3184	20.056	20.1434	22.5591	21.9084	22.0234	19.3817	18.854	22.3932	21.9228	20.8089	19.538	19.7416	22.181	20.9757	23.0001	21.3946	21.1993	22.1329	21.5188	19.2061	18.3162	23.4356	23.8969	22.6325	20.4968
Q9Y6G3	39S ribosomal protein L42, mitochondrial OS=Homo sapiens OX=9606 GN=MRPL42 PE=1 SV=1	20.9288	20.5899	19.1732	18.303	19.0056	19.7541	19.9636	19.6256	17.7386	18.0782	20.0094	20.1017	19.2476	16.8341	17.583	20.1072	20.0026	17.3483	16.2927		21.7272	21.3379	19.6512	18.4307	18.7065	21.0545	20.4545	18.8784	17.8538	17.6817	21.9584	20.9982	19.1337	17.5974	18.5152	20.3418	19.6125	20.3887	18.3359	17.0634	17.8278	19.2254	17.6909	16.1304	21.1268	21.8757	19.8504	18.9842
Q9H9J2	39S ribosomal protein L44, mitochondrial OS=Homo sapiens OX=9606 GN=MRPL44 PE=1 SV=1	22.4144	22.1339	20.3356	20.03	19.9673	22.5126	22.1154	21.3175	20.4703	20.5369	21.6594	22.0301	20.5607	19.9834	19.787	22.5341	22.1741	19.605	19.6353	19.5248	22.8608	23.0359	20.4245	20.4128	20.675	22.7766	22.3898	21.5983	20.3222	19.9944	22.6793	22.975	21.2544	19.3086	20.7981	22.0007	21.5355	22.1801	22.1815	20.2399	20.1769	20.8889	19.9764	20.2024	22.7793	23.6173	22.438	21.6937
Q9BRJ2	39S ribosomal protein L45, mitochondrial OS=Homo sapiens OX=9606 GN=MRPL45 PE=1 SV=2	24.4887	24.8263	20.8116	21.1914	20.6865	22.7362	22.4828	21.6566	21.4854	21.807	22.7081	22.8658	21.1291	20.3034	21.0601	22.9949	22.4735	21.5996	20.5621	21.0928	24.7043	24.2	22.7959	22.0198	22.2042	24.1353	24.3803	23.3901	22.3824	22.1837	24.8903	24.1294	21.61	20.9785	22.0396	24.3007	22.6224	25.0758	22.9122	20.5488	20.0893	22.9614	20.8105	20.5613	23.8913	24.7952	23.9261	22.4541
Q9H2W6	39S ribosomal protein L46, mitochondrial OS=Homo sapiens OX=9606 GN=MRPL46 PE=1 SV=1	25.1489	25.1734	23.2957	23.3833	22.9177	24.9002	24.6185	24.1053	22.7512	22.0347	24.4157	24.791	23.2746	22.1354	22.8489	23.9458	23.9559	22.3676	19.9324	20.9339	25.8448	25.0002	23.6933	22.8373	22.8637	24.8095	24.8845	23.284	23.6368	22.8041	25.3607	25.2388	23.4248	22.343	23.297	25.1801	24.4292	25.7001	23.6294	22.3794	22.1264	23.8249	23.5436	21.9091	25.5366	25.8081	24.7661	23.2572
Q9HD33	39S ribosomal protein L47, mitochondrial OS=Homo sapiens OX=9606 GN=MRPL47 PE=1 SV=2	23.9597	23.7551	21.8818	22.2042	21.8439	23.6653	23.2467	22.4521	22.084	21.9717	23.3414	23.0877	22.0193	21.6193	21.7293	23.0963	23.0378	20.6238	21.0843	21.462	24.3084	23.8862	22.2211	22.2019	22.1334	23.7765	23.406	21.783	21.914	21.5918	24.0763	23.4727	22.3229	21.6153	22.6153	23.2093	22.6057	23.2166	22.3842	21.862	21.8381	22.0654	21.6229	21.7567	23.861	24.6894	23.2005	22.7311
Q96GC5	39S ribosomal protein L48, mitochondrial OS=Homo sapiens OX=9606 GN=MRPL48 PE=1 SV=2	21.0061	20.5781	17.8153	18.3322	17.4894	18.8764	18.798	19.1126	16.6906	16.8189	19.834	20.0075	18.6221	17.9907	17.1878	19.333	18.295	15.42	16.9516	17.5171	21.2954	21.3363	19.1247	18.2114	17.9322	21.0079	19.4607	19.2057	17.8158	17.7626	20.963	19.7635	18.5207	17.1815	17.47	21.2264	20.1145	21.0026	18.734	18.6714	18.7002	19.5601	18.2939	18.5282	21.434	22.2544	20.7709	18.6772
Q13405	39S ribosomal protein L49, mitochondrial OS=Homo sapiens OX=9606 GN=MRPL49 PE=1 SV=1	21.6954	21.285	20.0556	18.5682	17.5589	23.1705	22.4398	21.011	17.9973	18.0524	20.3811	20.9608	20.9573	16.7931	18.5004	20.7855	22.1502	18.9756	16.6663	17.8183	22.7783	22.3699	19.9148	19.0319	18.4621	22.1878	20.4055	19.7306	18.4698	18.1904	21.7186	21.7806	21.101	17.6325	18.7248	21.1949	21.4172	21.8437	20.7652	18.0856	17.6841	19.8076	17.4443	18.6265	22.0084	22.5655	21.2385	19.6176
Q8N5N7	39S ribosomal protein L50, mitochondrial OS=Homo sapiens OX=9606 GN=MRPL50 PE=1 SV=2	20.7827	18.5214	17.0663	18.1257	18.6463	18.8786	19.0033	19.6371	18.8773	18.6096	18.8605	17.7726	19.0065	17.7354	18.5085	19.8441	17.7468	16.7476	16.763	17.3173	20.8895	20.5353	19.5074	18.205	18.8792	20.2952	19.155	18.5675	18.3244	17.7705	19.6986	19.5146	18.3888	17.8411	18.5215	18.7095	17.8863	20.3834	18.642	18.0747	18.3018	18.3818	16.8775	16.3167	20.161	20.7943	19.5576	19.4639
Q4U2R6	39S ribosomal protein L51, mitochondrial OS=Homo sapiens OX=9606 GN=MRPL51 PE=1 SV=1	18.4255	17.9451		16.694	16.7094	17.4803	17.4983	16.9533	16.2646	15.8992	15.9519	17.5799	15.8543	15.7249	17.0817	16.9784	16.5084				19.8728	19.4804	17.6081	17.6519	17.338	19.2774	17.0012	16.8036	16.6568	16.1289	18.9263	18.0314	17.0515	15.6421	16.5556	17.766	17.6951	18.422	16.4222	17.0219	16.3608	15.4306			18.7844	20.6091	18.6721	18.0985
Q96EL3	39S ribosomal protein L53, mitochondrial OS=Homo sapiens OX=9606 GN=MRPL53 PE=1 SV=1	21.7506	21.3489	20.4492	18.9583	18.7594	21.1521	20.7846	20.0535	19.439	18.3135	20.644	19.9981	19.5659	18.8658	19.3665	19.5793	19.6565	18.9063	18.596	17.6321	22.2767	21.803	19.2697	18.7401	19.3607	21.7425	20.5189	19.6372	18.9555	20.3549	21.2654	20.4545	19.6737	18.5354	18.8151	20.8847	20.2275	20.9603	18.9966	19.0119	18.5719	20.0084	19.8261	20.2998	21.5187	22.2895	20.7044	19.4362
Q6P161	39S ribosomal protein L54, mitochondrial OS=Homo sapiens OX=9606 GN=MRPL54 PE=1 SV=1	19.4041	19.98	17.1687	18.2672		18.0988	18.6959	19.0036	16.5791	14.0499	18.1548	18.9715	16.676	17.049	16.5341	18.1397	19.4741	18.385	17.6999	18.057	20.8737	19.9716	16.9107	18.1297	17.2689	19.6302	19.655	17.5544	17.5397	17.2891	18.5201	19.2843	17.9523	17.7145	17.6236	18.5973	18.9109	17.9003	17.9799	19.0189	17.2543	17.9818	19.1385	19.2694	20.5908	20.7201	18.6477	16.6054
Q7Z7F7	39S ribosomal protein L55, mitochondrial OS=Homo sapiens OX=9606 GN=MRPL55 PE=1 SV=1	24.2737	24.8463	23.0098	21.8894	21.9338	24.8527	24.5392	22.4401	22.0863	21.9366	25.9247	24.252	22.3453	20.4779	21.2057	22.576	23.5478	22.5578	21.3017	21.1325	25.9069	25.0127	22.1187	22.5681	23.1347	24.15	25.0513	24.2626	23.1871	22.7375	25.7532	25.1459	23.5158	21.8734	22.8793	24.1652	22.7893	25.1488	23.1413	20.7983	20.7527	23.8048	22.4492	22.3755	25.0731	25.006	25.1754	23.1832
Q9BYD2	39S ribosomal protein L9, mitochondrial OS=Homo sapiens OX=9606 GN=MRPL9 PE=1 SV=2	24.0454	23.7167	21.5659	22.209	20.8578	23.898	23.8787	23.2988	21.0446	20.8124	23.5892	23.1858	22.2586	20.8599	22.16	23.1952	23.2723	19.6421	19.2815	20.1914	24.0779	23.7259	22.2704	21.5698	22.2986	24.4866	23.4993	22.4971	21.9395	22.2439	24.3998	23.8984	22.7197	22.5734	23.4438	23.5965	22.7107	24.3963	22.6673	22.1009	22.2379	21.46	21.2969	22.0665	24.4647	24.4907	23.3392	23.2021
Q9NVS2	39S ribosomal protein S18a, mitochondrial OS=Homo sapiens OX=9606 GN=MRPS18A PE=1 SV=1	23.7799	24.2838	24.7609	23.6795	25.5649	22.8834	22.4413	22.9483	22.5902	23.854	23.2094	24.9244	22.9185	25.7148	24.0761	21.3109	22.644	21.1192	22.5438	23.4889	24.2794	23.6825	22.137	25.1618	25.0198	23.408	23.4726	22.7678	26.3119	23.7884	23.4682	23.2801	24.9313	23.5673	24.2268	21.8509	22.4013	23.427	22.7657	21.3142	24.2856	22.5948	23.0929	21.5589	25.5341	23.8043	23.2237	24.0174
Q9NP92	39S ribosomal protein S30, mitochondrial OS=Homo sapiens OX=9606 GN=MRPS30 PE=1 SV=2	21.1738	20.0782	18.7587	21.2844	22.1017	19.5457	19.5677	18.9671	19.5967	19.5576	19.5822	20.1238	17.9145	20.9501	20.9798	19.7114	20.5098	16.4907	18.7432	18.9924	20.9345	21.2479	18.955	20.6912	21.1069	22.2834	20.1779	20.7382	20.7958	21.0944	21.0966	21.2085	19.8588	19.6259	21.022	21.4209	20.4496	21.1515	18.8906	19.8533	19.4584	19.0911	20.8099	21.1245	21.2763	21.7828	19.6373	21.3073
Q15125	3-beta-hydroxysteroid-Delta(8),Delta(7)-isomerase OS=Homo sapiens OX=9606 GN=EBP PE=1 SV=3	22.6313	22.225	20.417	20.8166	20.5189	21.9252	21.1998	20.2069	20.1132	19.8296	21.1795	21.7223	20.634	19.8212	20.2707	22.9505	21.5017	21.5946	18.9477	19.1021	22.4888	22.1721	20.7238	20.5018	20.395	22.3774	23.0165	20.3281	19.8717	19.6097	22.4805	23.0902	21.0272	20.1863	20.7333	22.5298	22.0055	22.4235	19.4137	20.038	20.0182	20.3531	19.3622	18.7326	21.5094	22.8974	21.9022	20.6515
Q99714	3-hydroxyacyl-CoA dehydrogenase type-2 OS=Homo sapiens OX=9606 GN=HSD17B10 PE=1 SV=3	26.9328	26.516	25.2128	24.6181	25.0021	25.7481	25.4199	25.5999	24.5329	24.2272	26.155	26.0387	26.3938	23.9829	24.527	25.5172	25.3773	23.6561	22.3009	22.9752	26.9359	26.5955	25.505	24.3332	24.4101	26.7667	26.128	26.517	25.0766	25.0468	26.7626	26.074	25.816	24.0268	24.2351	26.4097	25.5924	26.1212	25.9902	24.0267	25.1567	25.7916	24.9277	25.2178	26.7911	26.9226	26.4289	24.928
P46952	3-hydroxyanthranilate 3,4-dioxygenase OS=Homo sapiens OX=9606 GN=HAAO PE=1 SV=2	23.9093	23.9191	22.7356	20.0056	20.5427	23.0981	24.3128	24.2134	20.1976	19.6512	23.838	24.168	23.1396	19.3956	19.6824	24.3434	25.0312	22.8807	17.0366	17.9884	24.2433	23.697	23.1674	20.345	19.9608	26.1721	25.8246	24.2732	20.2007	19.7413	23.5485	23.1983	23.1869	19.693	20.3893	25.667	25.4012	24.6274	27.5124	18.9348	19.5856	23.4366	18.9103	19.076	24.2463	24.6742	24.0261	20.2001
Q9BUT1	3-hydroxybutyrate dehydrogenase type 2 OS=Homo sapiens OX=9606 GN=BDH2 PE=1 SV=2	23.7192	23.5453	22.6868	21.2778	21.2978	22.9978	22.7207	22.5288	22.1082	21.6988	23.5328	23.4402	22.7862	21.0815	21.2747	23.5322	23.3087	22.1891	22.206	22.3404	22.8097	21.8679	22.06	21.1031	20.8696	23.2207	23.3182	22.9011	21.4383	21.4989	23.8794	23.7393	22.392	21.1521	21.6816	22.925	22.5434	24.5005	21.2887	20.999	21.3047	23.962	20.8961	21.3669	23.7	23.1889	22.9877	21.5458
P31937	3-hydroxyisobutyrate dehydrogenase, mitochondrial OS=Homo sapiens OX=9606 GN=HIBADH PE=1 SV=2	27.2211	26.6642	23.361	24.6074	24.4587	24.901	24.6611	24.1946	24.05	23.7486	24.3545	25.1262	24.1603	23.7491	24.0387	24.9498	25.1319	22.1085	22.4953	23.2192	26.5108	26.4464	24.0641	24.4304	24.6494	25.4374	24.7175	23.3372	23.7488	23.4564	25.0448	24.8502	23.8935	23.8725	24.092	26.2137	25.6815	24.9549	23.079	23.8199	23.9958	23.8009	23.3918	23.5365	25.9735	26.0179	24.6967	24.564
Q6NVY1	3-hydroxyisobutyryl-CoA hydrolase, mitochondrial OS=Homo sapiens OX=9606 GN=HIBCH PE=1 SV=2	27.8115	27.3623	25.4537	25.839	25.5825	26.3358	25.9497	25.665	25.357	24.9683	26.6635	26.4406	25.2859	24.6406	25.0396	26.4336	26.3962	24.6959	24.0061	24.2542	27.3484	26.9636	25.6744	25.4753	25.4561	26.6347	25.9769	25.0841	25.5539	25.2609	27.206	26.68	25.7616	25.0459	25.7138	25.919	25.8684	25.5883	25.4912	25.5112	25.2587	25.1122	24.9692	25.201	27.1705	27.6705	26.5754	26.2934
P42765	3-ketoacyl-CoA thiolase, mitochondrial OS=Homo sapiens OX=9606 GN=ACAA2 PE=1 SV=2	25.4463	25.451	24.4179	24.0155	24.0275	25.1261	24.8063	24.9681	23.7318	23.516	24.0501	24.927	24.0949	22.9744	23.0161	25.0865	25.0756	23.6891	21.9149	22.4581	26.1682	25.6218	24.7816	23.8342	23.9851	26.1352	25.6123	24.5604	23.8178	23.6019	25.8543	25.5124	24.7482	23.5145	24.5526	25.6365	25.0472	24.6063	24.0619	22.5524	22.4328	23.7283	22.9321	22.8066	25.9477	26.3572	25.3607	24.5743
P09110	3-ketoacyl-CoA thiolase, peroxisomal OS=Homo sapiens OX=9606 GN=ACAA1 PE=1 SV=2	25.8629	25.5771	22.7788	22.4459	22.3439	24.1449	23.873	23.1932	22.1225	21.5514	23.7574	24.0327	23.2623	21.6012	21.9428	23.9946	23.5068	21.2519	19.2275	20.0473	25.8599	25.5954	23.5073	22.1493	22.3074	26.1621	25.1495	23.2921	22.0971	21.9396	24.8897	24.4278	23.3213	21.6009	22.3152	24.927	24.2673	24.1168	22.803	21.4123	21.9799	23.2942	21.5848	21.5878	25.0413	25.4416	24.0715	22.5463
Q06136	3-ketodihydrosphingosine reductase OS=Homo sapiens OX=9606 GN=KDSR PE=1 SV=1	22.484	22.6658	19.4893	19.5793	19.8223	21.5103	21.7534	21.5509	19.0066	19.0406	21.3414	20.9399	21.1415	19.0122	18.8232	22.1823	22.7604	20.4802	19.1467	18.6302	22.5415	22.3597	20.4916	19.7797	19.6015	22.9298	21.7242	20.9521	19.9971	18.0628	22.1461	21.7435	20.8542	18.64	19.4908	22.0968	21.8969	21.3505	19.9933	21.1069	19.9407	20.8874	18.5332	18.9369	21.9231	22.5286	20.9491	20.1364
P56937	3-keto-steroid reductase OS=Homo sapiens OX=9606 GN=HSD17B7 PE=1 SV=1	21.5493	21.4722	17.9583	17.3849	17.6275	18.9641	19.6093	19.4604	18.8615	18.6024	19.6316	20.871	17.6441	17.3732	18.0661	19.3778	18.4693	19.248	17.3423	17.8673	20.7562	21.1004	19.2204	17.8645	16.5517	20.5821	19.9804	16.8014	18.9924	18.9476	20.5943	19.611	18.0846	17.4774	17.9572	20.7619	20.0666	19.7074	15.8183	16.4224	17.7564	19.7165	18.7913	16.0761	21.3649	21.5468	19.7613	18.2189
P25325	3-mercaptopyruvate sulfurtransferase OS=Homo sapiens OX=9606 GN=MPST PE=1 SV=3	28.8382	28.7493	27.8039	27.1706	26.9977	28.342	27.9921	27.6476	26.3135	25.9269	28.1014	28.3759	27.6172	26.2949	26.6788	28.1977	28.421	26.0119	25.0398	25.319	29.5131	29.2513	27.7477	27.0672	26.81	28.6815	28.7205	27.0335	26.2037	26.1267	29.6678	29.2988	28.224	27.1661	27.9408	28.3857	28.1052	28.7627	26.5495	26.1246	26.0146	26.8704	25.8066	26.1218	29.1794	29.3196	28.3445	27.4807
Q9NWU1	3-oxoacyl-[acyl-carrier-protein] synthase, mitochondrial OS=Homo sapiens OX=9606 GN=OXSM PE=1 SV=1	29.3209	28.8671	27.4026	27.268	27.0155	28.5257	28.0603	28.2378	26.7857	26.5499	26.8744	27.3191	28.0483	26.6644	26.7432	29.5018	29.6246	27.3811	26.2273	24.2317	28.9261	28.3909	27.9611	26.8927	26.8463	28.8742	28.0127	27.6339	26.8274	26.6639	27.5442	27.7845	27.6327	26.5359	27.2098	29.8906	29.6095	28.5394	27.3663	26.6285	26.6101	27.0125	25.8646	26.0159	29.2237	29.4698	28.9239	28.1241
O15530	3-phosphoinositide-dependent protein kinase 1 OS=Homo sapiens OX=9606 GN=PDPK1 PE=1 SV=1	25.2546	25.0597	23.4367	23.6446	23.5137	24.7497	24.3569	24.4341	23.4275	23.0635	24.7274	24.719	23.7306	22.7778	23.0073	24.6249	24.6609	22.419	21.9748	22.5067	25.4091	24.829	23.9061	23.4513	23.2773	24.3417	24.219	23.3654	23.143	22.9181	25.3533	24.7509	24.0139	23.2182	23.8705	24.2187	24.0093	24.325	23.3851	22.9622	23.0075	23.6265	22.6951	22.6964	25.2755	25.7642	24.4427	23.8428
P23610	40-kDa huntingtin-associated protein OS=Homo sapiens OX=9606 GN=F8A1 PE=1 SV=2	21.151	20.5773	18.7924	16.5237	15.9946	20.448	20.5743	19.1835	16.5056	17.4117	19.7621	20.529	18.8908	16.4645	17.1842	18.3108	18.6696	17.4914	15.9181	14.3954	20.2096	19.2602	18.6907	16.9473	14.4493	17.872	15.5344	18.1139	14.5992	16.4109	19.5257	18.5893	17.8295	16.7485	17.4921	17.4113	18.2237	17.0756	19.1468	15.9693	17.4986	17.0654	15.9959	17.196	18.7593	21.1218	19.3666	16.9067
P46783	40S ribosomal protein S10 OS=Homo sapiens OX=9606 GN=RPS10 PE=1 SV=1	27.8612	27.3898	25.6615	25.9207	25.5763	26.8872	26.5662	26.3017	26.689	25.8447	25.7967	26.394	25.8458	24.7092	25.0874	26.826	26.7743	25.4012	24.3186	24.6846	27.9299	27.4221	26.03	25.7561	25.5588	26.7687	26.6224	25.1373	25.193	24.9865	27.338	26.9891	25.9954	25.5052	25.555	26.5313	26.1432	26.2077	25.7272	25.6444	25.3903	25.488	25.1972	24.8644	27.2942	27.7019	26.6825	26.287
P62280	40S ribosomal protein S11 OS=Homo sapiens OX=9606 GN=RPS11 PE=1 SV=3	27.4808	27.4281	26.0712	25.3556	25.1217	27.7459	27.34	27.0047	25.1398	24.9063	27.0311	27.8351	25.8492	24.2607	24.5523	27.4349	26.7539	24.4315	23.3408	23.8753	28.0306	27.8812	26.2739	25.2715	25.1251	27.262	27.3119	26.052	24.6499	24.5306	27.6935	27.3542	26.8586	24.8088	25.675	27.7237	26.5948	27.1929	25.9564	24.6992	24.5157	26.0851	24.2445	25.3962	28.0448	28.1068	27.6379	25.5721
P25398	40S ribosomal protein S12 OS=Homo sapiens OX=9606 GN=RPS12 PE=1 SV=3	26.8804	26.5093	24.1442	25.1587	23.5317	27.6718	26.8146	26.3089	23.9137	23.8194	25.3971	25.7403	23.8787	22.6569	22.866	28.2994	25.1496	26.6704	23.6814	24.7014	27.0102	26.6765	24.6351	23.609	23.7624	27.1589	27.8025	24.2372	23.0986	23.2045	26.7468	26.127	24.6062	24.0027	24.0478	28.0306	27.7649	26.1933	25.8896	24.5424	28.7158	26.1159	24.8322	24.8385	26.8312	27.3786	26.4839	25.0147
P62277	40S ribosomal protein S13 OS=Homo sapiens OX=9606 GN=RPS13 PE=1 SV=2	27.0649	26.8202	25.258	24.7475	24.4119	26.6921	26.3432	26.1538	24.629	24.3035	25.4949	25.9406	25.6282	23.6828	24.2294	25.8979	26.2025	23.5295	22.1976	22.9025	27.3989	26.8717	25.6181	24.5688	24.3436	26.6403	26.6929	24.7656	23.8207	23.5689	27.056	26.6059	25.724	24.1673	24.7704	26.3571	25.9473	26.484	25.1191	23.7944	23.7688	24.7909	23.4144	23.6867	27.2165	27.5887	26.3462	24.9793
P62263	40S ribosomal protein S14 OS=Homo sapiens OX=9606 GN=RPS14 PE=1 SV=3	26.3717	26.1114	24.8715	24.7381	24.6088	26.1754	25.7368	25.8125	24.3762	23.9919	25.1487	25.5268	24.9724	23.7389	24.0951	25.4204	25.4996	23.214	22.219	22.665	26.4527	26.1611	25.3482	24.5218	24.3895	25.9567	25.9452	24.2507	23.9749	23.5948	26.1616	25.7449	25.1021	23.9988	24.7409	25.7001	25.339	25.8508	24.6848	23.7123	23.7849	24.5368	23.5134	23.6597	26.494	26.8728	25.6584	24.7846
P62841	40S ribosomal protein S15 OS=Homo sapiens OX=9606 GN=RPS15 PE=1 SV=2	25.3929	25.1421	23.6755	23.7172	23.5034	25.0374	24.6521	24.2541	23.093	23.0391	24.215	24.0194	23.6729	22.3414	22.5909	24.8506	25.0917	22.6262	21.4518	21.6715	25.7875	25.2353	23.821	23.2512	23.3879	25.5636	25.0082	23.3898	23.2312	22.7905	25.1792	24.9145	24.0486	22.6398	23.7163	24.9979	24.4801	24.7992	23.6652	22.47	22.9098	23.3739	22.2024	24.0025	25.4059	25.8647	24.8146	23.6267
P62244	40S ribosomal protein S15a OS=Homo sapiens OX=9606 GN=RPS15A PE=1 SV=2	27.0446	26.5863	25.3944	25.2768	25.0254	26.5678	26.2837	26.4082	25.1182	24.7227	26.3673	26.1406	25.5369	24.0083	24.5198	26.1267	26.0834	23.7101	22.9157	23.3642	27.1437	26.7429	26.0083	25.0745	24.8276	26.4932	26.4192	24.9996	24.357	24.3139	27.0304	26.6141	25.7387	24.6407	25.4429	26.2213	25.941	26.6359	25.3976	24.3829	24.8487	25.3986	24.16	24.518	27.0832	27.3859	26.3622	25.3963
P62249	40S ribosomal protein S16 OS=Homo sapiens OX=9606 GN=RPS16 PE=1 SV=2	27.7018	27.4004	25.9698	25.7951	25.4627	27.2451	26.9613	26.9476	25.4873	25.1531	27.3277	27.4809	26.3826	24.5946	25.2018	26.472	26.7786	24.3941	23.5888	24.0255	27.8667	27.4592	26.4887	25.5419	25.4255	27.386	27.5123	26.0995	24.8003	24.6808	27.6272	27.131	26.3806	25.365	25.9844	29.2692	26.8621	30.2595	26.5058	24.7667	24.978	27.601	24.417	24.7658	28.2035	28.4771	27.4165	25.9928
P08708	40S ribosomal protein S17 OS=Homo sapiens OX=9606 GN=RPS17 PE=1 SV=2	27.1826	27.066	24.8631	24.4598	24.192	25.823	25.4371	25.4621	24.0169	23.8388	24.8396	25.1066	25.0458	23.3348	23.6472	25.8276	25.5733	23.3793	22.0664	22.7906	27.0805	26.5504	24.9268	24.2678	24.3133	26.4865	26.2208	24.7549	23.8765	23.4493	26.6972	26.2599	25.2042	23.7509	24.6598	26.0764	25.5355	25.86	25.0834	23.3677	23.5558	25.4196	23.0229	23.3022	26.5405	27.133	26.0599	24.7429
P62269	40S ribosomal protein S18 OS=Homo sapiens OX=9606 GN=RPS18 PE=1 SV=3	27.9236	27.6936	27.117	26.1901	25.9706	27.1764	26.9343	26.9737	25.7628	25.504	26.6954	27.1986	26.9778	25.6342	25.7339	26.8944	26.9771	24.8805	24.2828	24.7192	27.9897	27.7282	26.6873	25.8871	25.7693	27.5259	27.7556	26.6138	25.6271	25.6297	27.6243	28.0083	26.668	25.2263	26.0506	27.5327	26.8618	27.8137	26.3594	25.1615	25.2548	27.241	26.34	26.6279	28.074	28.2649	27.126	26.109
P39019	40S ribosomal protein S19 OS=Homo sapiens OX=9606 GN=RPS19 PE=1 SV=2	27.5836	27.2199	25.651	25.4938	25.2019	26.8524	26.5109	26.3209	25.0302	24.62	25.6662	26.1006	25.9259	24.499	24.964	26.0995	26.3543	24.336	23.1543	23.6978	27.6352	27.0654	26.0776	25.199	25.0883	26.8717	26.8996	25.9483	24.9025	24.9189	26.9864	27.1653	25.9096	24.6363	25.2416	26.6759	26.3052	27.1549	25.1168	24.1978	24.6318	26.6666	25.0193	25.2244	27.3293	27.8295	26.4447	25.2855
P15880	40S ribosomal protein S2 OS=Homo sapiens OX=9606 GN=RPS2 PE=1 SV=2	27.7729	27.4338	25.9756	26.1416	26.1887	27.4919	27.152	26.9914	26.2269	25.629	27.0581	27.1143	26.0814	25.0776	25.2717	27.1316	26.9416	24.4675	25.0234	24.9102	27.9018	27.4671	26.4314	26.0406	26.1066	27.2806	27.2121	25.6987	25.7579	25.7974	27.6698	27.3312	26.3119	25.5816	26.2595	27.1071	26.6643	27.3842	26.3799	25.87	25.7965	26.2477	25.4842	25.8643	27.8831	28.1281	27.0537	26.4833
P60866	40S ribosomal protein S20 OS=Homo sapiens OX=9606 GN=RPS20 PE=1 SV=1	26.6722	26.3469	24.9118	24.3648	24.0779	26.1687	25.8618	25.8916	24.0172	23.5333	25.8883	26.2574	25.1176	23.0249	23.7706	25.7609	25.4805	23.4894	21.8272	22.2156	27.0364	26.5197	25.6869	24.2921	24.2556	26.2539	26.5799	24.5854	23.5737	23.2925	26.6163	26.2135	25.2837	23.5467	24.2901	26.0272	25.4786	26.4177	25.0651	23.3224	23.4811	24.8339	23.3822	23.2044	26.9191	27.1615	26.1955	24.5854
P63220	40S ribosomal protein S21 OS=Homo sapiens OX=9606 GN=RPS21 PE=1 SV=1	25.7514	25.5371	23.5649	23.7632	23.6292	25.3219	24.9348	24.0942	22.9218	22.7538	24.6906	24.4426	23.4932	22.3573	22.875	24.6788	24.0482	21.6679	20.626	21.5514	25.9565	25.5573	23.5523	23.3922	23.5328	25.4694	25.2229	23.0328	23.0595	22.4051	25.6532	25.4825	23.7516	23.0342	23.7563	25.1084	24.8134	25.6794	23.4655	21.8017	22.2475	24.1117	21.9135	22.1032	25.7503	26.1125	24.2673	23.5479
P62266	40S ribosomal protein S23 OS=Homo sapiens OX=9606 GN=RPS23 PE=1 SV=3	26.8712	26.7239	24.5552	25.1269	24.743	26.1725	25.8548	25.7605	24.8034	24.6343	26.6023	26.724	25.379	24.2882	24.305	26.0471	25.9634	24.4859	23.9277	24.416	27.0485	26.4859	25.6195	24.8847	24.5714	26.4353	26.2904	25.0141	24.4691	24.2326	26.6208	26.5061	25.5731	24.5307	25.4495	26.3279	25.7108	26.0608	25.2533	24.5588	24.0725	24.6555	24.0259	24.1394	26.8482	26.9705	25.9924	25.069
P62847	40S ribosomal protein S24 OS=Homo sapiens OX=9606 GN=RPS24 PE=1 SV=1	26.3442	25.8558	23.7152	23.6374	23.4644	25.3342	25.0372	24.474	23.5484	23.3268	24.5713	25.52	23.9895	22.8987	22.9066	25.1704	25.5974	22.0704	21.4061	22.3919	26.2377	26.0132	23.9567	23.4188	23.0494	25.8455	25.5139	23.6122	22.8723	22.7128	25.5825	25.2532	24.4598	22.7436	23.721	25.963	25.5276	25.1176	23.9687	22.6967	23.1626	24.0541	22.7661	22.95	25.8215	26.8432	25.3067	24.3174
P62851	40S ribosomal protein S25 OS=Homo sapiens OX=9606 GN=RPS25 PE=1 SV=1	28.3387	27.8332	26.1381	25.7042	25.4563	27.4401	27.136	26.9058	25.4082	24.9735	27.4212	27.2586	26.9585	25.1601	25.9377	27.0812	27.3367	24.6312	23.6529	24.1222	28.4106	27.9933	26.8766	25.6765	25.5494	28.023	28.2716	26.9499	25.4376	25.5181	28.1196	27.7857	26.6	25.3109	26.224	27.3345	27.1104	27.6839	26.7134	25.4392	25.3069	25.7874	24.3533	24.6385	28.2753	28.1715	27.186	25.9637
P62854	40S ribosomal protein S26 OS=Homo sapiens OX=9606 GN=RPS26 PE=1 SV=3	26.7691	26.5591	25.1332	24.6872	24.7277	26.2936	25.9791	25.7145	24.6749	24.2349	25.7086	25.6003	25.4038	23.6472	24.4452	25.5042	26.1477	23.1916	22.6977	23.148	27.275	26.9206	25.272	24.8558	24.7988	26.3277	26.1276	24.596	24.1128	23.8466	26.4738	26.062	25.344	24.187	24.6535	26.2149	26.0106	26.1009	24.9289	24.0754	24.2175	24.7339	23.6453	23.8832	26.4383	26.8797	25.8557	24.9991
P42677	40S ribosomal protein S27 OS=Homo sapiens OX=9606 GN=RPS27 PE=1 SV=3	24.2792	23.8039	22.3016	22.1096	21.7876	23.9578	23.6334	23.6117	21.9645	21.8318	22.9774	23.3147	22.2138	21.0522	21.1213	23.1041	22.9157	20.9305	20.5783	20.7366	24.4113	23.9334	23.0997	21.963	22.0219	23.8309	23.6335	22.0603	21.5987	21.0275	24.3447	23.7038	22.811	21.4278	22.1823	22.8224	22.6834	22.985	22.2789	20.7766	20.9002	22.2322	21.1184	21.3071	23.896	24.6439	23.0732	22.0476
Q71UM5	40S ribosomal protein S27-like OS=Homo sapiens OX=9606 GN=RPS27L PE=1 SV=3	25.8401	25.5152	24.2126	23.2144	23.2236	26.1085	25.8273	25.1139	22.9034	22.684	25.6229	25.9444	24.3446	22.2877	22.9961	25.9046	25.3507	23.9436	21.3038	21.8246	26.1294	25.6757	24.708	23.274	23.2116	25.4894	25.8532	23.7135	22.5466	22.2003	26.4453	25.7327	24.4875	22.6431	23.4214	26.3597	25.3295	26.7767	26.1235	22.659	22.755	24.8484	22.4712	22.8537	26.5488	26.6247	25.4332	23.6678
P62857	40S ribosomal protein S28 OS=Homo sapiens OX=9606 GN=RPS28 PE=1 SV=1	25.5487	25.2769	23.875	24.0751	24.1134	25.1421	24.8267	24.6188	23.4723	22.9286	22.9954	23.7223	24.1728	23.1885	23.8116	24.4811	24.3346	22.3152	21.5666	22.0624	26.0091	25.3588	24.0908	23.9749	23.8012	25.3799	25.0935	23.9036	23.6132	23.5555	25.5416	25.2602	24.2526	23.1904	23.6838	25.0029	24.4612	24.9319	23.533	22.5306	22.876	23.4353	24.4506	24.9356	25.2343	26.1152	24.8352	23.6882
P62273	40S ribosomal protein S29 OS=Homo sapiens OX=9606 GN=RPS29 PE=1 SV=2	25.0042	24.5161	22.9325	22.7357	22.5106	24.1779	23.579	23.329	22.0472	21.6451	23.2242	23.6487	23.0825	21.6602	21.9359	23.7109	22.8948	21.3378	20.03	21.1482	25.1646	24.4049	23.5676	22.6048	22.5426	24.0072	24.4156	23.0532	22.1741	22.1238	24.5566	24.2828	23.4204	21.791	22.7038	24.2108	23.6395	24.2793	22.499	23.5259	21.1568	23.7439	22.6338	22.7929	24.7033	25.1853	23.9513	22.5626
P23396	40S ribosomal protein S3 OS=Homo sapiens OX=9606 GN=RPS3 PE=1 SV=2	28.2499	27.9773	26.5004	26.578	26.2326	27.7045	27.4438	27.3599	26.2221	25.769	27.6539	27.4906	26.6774	25.2901	25.964	27.106	27.2052	25.0391	24.249	24.5352	28.4219	27.9905	26.9122	26.3726	26.2231	27.8275	27.7481	26.2221	25.7131	25.4588	28.065	27.7117	26.8045	25.9256	26.5434	27.562	27.0963	27.8835	26.4524	25.4912	25.8261	26.6172	25.8014	25.7936	28.1834	28.7247	27.479	26.6615
P62861	40S ribosomal protein S30 OS=Homo sapiens OX=9606 GN=FAU PE=1 SV=1	24.3828	24.0029	22.5698	22.1446	21.8463	23.9318	23.4756	23.491	21.8969	21.4464	21.7906	22.575	22.7953	20.8433	21.3683	23.0436	22.9121	20.6156	19.8071	20.2061	24.5489	24.1462	23.0491	21.9445	21.8981	23.6498	23.7378	21.7578	20.7449	20.2206	24.2472	23.845	22.9574	21.52	22.1062	23.4976	23.1533	23.7803	22.3772	21.034	21.0877	22.299	20.2886	20.3622	24.2224	24.7035	23.474	21.7458
P61247	40S ribosomal protein S3a OS=Homo sapiens OX=9606 GN=RPS3A PE=1 SV=2	29.7181	29.6272	28.381	26.2525	25.7608	29.4409	29.3712	29.4762	26.3867	26.1802	29.636	29.5745	28.9899	25.0575	25.5363	29.284	29.1765	29.7426	26.0801	26.4413	29.8835	29.7683	29.7458	25.8964	25.9581	29.4937	29.7579	29.4365	25.8664	25.7669	29.7553	29.5709	29.187	25.8313	26.5095	29.5647	29.0201	29.8829	29.7625	28.1193	27.2634	29.158	25.6368	28.9297	29.9348	30.167	29.9305	26.6124
P62701	40S ribosomal protein S4, X isoform OS=Homo sapiens OX=9606 GN=RPS4X PE=1 SV=2	28.4251	28.1812	26.798	26.6816	26.4773	27.9958	27.6659	27.6158	26.55	26.1945	27.6386	27.6984	27.0028	25.6851	26.0256	27.411	27.3817	25.462	24.4522	24.9689	28.819	28.3527	27.3104	26.6247	26.4874	28.1678	28.1029	26.5938	26.0985	25.8853	28.3704	28.1396	27.1657	26.0361	26.7665	27.8821	27.353	27.8755	26.9177	26.2484	26.1834	26.9138	25.837	26.0866	28.3681	28.9116	27.7807	26.8448
P22090	40S ribosomal protein S4, Y isoform 1 OS=Homo sapiens OX=9606 GN=RPS4Y1 PE=1 SV=2	24.7309	24.1133	23.1895	22.5643	21.8979	23.2747	23.1268	23.2023	22.0181	21.4191	23.9669	23.7867	23.0195	21.2687	21.6817	24.0896	24.0975	22.3312	21.5027	21.2973	24.7333	23.9072	23.6303	22.2832	22.3576	22.4013	23.4246	22.6089	22.1415	22.1434	24.9558	24.2966	23.5329	22.5946	23.3266	22.6229	22.6721	23.6419	23.3832	22.4195	22.1239	22.5286	21.6944	21.765	24.578	24.9889	24.0786	23.2671
P46782	40S ribosomal protein S5 OS=Homo sapiens OX=9606 GN=RPS5 PE=1 SV=4	27.458	27.2684	25.5232	25.2271	25.1001	27.3263	26.9857	26.5192	25.097	24.8439	26.6775	27.0064	25.779	24.4561	24.461	27.0672	26.666	24.4817	23.1241	23.8988	27.7505	27.3593	25.9002	25.1503	25.2233	27.2051	27.2762	25.5592	25.4018	25.0761	27.3147	27.4129	25.8282	24.559	25.2334	27.1016	26.5865	26.9834	25.4369	24.0534	24.3732	25.6659	24.4556	24.6541	27.5868	27.9388	26.6409	25.4278
P62753	40S ribosomal protein S6 OS=Homo sapiens OX=9606 GN=RPS6 PE=1 SV=1	27.7239	27.4479	25.5133	25.3931	24.9921	28.8256	28.2152	27.5389	25.0886	24.8175	26.5659	28.079	26.2399	24.3875	24.7058	28.9539	28.9514	26.6243	24.1675	24.8862	28.7098	28.6407	26.8356	25.2551	25.2736	28.2619	28.6844	26.4267	24.6358	24.5906	27.5948	28.1275	26.8774	24.7898	25.4984	28.9248	28.0422	27.1431	28.8197	27.2398	27.0598	26.8458	24.5444	24.8462	27.9722	28.3201	28.2579	25.5674
P62081	40S ribosomal protein S7 OS=Homo sapiens OX=9606 GN=RPS7 PE=1 SV=1	27.0844	26.8539	25.4566	25.6158	25.2089	27.629	27.1244	26.1311	25.7149	25.4195	26.0344	26.4117	25.4358	24.5339	24.7756	26.216	26.5054	25.681	24.5768	25.333	27.3296	26.9305	25.444	25.3053	25.1602	26.779	27.0242	24.9859	24.7968	24.6855	27.1646	26.8432	25.7023	24.9243	25.7137	26.618	26.0535	26.6578	25.1438	25.1224	25.3738	25.2897	24.6846	24.8291	27.4854	27.5483	26.5515	25.9599
P62241	40S ribosomal protein S8 OS=Homo sapiens OX=9606 GN=RPS8 PE=1 SV=2	30.5774	30.3339	29.5602	26.2692	26.2193	28.469	27.8373	28.9622	25.4283	25.0475	30.087	30.4346	30.4884	25.7039	26.0924	27.6963	27.2874	28.0823	23.5305	23.8888	30.0903	28.6655	30.2253	25.6779	25.9279	29.148	29.6631	30.872	26.0664	26.3695	29.6686	30.4362	29.1507	25.0169	25.7617	29.3103	28.4414	30.4148	27.6155	24.5548	24.5768	31.9489	27.1487	27.3482	30.6531	30.7536	28.6766	25.6153
P46781	40S ribosomal protein S9 OS=Homo sapiens OX=9606 GN=RPS9 PE=1 SV=3	27.737	27.3995	26.2101	25.8825	25.6751	27.3084	27.0097	27.0392	25.8458	25.4415	26.7373	26.8525	26.3743	24.9324	25.3645	26.5961	26.9121	24.2671	23.5779	24.1437	27.9674	27.5433	26.5474	25.8518	25.7219	27.3956	27.4395	25.6598	25.2833	25.3496	27.7839	27.3221	26.3575	25.3012	25.9958	27.0511	26.708	27.5917	26.1289	25.1942	25.2389	25.8988	24.8934	25.1599	27.8402	28.2882	27.0616	26.0747
P08865	40S ribosomal protein SA OS=Homo sapiens OX=9606 GN=RPSA PE=1 SV=4	27.5294	27.1611	25.4099	25.5408	25.3341	26.5217	26.1582	26.0227	25.0412	24.6661	25.6955	26.0594	25.7564	24.2912	24.8173	25.9969	25.8495	23.2336	22.6051	23.3415	27.5641	27.0672	25.4971	25.3129	25.234	26.8668	26.739	25.1627	24.514	24.181	27.2699	26.8439	25.5293	24.6532	25.4122	26.4855	25.8894	26.4695	25.4521	24.3379	24.7456	25.2858	26.6365	25.3253	26.7941	27.696	26.1858	25.74
Q9BRK5	45 kDa calcium-binding protein OS=Homo sapiens OX=9606 GN=SDF4 PE=1 SV=1	25.4667	24.9657	22.1728	21.4887	21.0983	23.6684	23.32	22.8675	21.1894	20.9747	24.0711	24.1532	23.5188	20.1398	21.1473	23.8767	23.3748	21.49	18.8154	19.7912	25.4275	25.0148	23.3405	21.8565	22.2539	24.5983	24.213	22.4521	21.5267	20.6706	23.8959	23.4644	22.9102	20.7868	21.8972	24.4207	24.1361	23.6541	21.5438	19.8328	20.3435	22.5033	20.8395	20.9035	24.5856	24.813	23.1902	21.3193
P80404	4-aminobutyrate aminotransferase, mitochondrial OS=Homo sapiens OX=9606 GN=ABAT PE=1 SV=3	21.8112	20.7673	19.9259	17.782	15.6912	20.9931	20.7378	20.415	17.1727	17.9478	21.4196	20.7258	20.154	14.844	17.3585	20.3542	20.477	16.0418	16.8934	18.006	21.536	20.2103	20.5997	17.0701	15.5443	20.9602	21.0886	18.2863	18.0407	17.9202	22.9957	22.1096	20.8801	17.0319	19.2113	20.5762	20.794	21.4806	19.5739	18.4495	16.6699	19.06	16.8267	17.4274	21.1769	20.8965	20.6442	17.637
P08195	4F2 cell-surface antigen heavy chain OS=Homo sapiens OX=9606 GN=SLC3A2 PE=1 SV=3	26.5238	26.048	24.8381	23.8381	23.2079	24.9711	24.8601	24.8905	23.8485	23.3819	24.6951	24.9674	25.7887	23.3431	24.3014	24.7442	24.9091	23.7243	21.9383	22.425	25.8204	25.3835	25.5479	23.3172	23.3836	27.0835	25.7129	26.6319	24.786	24.1893	25.434	25.405	24.118	22.5562	24.381	25.9084	25.0194	25.3307	24.4309	23.9578	22.754	28.2089	23.8125	23.5558	25.7675	26.7551	25.587	24.3639
Q86XE5	4-hydroxy-2-oxoglutarate aldolase, mitochondrial OS=Homo sapiens OX=9606 GN=HOGA1 PE=1 SV=1	18.7179	19.2998		15.1294	16.2838	20.6539	18.9863	18.1649	16.6046	16.8053	20.0586	18.7895	16.6001	15.153	15.3621	20.0495	19.7692	18.1655	14.2348	14.4012	18.7699	20.1688	18.2718	15.9362	16.6247	19.9926	18.2517	17.0655			20.1142	18.5284	18.2237			20.0383	19.84	19.5209	18.412	17.6953	17.0262	15.501			19.6404	19.1481	18.3787	16.5821
Q96IR7	4-hydroxyphenylpyruvate dioxygenase-like protein OS=Homo sapiens OX=9606 GN=HPDL PE=1 SV=1	19.2792	19.4757	17.5091	16.0634	16.4297	18.0491	17.3958	18.7515	17.212	17.3141	19.7476	19.1562	18.7038	17.974	17.3743	17.137	18.1358	14.8837	16.4083	16.4896	18.6905	19.1075	18.391	18.0155	17.3174	22.0448	20.6654	19.4654	19.5165	18.7634	18.9422	18.8162	19.1589	16.8081	18.1456	18.548	18.022	18.6336	18.7392	16.7119	18.4369	18.6438	18.0773	17.7901	17.9836	21.0434	18.1185	17.5663
Q9NVE7	4'-phosphopantetheine phosphatase OS=Homo sapiens OX=9606 GN=PANK4 PE=1 SV=1	24.3321	23.8236	22.5716	21.6233	21.455	22.5403	22.1922	22.2764	21.0918	20.8485	23.414	23.4349	22.4282	20.7546	20.452	23.0798	23.1774	20.7243	19.5521	20.2977	23.2825	22.9316	21.8601	21.0228	21.0202	23.9868	23.4047	22.7234	21.613	21.7101	23.597	23.1467	22.0743	20.8956	21.7855	22.4946	22.3844	22.4621	22.5768	21.2921	21.3181	22.433	21.7113	20.204	24.3913	24.2133	23.0914	22.6795
P49189	4-trimethylaminobutyraldehyde dehydrogenase OS=Homo sapiens OX=9606 GN=ALDH9A1 PE=1 SV=3	28.6692	28.1683	25.7804	25.7672	25.5431	27.3244	26.9499	26.7006	25.3059	25.0093	27.0244	26.7943	26.4134	24.768	25.3043	26.8895	27.1253	25.6268	23.9781	24.5816	27.751	27.4078	26.4959	25.3521	25.3655	28.1083	27.9238	27.505	26.8315	26.5883	26.8413	26.6195	25.9049	24.5994	25.5846	27.7154	27.0682	27.5538	26.2461	24.8771	24.9003	26.4929	25.2413	25.3118	27.8077	27.7604	27.1591	25.8415
Q8TCD5	5'(3')-deoxyribonucleotidase, cytosolic type OS=Homo sapiens OX=9606 GN=NT5C PE=1 SV=2	22.7713	22.8102	20.446	20.8901	20.3937	21.0328	20.9529	20.6404	19.2186	18.9843	20.7861	20.8547	21.228	19.9157	20.0463	21.9956	22.3224	19.7545	18.8546	18.3742	22.3853	21.7285	20.4524	19.6603	19.5966	22.7571	22.5512	20.9329	19.8516	19.7459	21.8153	21.5857	20.3128	19.1983	19.9716	21.2257	20.5333	21.9262	20.2937	18.8477	19.4012	21.2467	19.9188	19.9925	23.4487	22.6751	21.6843	21.0606
P17643	5,6-dihydroxyindole-2-carboxylic acid oxidase OS=Homo sapiens OX=9606 GN=TYRP1 PE=1 SV=2	19.0578	17.6653	18.1888	19.7653	19.4197	23.2137	22.8497	21.8847	21.4172	20.8669	20.6509	20.163	18.9611	18.5445	19.9874	23.8256	23.8569	21.0295	20.0709	20.6359	20.1236	18.8675	19.4296	20.5473	20.5914	24.2876	22.2197	21.2161	21.1074	20.8508	18.1453	20.3437	19.2253	19.4209	19.6546	19.0184	18.0617	18.3602	18.9723	19.8698	19.5699	20.7229	20.3885	20.1968	21.031	23.2412	20.8261	20.8563
Q8IV08	5'-3' exonuclease PLD3 OS=Homo sapiens OX=9606 GN=PLD3 PE=1 SV=1	24.3526	24.0709	22.8785	22.6876	22.5149	25.7876	26.215	25.0208	23.49	22.9292	26.3885	26.1829	25.5774	24.1144	24.7471	25.4892	26.7989	21.1556	21.2205	21.9549	25.1345	24.6184	24.0096	22.6221	22.8379	26.2319	26.5648	24.3289	23.6779	24.6333	24.6752	24.1601	23.4365	22.2494	23.0448	25.8551	24.7326	26.4592	24.8638	23.7567	25.0766	22.5306	23.6219	23.7765	25.2995	24.9787	23.8411	23.1437
Q96BZ4	5'-3' exonuclease PLD4 OS=Homo sapiens OX=9606 GN=PLD4 PE=2 SV=2			17.5125		18.4322				17.6275			18.5277		17.4118									17.881	17.6564										17.7231	17.8538												18.5409
Q8IZH2	5'-3' exoribonuclease 1 OS=Homo sapiens OX=9606 GN=XRN1 PE=1 SV=1	22.9467	22.5284	21.0638	20.052	20.7095	20.8319	21.2019	20.9785	19.6792	19.8095	22.1315	22.0901	20.9572	20.8135	21.0824	20.2821	20.3692	18.539	18.0761	18.0325	22.6703	21.9049	20.5878	19.8744	20.2779	21.7474	21.3905	20.4899	21.2662	20.9143	22.2679	21.307	20.5886	19.9707	20.7459	20.6123	20.7396	22.0146	20.2573	20.0252	20.0714	19.9194	19.7906	20.8308	21.8096	22.5679	21.0119	20.8107
Q9H0D6	5'-3' exoribonuclease 2 OS=Homo sapiens OX=9606 GN=XRN2 PE=1 SV=1	25.5626	25.1651	23.3847	23.3702	23.0476	24.5709	24.215	24.0384	23.1075	22.7255	24.1058	24.3427	23.426	22.455	22.6896	24.4533	24.3761	22.3511	21.3854	21.9695	25.3705	24.9832	23.8176	23.2115	23.3627	25.3086	24.6839	23.9132	23.0356	22.8271	25.6304	24.9183	23.7007	22.856	23.6683	24.6107	23.8654	24.8376	23.2106	22.4124	22.5693	23.8667	23.3896	23.5066	25.301	26.0483	24.3645	23.6671
Q00013	55 kDa erythrocyte membrane protein OS=Homo sapiens OX=9606 GN=MPP1 PE=1 SV=2	24.8559	24.7659	22.8097	21.7542	21.8549	23.785	23.7056	23.3731	21.9144	21.7544	24.699	24.6465	23.5741	22.5716	21.957	23.3745	23.6297	20.7158	23.4796	22.5105	24.8884	24.6272	22.9703	21.9078	21.6796	24.5732	24.3996	23.0033	21.715	21.3401	24.7036	23.9644	22.7914	21.513	22.1255	23.8357	23.4284	23.7898	24.9292	25.1442	24.0094	23.3684	22.7191	22.484	25.2123	24.9276	23.5629	22.7234
Q13131	5'-AMP-activated protein kinase catalytic subunit alpha-1 OS=Homo sapiens OX=9606 GN=PRKAA1 PE=1 SV=4	24.2823	23.9538	22.3558	21.7641	21.6783	23.7005	23.0687	22.8519	21.901	21.5739	23.2294	23.5364	22.6174	21.01	21.2355	23.2853	22.3446	23.2186	21.1333	21.2692	24.4124	23.1843	22.341	21.4618	21.5482	23.5987	23.6682	22.2636	21.8885	22.1542	23.727	24.9616	22.876	21.1179	21.8442	23.8343	23.0769	23.4548	21.8958	21.6308	22.4452	22.1974	21.388	21.5045	24.3963	23.881	24.1055	22.3099
Q9Y478	5'-AMP-activated protein kinase subunit beta-1 OS=Homo sapiens OX=9606 GN=PRKAB1 PE=1 SV=4	21.1336	21.0544	19.3437	19.3525	18.9995	19.5164	18.7599	17.997	18.7868	17.88	19.3872	20.0997	18.1223	18.3388	18.2867	20.0078	19.3439	17.9475	16.4845	17.0989	21.4764	20.6646	18.143	19.1806	18.9282	20.0226	20.3037	19.5656	18.7078	18.4228	21.4984	21.0401	19.458	18.6583	19.4911	20.5405	19.6394	19.2453	19.1432	18.8089	18.5098	19.7341	18.7181	18.7212	21.0514	21.3971	20.1589	19.1226
O43741	5'-AMP-activated protein kinase subunit beta-2 OS=Homo sapiens OX=9606 GN=PRKAB2 PE=1 SV=1	19.2802	18.7261	15.9644		13.8346	16.2048	15.9364	16.0119			16.6977	18.1476	16.5879	13.8147		17.4599	16.9339	14.5178			18.6448	17.9541	15.752	13.368	14.7206	17.8999	16.6257	16.5275			17.5709	17.4982	16.1971		14.8855	18.406	16.6952	16.9787	15.3071	13.6405	13.8211				18.2495	18.4039	17.7886	15.143
P54619	5'-AMP-activated protein kinase subunit gamma-1 OS=Homo sapiens OX=9606 GN=PRKAG1 PE=1 SV=1	24.6492	24.4001	22.6731	22.5069	22.3547	24.3	24.0223	23.3349	22.9741	22.5712	24.1769	24.2305	22.9119	21.5091	22.109	24.0928	24.1089	21.3302	21.3758	20.7676	25.1176	24.9102	22.9702	22.6286	22.5532	24.6183	24.3827	22.7072	22.138	22.3972	25.1282	24.5547	22.7705	22.2791	23.0501	25.2175	24.0887	24.7759	23.0275	22.6674	22.9429	29.5087	29.6798	29.928	25.0068	25.1486	24.0709	23.0362
Q99807	5-demethoxyubiquinone hydroxylase, mitochondrial OS=Homo sapiens OX=9606 GN=COQ7 PE=1 SV=3	22.2886	21.5599	19.3349	19.2909	18.6069	21.0043	21.0877	20.3766	18.1519	17.8683	21.5746	20.6321	20.1789	18.2496	19.3577	21.0741	21.1685	18.7203	17.0073	16.7815	22.5552	21.8181	21.1654	19.1082	19.0888	21.9049	21.4908	20.3964	17.9185	18.7228	22.1857	21.4064	20.057	18.3273	19.2552	22.1995	21.5112	21.7274	19.1783	18.5311	19.0511	21.0394	18.4465	19.4878	21.7032	22.6608	21.5381	20.1198
Q7Z4H3	5'-deoxynucleotidase HDDC2 OS=Homo sapiens OX=9606 GN=HDDC2 PE=1 SV=1	25.7991	24.9326	21.5592	19.5557	19.9103	21.3607	20.5135	21.1409	19.3412	19.1073	19.8887	21.4632	21.0702	19.1471	19.3707	22.4183	22.568	19.5673	16.9548	19.2168	23.2833	23.2919	21.3177	19.3126	19.6581	23.0034	22.2021	21.2382	19.4575	18.3913	23.7123	22.455	21.143	19.0795	19.6355	23.7797	23.0462	23.3907	20.3572	18.6807	19.4123	22.4199	19.1652	19.6533	22.1912	24.2022	22.0065	19.7331
P49914	5-formyltetrahydrofolate cyclo-ligase OS=Homo sapiens OX=9606 GN=MTHFS PE=1 SV=2	20.3638	20.9921	19.2317	19.4378	19.7998	20.0195	20.0096	19.9064	19.2369	18.5301	20.2285	20.1618	18.9008	18.597	19.0537	20.7406	21.0921	16.8786	17.6985	18.4745	21.9812	21.798	19.7712	19.784	19.3913	21.6489	20.9125	19.6206	19.1457	19.7075	21.3014	20.6116	19.4047	19.5657	20.3828	20.9225	20.926	20.926	18.1961	19.262	18.9153	19.9771	19.4606	19.5103	21.0497	21.6259	20.7024	20.3084
Q96CB9	5-methylcytosine rRNA methyltransferase NSUN4 OS=Homo sapiens OX=9606 GN=NSUN4 PE=1 SV=2	21.4275	21.3406	19.4789	19.4138	18.7606	21.1895	21.0596	21.0003	19.5227	19.1481	23.2494	22.6817	21.5617	20.5712	20.5524	20.7089	20.8931	19.5372	17.8392	18.1856	21.8262	21.5648	20.7313	20.3129	20.6915	21.3543	21.775	20.2485	19.9986	19.8139	21.6913	20.5138	20.3166	19.402	19.5424	23.4927	20.7492	25.2295	21.7323	19.7069	19.8903	22.8771	22.2269	22.1057	23.8636	22.9113	21.2638	21.8002
Q5TFE4	5'-nucleotidase domain-containing protein 1 OS=Homo sapiens OX=9606 GN=NT5DC1 PE=1 SV=1	23.9257	23.493	21.3393	21.1472	20.7649	22.6266	22.2786	22.5114	20.5197	20.3281	22.3589	22.8024	22.7073	20.2546	21.0716	22.2472	21.8995	20.7807	18.5863	19.6895	23.8088	23.6946	22.1421	20.5879	21.3336	24.1045	23.29	21.9171	21.4192	20.7418	24.0313	23.2685	22.0239	20.0648	21.1549	23.419	22.6849	22.7676	21.2215	19.9912	20.1677	21.8973	20.4237	20.8113	23.394	24.241	22.6692	21.1206
Q86UY8	5'-nucleotidase domain-containing protein 3 OS=Homo sapiens OX=9606 GN=NT5DC3 PE=1 SV=1	23.8248	23.3703	21.6091	22.184	21.4585	25.7339	25.0076	24.3316	23.0478	22.6733	22.7709	22.9294	22.73	21.3455	21.7415	25.7087	25.638	23.9367	22.6202	23.2147	24.8703	24.5881	22.7294	22.2028	22.1905	24.8728	24.9064	22.6728	22.4604	22.4759	24.5449	23.6191	22.124	21.9119	22.1378	25.8096	25.2559	23.1975	26.3447	24.5987	24.9004	23.2079	22.0386	21.5712	24.447	25.4173	24.1315	23.1554
P21589	5'-nucleotidase OS=Homo sapiens OX=9606 GN=NT5E PE=1 SV=1	23.758	23.9362	22.6938	21.5282	21.8175	24.478	24.2464	23.4466	22.0668	21.7047	23.6457	24.0756	22.1747	21.2683	21.0068	23.8214	23.605	22.296	20.2477	20.7818	25.2044	24.8526	23.394	21.4993	21.8358	24.8032	24.6926	22.5166	21.5282	21.2733	23.5487	24.0839	23.0003	21.1717	21.9595	24.2122	24.007	25.0979	22.3959	20.8186	21.3366	23.1318	20.9847	20.3668	25.4152	24.458	23.7971	22.7207
O14841	5-oxoprolinase OS=Homo sapiens OX=9606 GN=OPLAH PE=1 SV=3	24.7332	24.6555	22.8952	22.7064	22.3099	24.5002	23.8214	24.1003	21.7827	21.1518	23.9048	23.8259	22.7115	21.2153	21.9966	26.077	27.2398	23.688	19.9702	20.123	25.1126	24.2968	23.4579	22.7055	22.4635	24.3869	22.9632	22.8017	22.0738	21.4503	22.4832	22.2731	23.2417	22.083	22.6883	23.861	23.9263	22.6962	22.0706	22.4045	21.6813	22.8967	21.406	22.5461	24.8062	24.778	24.1573	22.9292
Q8IUZ5	5-phosphohydroxy-L-lysine phospho-lyase OS=Homo sapiens OX=9606 GN=PHYKPL PE=1 SV=1	22.4614	22.1314	20.0926	20.0204	19.8766	21.817	21.4538	21.4957	19.175	18.7786	22.0254	22.501	21.273	19.4777	19.2283	21.3988	21.2054	19.4375	16.7233	17.8483	22.5641	21.9724	21.639	19.8085	19.503	22.3629	21.8982	20.8888	19.8224	19.1444	22.8879	22.2396	21.5377	19.6568	20.3452	21.636	20.9819	20.7546	20.3685	18.872	19.8187	20.0972	18.8551	18.3864	22.3942	22.5348	21.7045	19.7479
P10809	60 kDa heat shock protein, mitochondrial OS=Homo sapiens OX=9606 GN=HSPD1 PE=1 SV=2	29.9685	29.4713	27.1491	26.7848	26.5695	29.6696	29.4357	28.7338	27.4598	27.1427	28.3887	28.7158	27.3711	25.9815	26.3314	28.646	28.9897	26.0749	25.0279	25.5505	30.0676	29.9659	27.959	27.117	27.1919	30.1821	29.163	27.5007	26.9066	26.618	30.3889	29.2647	27.6298	26.3931	27.208	30.0244	29.0827	29.4983	27.2696	26.6035	26.8734	27.6171	26.8669	27.6304	29.6642	30.5969	28.8084	27.9836
P10155	60 kDa SS-A/Ro ribonucleoprotein OS=Homo sapiens OX=9606 GN=RO60 PE=1 SV=2	27.1608	26.8353	25.0171	24.5859	24.5811	27.5916	26.7574	26.3169	24.6654	24.4137	27.0665	27.3172	25.4541	24.1786	24.067	29.9749	30.2377	28.4143	23.0993	24.092	27.2129	26.8376	26.3635	24.7626	24.7476	27.6598	28.9256	27.0175	24.4556	25.5362	26.8337	26.3357	24.9978	23.9083	24.8546	29.6547	26.8584	30.6705	27.4976	24.6458	24.7056	28.8534	27.5498	27.9252	28.7612	28.0075	27.5913	26.4445
P05388	60S acidic ribosomal protein P0 OS=Homo sapiens OX=9606 GN=RPLP0 PE=1 SV=1	27.9243	27.6346	26.0073	25.6657	25.3285	27.5662	27.3909	26.9681	25.923	25.3958	26.9725	27.3113	26.3691	24.9144	25.7115	27.0354	27.1365	24.3048	23.7671	24.2108	28.1601	27.6253	26.0278	25.37	25.4796	27.7578	27.6653	25.7427	25.0659	24.7381	27.6925	27.463	26.4551	25.2133	25.8331	27.5373	26.8899	28.0747	26.5662	25.6086	25.7126	25.9334	25.1675	24.7977	27.9606	28.2153	26.9659	26.094
Q8NHW5	60S acidic ribosomal protein P0-like OS=Homo sapiens OX=9606 GN=RPLP0P6 PE=5 SV=1	18.9395	17.7223				16.3046						16.7412				16.2224	16.3544				18.7429	17.3138	16.206			17.4461	17.4139				18.7047	17.8324				17.2175									18.2244	18.5793
P05386	60S acidic ribosomal protein P1 OS=Homo sapiens OX=9606 GN=RPLP1 PE=1 SV=1	26.3518	25.9014	23.6646	22.8418	22.5701	22.7251	21.8781	23.2375	22.3918	22.0871	22.7852	22.9475	23.2847	21.6298	21.8022	23.6252	22.2803	19.8784	21.1717	21.0078	25.8247	24.8657	22.1454	22.5092	22.6601	23.3957	23.915	23.1775	21.8036	21.0687	23.8169	23.873	23.5808	21.8037	22.6128	25.6617	22.7398	24.0731	25.1807	21.2793	21.6974	23.7879	22.217	21.7888	26.2154	25.5881	24.801	22.5035
P05387	60S acidic ribosomal protein P2 OS=Homo sapiens OX=9606 GN=RPLP2 PE=1 SV=1	27.6061	27.3884	24.7011	24.4256	23.904	27.1853	26.5753	26.0251	24.1066	23.5363	25.1694	25.6075	24.8807	23.2093	23.6322	26.1664	26.6038	23.4489	21.8988	22.4174	27.6409	27.2319	25.2041	24.02	23.9965	26.0416	26.5362	24.7176	23.1835	23.2784	26.9954	26.4025	25.0738	23.7378	24.5882	25.9642	25.622	26.423	24.8685	23.4957	23.368	24.5496	22.7715	23.1711	27.6026	27.8633	25.6602	24.4703
Q96D46	60S ribosomal export protein NMD3 OS=Homo sapiens OX=9606 GN=NMD3 PE=1 SV=1	23.2157	23.2439	20.6021	19.3507	17.7396	24.7498	24.5892	23.4113	18.7025	18.4122	23.8429	24.6177	22.1489	18.307	18.6462	23.2084	23.0122	20.1538	19.4822	18.6168	23.0412	23.3375	22.6533	18.3964	18.5751	22.3152	23.3348	19.8947	18.187	18.8466	25.8264	24.2482	20.9102	18.9837	19.1535	25.022	22.9162	25.5073	22.458	20.4583	20.5143	22.2252	16.9712	17.8637	25.8036	25.5044	22.4635	19.3463
P27635	60S ribosomal protein L10 OS=Homo sapiens OX=9606 GN=RPL10 PE=1 SV=4	29.5017	28.9889	25.5444	25.258	25.0374	26.1081	25.6971	26.2255	24.3749	24.1113	26.8607	27.1919	27.7117	23.7466	24.3227	25.5924	24.8276	25.89	22.4495	22.9995	28.9589	26.3185	28.4036	24.5351	24.6003	27.6733	28.4714	26.1088	24.1797	23.9776	28.3798	29.2176	26.5214	24.3124	25.1494	27.8761	26.1537	28.475	26.6769	24.0726	24.064	28.0695	23.9384	24.0219	28.0625	29.67	27.6656	25.0347
P62906	60S ribosomal protein L10a OS=Homo sapiens OX=9606 GN=RPL10A PE=1 SV=2	28.0663	27.5996	25.8638	25.413	25.2911	27.6568	27.3963	26.9705	25.7808	25.3202	26.4434	26.8068	25.9849	24.5657	24.67	27.0849	27.0632	24.9544	23.7994	24.0917	28.3334	28.0299	26.7369	25.4235	25.5399	27.5441	27.444	25.5838	24.9213	25.0956	27.5807	27.2371	26.2858	24.7887	25.5109	27.5088	27.0933	27.6004	26.0873	25.4284	25.3881	25.9485	24.8718	24.768	28.1604	28.5281	27.259	26.1053
P62913	60S ribosomal protein L11 OS=Homo sapiens OX=9606 GN=RPL11 PE=1 SV=2	27.1526	26.7339	24.7788	25.6105	25.4262	26.3604	26.1459	25.8679	25.447	25.0563	26.2536	26.1209	24.9235	24.6087	24.9372	25.8682	25.7367	23.5564	23.3414	23.6388	27.2344	26.8219	25.5074	25.4987	25.3823	26.7511	26.5935	24.885	25.0695	25.0601	26.9585	26.3532	25.2092	25.1546	25.8345	26.712	25.9421	26.3858	25.2742	24.685	25.0227	25.0943	24.7303	24.6162	26.9849	27.6629	26.1376	26.0154
P30050	60S ribosomal protein L12 OS=Homo sapiens OX=9606 GN=RPL12 PE=1 SV=1	27.3419	27.0746	26.1169	25.1877	25.0878	26.4044	26.1108	26.0281	24.7268	24.4328	25.7389	26.3478	25.9949	24.0881	24.9254	26.2269	25.9791	24.702	23.1692	23.543	27.388	26.9372	26.2672	25.0907	25.0824	26.7756	26.6666	26.0414	25.0366	24.8836	26.9135	26.72	26.488	25.0089	25.7665	26.3666	26.0513	26.2235	25.6092	24.2431	23.7881	25.8332	24.3067	24.4366	27.1404	27.4209	26.8302	25.2955
P26373	60S ribosomal protein L13 OS=Homo sapiens OX=9606 GN=RPL13 PE=1 SV=4	27.3264	27.1727	25.8539	25.5661	25.2628	27.319	26.9149	26.7786	25.4544	25.1224	25.8909	26.1058	26.0841	24.3274	24.8414	26.0757	26.4161	24.2205	23.0243	23.6402	27.7804	27.2712	26.2798	25.3866	25.2694	26.8954	26.9599	25.3753	24.572	24.3558	27.5911	27.1372	26.2146	24.9764	25.836	26.5998	26.3154	27.0086	25.7482	24.836	24.9297	25.4029	24.1803	24.3941	27.3617	28.0711	26.8475	25.525
P40429	60S ribosomal protein L13a OS=Homo sapiens OX=9606 GN=RPL13A PE=1 SV=2	26.8783	26.5904	25.3281	25.3219	24.9434	26.7452	26.422	26.2327	25.18	24.832	25.8953	25.9681	25.3964	24.0186	24.4769	26.0705	26.2733	24.3831	22.9638	23.4567	27.2347	26.7604	25.8092	25.0163	24.9403	26.4069	26.6254	25.0874	24.1326	24.2097	27.0525	26.6767	25.8465	24.6431	25.3984	26.2781	25.9103	26.481	25.2809	24.4213	24.4073	25.0075	24.0691	24.1282	26.8024	27.5148	26.455	25.2841
P50914	60S ribosomal protein L14 OS=Homo sapiens OX=9606 GN=RPL14 PE=1 SV=4	26.7294	26.3866	25.3725	24.4669	24.48	26.3198	25.9552	25.8548	24.5299	24.3259	25.6425	26.0206	24.9188	23.4109	23.9227	25.9855	26.0905	23.8465	23.4742	23.569	26.8962	26.5157	25.1626	24.5083	24.4137	26.4388	26.3001	24.6624	24.1194	24.2453	26.7326	26.237	25.355	23.9683	24.7213	25.8819	25.5014	26.1552	25.0685	23.8361	24.0582	24.8455	23.7451	23.9989	26.9681	27.1477	26.13	24.9809
P61313	60S ribosomal protein L15 OS=Homo sapiens OX=9606 GN=RPL15 PE=1 SV=2	27.1585	26.8011	25.4323	25.504	25.4247	26.5604	26.3401	26.0117	25.7094	25.0926	26.0445	25.7994	25.1458	24.416	24.7457	25.7126	26.1347	24.2531	24.3796	24.8349	27.1433	26.669	25.5106	25.5658	25.3662	26.7538	26.473	24.9659	25.1613	25.1064	26.9065	26.4841	25.6408	25.04	25.6197	26.2852	25.9707	26.6913	25.0733	24.7886	24.8662	24.8449	24.5504	24.5385	27.0944	27.4851	26.2514	25.6604
P18621	60S ribosomal protein L17 OS=Homo sapiens OX=9606 GN=RPL17 PE=1 SV=3	27.2493	27.5429	25.604	25.2091	25.0615	27.2301	26.95	25.9751	24.96	24.6677	26.5179	26.2941	25.6903	24.1357	24.6467	26.1429	26.4864	23.7675	22.8246	23.5218	28.095	27.5269	25.5031	25.454	25.295	27.3554	27.4926	25.7132	25.1804	25.0147	27.9279	27.3745	26.0669	24.8731	25.5654	26.9545	26.5134	27.1884	25.4213	24.1587	24.3112	25.4997	24.4105	24.3843	27.3278	28.0192	26.6872	25.6166
Q07020	60S ribosomal protein L18 OS=Homo sapiens OX=9606 GN=RPL18 PE=1 SV=2	27.3312	27.0367	25.5539	25.2355	25.0192	26.9751	26.6343	26.5626	25.0885	24.7199	26.1556	26.4447	25.7283	24.0628	24.6021	28.8229	28.8657	25.1653	22.4652	25.4327	27.5461	27.0252	26.0031	25.0243	24.9847	26.8787	26.9166	25.4814	24.2749	24.1799	27.5219	26.9993	25.8119	24.6009	25.3806	26.5386	26.0597	26.8199	25.6081	24.5326	24.495	25.4955	25.0407	24.5381	27.4459	28.0041	26.6193	25.2103
Q02543	60S ribosomal protein L18a OS=Homo sapiens OX=9606 GN=RPL18A PE=1 SV=2	27.2592	26.8393	24.7725	24.9097	24.6042	26.0866	25.8539	25.5893	24.3351	23.9863	25.7432	25.6162	24.7893	23.1775	23.8454	25.8383	25.3186	23.7079	22.406	23.071	27.0055	26.5223	25.1508	24.6048	24.4979	26.5894	26.077	24.852	23.5757	23.5551	27.0579	26.2436	25.2003	24.1856	24.8447	26.0055	25.7012	26.3311	24.874	23.7506	23.9452	24.8712	23.5976	23.842	26.8314	27.3003	25.6936	24.832
P84098	60S ribosomal protein L19 OS=Homo sapiens OX=9606 GN=RPL19 PE=1 SV=1	26.9665	26.6976	25.2536	24.703	24.2939	26.8656	26.53	25.9287	24.2079	23.8306	26.0392	26.0588	25.0373	23.0069	23.3404	26.2944	26.0335	23.9783	22.7873	23.239	27.3644	26.6636	25.6839	24.1732	24.4319	26.618	26.7859	24.9417	23.4225	23.5267	26.7312	26.7623	25.8554	24.3761	25.2737	26.4249	26.2346	26.6906	25.3136	24.2976	23.7053	24.9438	23.9034	24.1644	26.6405	27.3572	26.2612	24.9291
P46778	60S ribosomal protein L21 OS=Homo sapiens OX=9606 GN=RPL21 PE=1 SV=2	26.912	26.7169	25.2016	24.9244	24.7623	26.3703	26.0528	25.8229	24.7758	24.4695	25.6138	25.8402	25.0569	23.5701	24.0784	26.0955	26.2377	23.7977	23.5495	23.7839	27.0356	26.5996	25.4787	24.7293	24.6709	26.4003	26.2828	24.9842	24.2738	24.1219	26.9268	26.4861	25.6805	24.4389	25.3138	26.1449	25.7694	26.49	24.8625	24.2875	24.2159	24.903	23.8294	23.9867	26.715	27.3394	26.1677	25.0422
P35268	60S ribosomal protein L22 OS=Homo sapiens OX=9606 GN=RPL22 PE=1 SV=2	26.6739	26.2322	24.5505	24.7183	24.1564	25.924	25.6961	25.5364	24.1199	24.1036	26.3931	25.9113	24.7852	23.5996	24.1899	25.5605	25.4883	23.6753	22.0269	22.8626	26.7278	26.2689	25.431	24.546	24.6722	26.0104	26.1792	24.7377	24.4745	24.0802	26.8707	26.0825	25.0101	24.3029	24.8799	25.9294	25.2651	26.7239	25.216	24.2631	23.6744	25.1636	24.3989	24.9068	26.4819	26.7351	25.6394	24.9678
Q6P5R6	60S ribosomal protein L22-like 1 OS=Homo sapiens OX=9606 GN=RPL22L1 PE=1 SV=2	21.3474	21.1447	19.3381	20.2678	19.5613	22.1422	21.6441	21.7366	20.5547	20.2448	19.4093	20.4608	19.7528	17.8886	18.8441	19.4004	17.3035	18.8334	18.92	19.4999	21.0517	20.0215	19.8688	19.9397	20.2144	20.3899	20.7115	19.5309	19.9916	20.281	20.9023	20.7673	20.2902	19.7133	20.6038	21.1936	19.2468	19.2063	20.4037	19.7955	20.3447	19.7892	19.824	19.712	21.8635	22.6377	21.2939	20.8507
P62829	60S ribosomal protein L23 OS=Homo sapiens OX=9606 GN=RPL23 PE=1 SV=1	26.8396	26.665	24.3082	24.4884	24.1178	25.9167	25.5423	25.5431	24.0604	23.7413	25.2678	25.8224	24.3899	23.7308	24.0201	25.429	25.1565	23.1233	22.1743	23.147	26.7497	26.3955	24.7342	24.3525	24.2188	26.5622	26.1202	24.3715	24.3091	23.9931	26.4103	25.9247	24.7532	24.0072	24.9397	25.8936	25.1485	25.84	24.6834	24.4108	24.7488	24.3299	23.9835	24.0899	26.389	27.0951	25.4037	24.6587
P62750	60S ribosomal protein L23a OS=Homo sapiens OX=9606 GN=RPL23A PE=1 SV=1	27.3166	26.9059	25.111	25.0325	24.6589	26.6984	26.3731	26.3148	24.7437	24.5468	26.3194	26.241	25.7202	24.1259	24.2462	26.201	26.2427	23.8985	23.3528	23.8587	27.3378	26.982	26.064	24.7916	24.8289	26.6026	26.5933	25.057	24.2556	24.0239	26.9928	26.6193	25.6442	24.3919	25.1882	26.4898	25.9504	26.5216	25.1803	24.2659	24.1572	24.9777	23.6771	24.1686	27.1334	27.6038	26.357	25.1063
P83731	60S ribosomal protein L24 OS=Homo sapiens OX=9606 GN=RPL24 PE=1 SV=1	26.4087	26.2513	24.7145	24.2563	24.2014	25.9497	25.7778	25.4273	24.1118	23.9712	25.1355	25.238	24.8008	23.3171	23.7847	25.1577	25.163	22.9316	22.442	23.0005	26.7819	26.352	24.94	24.2942	24.2793	25.829	25.8396	24.5693	24.0442	23.7574	26.6174	25.9651	25.4883	23.9934	24.8916	25.4851	25.3079	25.8371	24.6168	23.4213	23.387	24.5748	23.2456	23.4545	26.126	27.006	25.8657	24.6411
P61254	60S ribosomal protein L26 OS=Homo sapiens OX=9606 GN=RPL26 PE=1 SV=1	27.1119	26.7971	25.3748	25.2973	24.8603	27.4363	26.967	26.5157	25.0773	24.8447	27.1669	27.2231	25.6208	24.0538	24.4351	26.4628	27.0794	24.6305	24.0387	24.6978	27.2775	26.8495	25.9656	24.9444	24.8714	26.9448	27.6633	25.7533	24.624	24.7372	27.1954	26.6588	25.7997	24.684	25.3988	28.3936	27.3441	30.3487	29.8884	27.5639	26.5363	27.6217	25.3237	25.6418	27.8542	28.1272	27.2483	25.8109
Q9UNX3	60S ribosomal protein L26-like 1 OS=Homo sapiens OX=9606 GN=RPL26L1 PE=1 SV=1	20.4028	21.8273	18.5023	17.3982	16.4732	21.7253	21.5837	20.1844	16.2992	16.3141	20.0103	19.4116	18.8183	16.2029	15.6007	21.1429	21.1606	19.2836	14.8647	15.4933	20.3877	20.9948	18.0039	16.7656	17.4633	21.0478	21.2384	19.4506	17.4722	17.7232	20.6425	19.6621	19.9209	16.5402	18.153	21.541	21.5917	20.7046	19.5902	16.68	16.1681	19.0303	16.1313	16.6848	21.7946	21.6756	18.8159	17.9823
P61353	60S ribosomal protein L27 OS=Homo sapiens OX=9606 GN=RPL27 PE=1 SV=2	26.9087	26.8685	24.549	24.3788	24.222	26.5271	26.2927	25.9503	24.902	24.5536	26.0038	25.323	25.0152	23.5501	23.4073	25.947	25.8006	23.8001	23.3433	23.6276	27.3126	27.0499	25.1727	24.3376	24.5908	26.075	26.2107	24.2493	23.7805	23.6634	26.4296	26.2612	25.2707	23.8512	24.5639	26.4175	26.0219	26.6296	24.9205	24.7888	24.479	24.7969	23.6643	23.9133	27.176	27.5249	25.9354	25.224
P46776	60S ribosomal protein L27a OS=Homo sapiens OX=9606 GN=RPL27A PE=1 SV=2	26.2275	25.9105	24.4513	24.26	24.1098	25.7018	25.2971	25.2357	23.9105	23.6693	25.1082	25.368	24.4853	23.5633	23.6236	25.0315	24.5743	22.6697	22.0819	22.5521	26.2189	25.9149	24.8568	24.1624	24.0776	25.5703	25.598	24.3405	23.5506	23.4011	26.134	25.6343	24.8162	23.4589	24.3919	25.3925	24.9582	25.583	24.2687	23.1352	23.0213	24.4946	23.5657	23.6645	26.1814	26.6722	25.293	24.1956
P46779	60S ribosomal protein L28 OS=Homo sapiens OX=9606 GN=RPL28 PE=1 SV=3	27.8986	27.3785	25.3749	25.6456	25.3266	26.9511	26.6263	26.3348	25.4566	25.121	26.0111	26.4198	25.7482	24.5158	24.7427	26.4474	26.3964	24.0893	23.5639	23.9425	27.6859	27.2339	26.1875	25.4726	25.3953	26.9118	26.8336	25.2938	24.913	24.7458	27.5732	26.8419	25.866	24.8677	25.6936	26.8373	26.4037	26.7475	25.3752	25.0334	24.7035	25.1868	24.358	24.5391	27.4782	27.7938	26.4331	25.6708
P47914	60S ribosomal protein L29 OS=Homo sapiens OX=9606 GN=RPL29 PE=1 SV=2	25.3116	24.8237	23.686	23.2698	22.9042	24.9287	24.4639	24.5214	23.0681	22.8384	23.5218	23.8869	23.2084	21.9702	22.0996	24.2151	24.279	21.8904	21.1786	21.6543	25.4374	24.9748	23.9604	23.0255	22.9261	23.6123	23.5847	22.8716	22.2334	22.1326	24.8377	24.3447	23.7795	22.512	23.516	23.5286	23.5341	22.625	23.4417	22.5972	22.3378	22.6468	21.8579	21.9012	25.0081	25.6927	24.3104	23.0862
P39023	60S ribosomal protein L3 OS=Homo sapiens OX=9606 GN=RPL3 PE=1 SV=2	28.7156	28.7022	27.2967	27.2798	27.1747	29.0521	28.6514	28.0148	26.8102	26.5046	28.0564	28.6866	27.3355	26.1527	26.6053	28.5209	28.2449	27.2052	25.6985	26.1183	29.4883	29.1032	27.5709	27.346	27.3577	28.6652	28.6989	27.3504	26.7932	26.8735	29.2035	29.1441	28.2807	26.8689	27.8579	28.8444	27.9105	28.496	27.1566	26.4345	26.3974	27.5044	26.7334	26.8828	29.2169	29.4401	28.8249	27.6337
P62888	60S ribosomal protein L30 OS=Homo sapiens OX=9606 GN=RPL30 PE=1 SV=2	26.4752	26.1184	24.2467	23.9815	23.7015	26.3916	25.9019	25.2259	23.9159	23.3349	25.6231	25.7364	24.2866	22.598	23.2472	25.6437	25.8935	22.943	21.6448	22.2597	26.7035	26.1186	24.6393	23.9077	24.0708	26.0403	25.8903	24.1648	23.1852	23.0481	26.4711	26.203	24.7201	23.4045	23.9899	25.6774	25.2967	25.9101	24.3951	22.9454	23.069	24.2398	22.8195	22.9165	26.7459	26.8579	25.3546	24.1989
P62899	60S ribosomal protein L31 OS=Homo sapiens OX=9606 GN=RPL31 PE=1 SV=1	26.3426	26.2317	24.6282	24.74	24.7558	26.0677	25.755	25.753	24.5803	24.0325	25.4126	25.6569	25.2855	23.9488	24.5629	25.3987	25.2882	23.1	22.3134	22.6201	26.5782	26.2202	25.244	24.6571	24.6649	25.9981	25.9016	24.4814	24.2456	23.9994	26.3989	25.9336	25.0682	24.0937	24.8137	25.7747	25.2901	25.9478	24.6806	24.2583	24.1792	24.5703	23.4988	23.4557	26.4483	26.8727	25.5072	24.7687
P62910	60S ribosomal protein L32 OS=Homo sapiens OX=9606 GN=RPL32 PE=1 SV=2	26.4268	26.9306	24.7159	23.9226	23.6055	28.9478	28.4042	27.9543	23.659	23.1977	25.9451	28.6048	25.7799	22.7121	23.0414	29.2919	27.8676	29.1356	22.0116	22.534	28.3104	28.6344	26.8621	23.8615	23.6773	27.8657	27.9763	26.8092	23.0695	22.8908	26.7532	29.7849	27.4297	23.2233	24.0725	28.9113	27.3608	26.824	26.2965	23.1334	24.1254	27.0694	22.911	22.9866	27.5011	27.9351	28.706	24.1574
P49207	60S ribosomal protein L34 OS=Homo sapiens OX=9606 GN=RPL34 PE=1 SV=3	26.5715	26.185	24.8652	24.4087	24.1618	26.7692	26.3173	25.8678	24.2528	23.9845	26.0922	26.3941	24.6723	22.9758	23.6172	25.7948	24.9469	23.8279	22.183	22.7146	26.9698	26.4551	25.4092	24.2825	24.0584	26.3584	26.8127	25.4282	23.4335	23.5226	26.6587	26.459	25.402	23.8621	24.7003	28.7469	26.191	29.7644	25.7416	23.4973	23.4866	27.2415	24.3983	24.5888	27.468	27.5086	26.2875	24.7656
P42766	60S ribosomal protein L35 OS=Homo sapiens OX=9606 GN=RPL35 PE=1 SV=2	25.3885	24.9334	23.6748	23.3435	22.8529	25.044	24.7627	24.7716	23.2557	23.0432	23.8809	24.256	23.8383	22.2196	22.472	24.4402	25.0931	22.6762	21.7094	22.8597	25.2705	24.911	24.2549	23.0511	23.2708	24.9096	25.2842	23.2436	22.431	22.2881	25.0545	24.832	23.9764	22.8364	23.5883	25.4109	25.4586	24.766	23.4664	22.6501	24.5005	23.874	22.4681	22.7983	25.6098	25.8847	24.9181	23.3855
P18077	60S ribosomal protein L35a OS=Homo sapiens OX=9606 GN=RPL35A PE=1 SV=2	25.5555	25.3191	24.0086	24.8478	24.308	25.4045	25.0069	25.1728	24.3976	24.1021	25.0018	24.7542	24.1379	23.6011	24.0593	24.3824	24.9371	22.334	22.4906	22.9093	25.9611	25.5477	24.5536	24.464	24.4368	25.2478	25.2585	23.6912	23.4612	23.6282	25.6903	25.4564	24.2139	24.0062	24.7793	24.7155	24.6635	25.5432	24.5224	23.8575	23.9526	23.8642	23.3673	23.6878	25.8492	26.1804	24.9067	24.8878
Q9Y3U8	60S ribosomal protein L36 OS=Homo sapiens OX=9606 GN=RPL36 PE=1 SV=3	26.5638	26.2547	25.02	24.1447	23.2964	26.1391	25.9256	26.1068	23.4114	23.0364	26.1204	25.4113	24.8379	22.1703	23.4	25.4805	26.5219	23.1957	22.1646	21.8271	26.7378	26.2736	24.9789	23.3003	23.3079	26.4413	26.1062	25.042	22.8509	23.4348	26.8392	26.8346	25.4615	23.6307	24.4637	26.0526	25.831	26.3812	24.8849	23.1545	22.5125	24.8069	22.7576	23.9403	27.4913	27.191	25.8994	24.3791
P83881	60S ribosomal protein L36a OS=Homo sapiens OX=9606 GN=RPL36A PE=1 SV=2	25.7067	25.4454	23.8515	23.6136	23.3308	25.6653	25.3825	24.9123	23.5199	23.1398	24.983	24.8226	23.1639	21.9346	22.8122	24.8984	24.377	22.7017	21.7038	22.2275	26.0147	25.6602	24.2293	23.4929	23.4758	25.1848	25.3288	23.3659	22.4612	22.233	25.8519	25.5549	24.181	23.1903	24.0201	25.08	24.7085	25.2972	23.7189	22.7768	22.5293	23.1711	22.5076	22.2521	25.7285	26.4574	24.6987	23.8011
Q969Q0	60S ribosomal protein L36a-like OS=Homo sapiens OX=9606 GN=RPL36AL PE=1 SV=3	22.7751	20.4253	21.5367	19.4424	21.2247	23.645	22.7236	19.8456	20.0595	19.5293	22.7605	22.3883	21.6301	19.9573	19.0974	22.9442	22.0211	22.5588	20.0743	20.859	23.7182	23.9413	22.3429	20.1046	21.4906	21.1038	22.9666	19.5608	20.2926	20.8795	19.4718	24.4478	20.5201	19.774	20.7853	23.2141	22.1032	21.6314	18.571	18.2107	18.8834	20.3797	20.8055	21.0747	23.146	21.6104	20.9018	19.7237
P61927	60S ribosomal protein L37 OS=Homo sapiens OX=9606 GN=RPL37 PE=1 SV=2	24.237	24.0798	22.6032	22.6346	23.3596	24.2228	23.7581	22.9778	22.3668	22.7519	23.6081	22.992	21.7174	20.4699	21.1403	23.0765	22.7796	20.4655	21.0691	21.5067	24.6245	24.2837	22.3385	22.472	22.3702	23.7609	23.7268	21.5853	21.8231	20.9186	24.6149	23.9375	22.567	22.0694	23.0565	23.5823	23.4895	23.8484	22.3759	21.8761	22.3397	21.9757	21.3801	21.6476	24.3415	24.9288	22.9717	22.4936
P61513	60S ribosomal protein L37a OS=Homo sapiens OX=9606 GN=RPL37A PE=1 SV=2	24.755	24.4777	22.9395	22.5727	22.5568	24.3353	23.9506	23.6543	22.5628	22.1419	23.7648	23.8002	22.8756	20.9827	21.9039	23.649	23.3397	23.0541	21.0793	21.0047	24.5866	24.1651	23.2934	22.9246	22.9083	24.0833	24.1622	23.1101	22.3846	22.2363	24.5325	24.0533	23.2385	22.0618	22.6792	23.9243	23.4563	23.9428	23.1311	22.8222	21.6359	22.7451	22.2833	22.1574	24.6802	25.1031	23.5063	22.5169
P63173	60S ribosomal protein L38 OS=Homo sapiens OX=9606 GN=RPL38 PE=1 SV=2	24.7576	24.5125	23.0955	23.4488	23.2294	24.529	24.1307	24.1304	23.4292	23.0643	23.2222	24.0062	23.3385	22.6282	22.9869	23.9629	24.1115	22.8612	22.1716	21.8134	24.9052	24.8288	23.9979	23.5369	23.3875	24.5184	24.4479	23.4198	23.2264	23.127	25.0117	24.5624	23.581	22.9818	23.6152	24.3145	23.5764	24.343	23.6611	23.2049	22.9835	23.0954	22.5872	22.8087	25.0469	25.5462	24.1998	23.6302
P62891	60S ribosomal protein L39 OS=Homo sapiens OX=9606 GN=RPL39 PE=1 SV=2	24.7871	24.2465	22.667	22.2678	22.0734	23.5179	23.0614	23.2542	21.9596	21.7209	22.1259	23.1371	23.2554	21.042	21.5257	23.3793	23.1001	20.6267	19.4695	19.8788	24.6994	24.0529	23.4337	22.1775	21.9103	23.6567	23.8801	23.226	21.0869	21.4795	24.0765	23.9486	22.8657	21.5297	22.1533	23.4951	23.2206	24.0361	22.2437	21.1238	21.108	24.2959	21.4239	22.3282	24.7136	24.7059	23.4211	21.8017
Q92901	60S ribosomal protein L3-like OS=Homo sapiens OX=9606 GN=RPL3L PE=2 SV=3	21.628	19.9401	17.386		14.1382	16.5502	17.5381	17.8069			16.8221	20.3801	18.9835			20.3256	18.9275	16.6833		14.7918	20.619	20.5253	20.1707	15.0164	14.7555	19.983	19.3581	17.8849		14.4707	19.1105	17.403	19.3258	13.2945	15.8084	19.4677		18.1831	18.2318	14.2814	15.2334	18.9791		14.834	19.7897	19.4831	20.4598	15.7488
P36578	60S ribosomal protein L4 OS=Homo sapiens OX=9606 GN=RPL4 PE=1 SV=5	28.4504	28.0486	26.2746	25.9611	25.7368	27.6895	27.459	27.1686	25.8607	25.6068	26.9707	27.1403	26.4431	24.8067	24.9815	27.0385	26.9097	24.8476	24.296	24.9413	28.6593	28.1566	26.8209	25.7749	25.8392	27.9133	27.8516	26.0849	25.0949	24.9154	28.3797	27.9206	26.6164	25.3755	26.2236	27.6753	27.1386	27.9694	26.2667	26.1793	25.5963	26.2405	24.7732	24.8398	28.1173	28.8167	27.4432	26.1069
P46777	60S ribosomal protein L5 OS=Homo sapiens OX=9606 GN=RPL5 PE=1 SV=3	27.7403	27.4888	25.7527	25.193	25.1554	27.3743	27.0448	26.8414	25.5324	25.1428	26.5436	26.7745	25.7649	24.3052	24.5988	26.9346	26.7129	24.8967	23.6954	24.0058	27.9836	27.5403	26.0642	25.3364	25.2805	27.2634	27.3088	25.759	24.8561	24.7426	27.5864	27.2296	26.2525	24.8245	25.6353	27.2223	26.5974	27.5459	26.0944	25.0907	25.2704	25.9374	24.531	24.8816	28.0456	28.2005	27.0231	26.0441
Q02878	60S ribosomal protein L6 OS=Homo sapiens OX=9606 GN=RPL6 PE=1 SV=3	28.0502	27.6595	26.1585	25.6667	25.7293	27.7219	27.3852	27.1658	25.6214	25.2489	26.7894	27.0362	26.254	24.6516	24.8582	27.0788	27.0335	25.2694	23.474	24.0597	28.1564	27.7148	26.531	25.3821	25.8656	27.4244	27.4762	25.8065	24.6603	24.5969	27.8942	27.4007	26.531	25.2609	25.8822	27.2374	26.8594	27.4006	26.4664	25.0958	25.1525	25.9432	24.65	25.0049	27.9396	28.3701	27.1525	25.6998
P18124	60S ribosomal protein L7 OS=Homo sapiens OX=9606 GN=RPL7 PE=1 SV=1	27.9989	27.6607	26.411	26.028	26.184	27.6665	27.5785	27.3682	25.9375	25.6805	27.1139	27.4736	26.7657	25.3622	25.9296	27.0188	27.1396	24.8028	24.0735	24.5921	28.0275	27.5525	26.5589	25.9087	25.8972	27.7408	27.6852	25.9859	25.7052	25.6609	27.7514	27.5061	26.6465	25.5401	26.1546	27.6977	27.0856	28.0824	26.6866	25.5065	26.1417	26.0646	25.0918	25.1789	28.0595	28.3274	27.157	26.2554
P62424	60S ribosomal protein L7a OS=Homo sapiens OX=9606 GN=RPL7A PE=1 SV=2	28.0634	27.7747	25.9571	25.6607	25.5251	27.707	27.2868	27.1427	25.4825	25.087	26.9115	27.0614	26.171	24.4795	24.8886	26.9108	26.8826	24.8488	23.2567	23.9827	28.1678	27.7937	26.5671	25.5075	25.5225	27.4882	27.5409	25.7542	24.9153	24.5704	27.9772	27.5912	26.4792	25.0571	25.8773	27.226	26.8697	27.2662	26.0244	25.0662	24.7594	25.9228	24.6018	24.7406	27.8777	28.4763	27.1758	25.9877
Q6DKI1	60S ribosomal protein L7-like 1 OS=Homo sapiens OX=9606 GN=RPL7L1 PE=1 SV=2	24.6495	24.3295	23.1522	22.4105	22.8322	24.4531	23.6345	24.1203	23.2433	22.2777	23.1801	23.5616	23.6302	22.242	22.2232	24.2121	23.8663	23.5064	21.3248	21.6813	25.0035	24.8118	23.771	22.8039	22.9219	24.7004	24.2241	24.381	23.6157	22.9804	24.8042	24.9213	23.7778	22.539	22.6351	24.4045	23.5203	23.8384	23.3552	21.3386	22.0382	23.6167	21.6824	21.8304	24.7459	25.2473	25.0345	23.0623
P62917	60S ribosomal protein L8 OS=Homo sapiens OX=9606 GN=RPL8 PE=1 SV=2	26.9513	26.4833	25.0721	25.0285	24.8462	26.4235	26.1403	26.3191	24.7763	24.4916	25.7591	25.994	25.5182	24.0845	24.5671	25.945	25.8124	23.6963	23.2223	23.6463	27.1384	26.7548	25.9364	25.0466	24.9487	26.3105	26.5179	25.1091	24.418	24.106	26.6058	26.2917	25.2738	24.2428	25.1122	26.1741	25.7497	26.3888	25.3392	24.1451	24.0671	25.0473	23.7854	23.9677	26.6839	27.2047	26.0854	24.9759
P32969	60S ribosomal protein L9 OS=Homo sapiens OX=9606 GN=RPL9 PE=1 SV=1	27.102	26.3999	24.839	24.634	24.3517	26.2799	26.0042	25.725	24.3976	24.1085	25.5785	25.7687	25.0323	23.3792	23.6086	25.5057	25.4886	23.1581	22.0136	22.7873	27.1847	26.8801	25.2185	24.4796	24.5908	26.1651	26.2098	24.6295	23.9369	23.3866	26.9788	26.3986	25.3431	23.8338	24.7267	26.1931	25.2744	26.2195	24.9717	23.7125	23.7639	25.1986	23.7116	24.0452	26.6651	27.2785	26.2221	25.0846
Q9Y221	60S ribosome subunit biogenesis protein NIP7 homolog OS=Homo sapiens OX=9606 GN=NIP7 PE=1 SV=1	25.5206	25.1794	22.7101	23.7536	22.2796	25.0534	24.4626	24.3746	23.3269	22.9825	24.0495	22.7731	23.9219	22.1594	22.958	24.8642	24.7393	22.7106	21.316	21.4419	25.8199	25.6934	24.9424	23.6176	23.4244	24.8976	24.887	23.5518	22.0503	22.5924	23.2142	24.4377	23.8817	23.1753	23.9882	24.2307	23.9511	22.5884	23.79	22.7999	23.1057	24.0325	23.0407	22.9901	25.7241	25.8589	25.1956	23.5855
P16118	6-phosphofructo-2-kinase/fructose-2,6-bisphosphatase 1 OS=Homo sapiens OX=9606 GN=PFKFB1 PE=1 SV=3	17.7724	17.7414	15.0296	15.6627	15.4697	17.831		16.883	15.7008	16.5575	17.7255		14.4123	16.1444	16.4086	16.2252	16.8919				18.9157	18.9785	17.1944	16.3114	18.0323	17.3139	17.1826	15.1487	17.9246	18.128	17.477	16.9278	16.1343	13.9311		17.7994	17.6235	17.2153	14.8768		14.3029	16.4344	17.9379			18.5633	17.2828
O60825	6-phosphofructo-2-kinase/fructose-2,6-bisphosphatase 2 OS=Homo sapiens OX=9606 GN=PFKFB2 PE=1 SV=2	25.4366	24.7026	23.7674	23.1903	23.581	24.1029	23.6852	23.2337	23.0534	22.4992	24.7265	24.5402	24.3738	23.0232	22.5532	24.0112	23.4825	22.2627	21.1961	21.5823	25.087	25.0829	24.5573	23.0531	23.0861	24.7451	24.0566	26.2287	22.7349	22.8085	24.4359	23.9052	23.0683	22.1756	22.9737	24.289	23.8523	24.2539	22.8981	22.8327	23.0452	27.3973	23.3574	25.1153	24.6302	24.5969	23.5724	23.2268
Q16875	6-phosphofructo-2-kinase/fructose-2,6-bisphosphatase 3 OS=Homo sapiens OX=9606 GN=PFKFB3 PE=1 SV=1	22.0663	21.5795	21.4739	21.0298	20.5819	21.0458	20.9033	21.57	20.5806	20.1312	20.868	21.4083	21.0562	19.5368	20.7828	20.8425	20.5701	19.4737	18.5857	18.5213	22.1086	21.5128	21.6759	20.627	20.223	21.6256	21.6505	20.6025	20.1582	20.1679	21.4581	21.3419	21.7197	20.2324	21.2048	21.4784	20.4187	21.772	20.245	20.3225	19.9663	19.9826	19.2711	19.5859	20.8116	21.6987	21.2709	20.8963
P52209	6-phosphogluconate dehydrogenase, decarboxylating OS=Homo sapiens OX=9606 GN=PGD PE=1 SV=3	28.8942	28.3282	25.9763	26.2651	25.7394	27.6097	27.5135	26.7902	25.6857	25.4371	27.6082	27.7429	26.9049	25.9198	26.1748	26.972	27.018	24.9103	23.7688	24.2718	28.3039	27.9738	26.7574	25.8871	25.9821	28.2363	27.8453	26.6208	25.8438	26.2196	28.1937	27.6862	26.2979	25.5549	26.3968	27.9246	27.3774	27.9692	26.1929	25.2297	25.2445	26.6583	26.0667	25.8104	28.3663	28.0951	27.0174	26.3928
O95336	6-phosphogluconolactonase OS=Homo sapiens OX=9606 GN=PGLS PE=1 SV=2	25.7196	25.1665	23.2584	23.1476	22.7218	24.149	23.6198	23.6441	22.6648	22.2825	23.4663	23.5008	23.4866	21.6726	22.388	24.0465	24.2428	21.8455	21.5183	21.1948	25.4838	25.1325	24.0903	22.9245	23.1351	24.7707	24.0243	23.4364	22.5383	22.2224	24.413	24.1201	23.456	22.212	23.1605	24.0467	23.7465	23.7746	22.3922	21.7129	22.3602	22.629	21.8179	21.7753	24.3867	24.8564	23.8808	23.4799
P36639	7,8-dihydro-8-oxoguanine triphosphatase OS=Homo sapiens OX=9606 GN=NUDT1 PE=1 SV=3	22.5107	22.5064	19.5318	20.7205	19.6473	22.7381	21.971	21.4384	20.1851	19.5705	20.8223	22.7984	19.5891	18.3589	19.3392	23.4506	22.4277	22.1511	18.4288	19.7011	23.2786	23.0821	20.8404	19.7104	20.236	22.6663	22.3094	19.5582	18.2233	17.3377	21.9679	23.9818	21.2289	19.0129	20.1652	23.2581	21.4781	22.6412	20.2149	19.9032	20.0278	21.0835	20.008	20.4208	22.5904	22.6946	22.5013	20.7618
P08253	72 kDa type IV collagenase OS=Homo sapiens OX=9606 GN=MMP2 PE=1 SV=2	22.1714	22.4731	20.6899	19.5206	20.1943	22.6818	21.7361	21.4313	19.8263	19.2336	22.3667	22.4961	20.973	19.898	20.3025	22.0663	21.7468	21.2983	19.9363	19.7118	23.0933	23.097	21.4875	19.9917	19.9756	23.1006	23.3735	21.5833	20.7684	20.302	23.3883	23.6028	21.3343	20.2434	19.984	23.4366	21.8967	23.3778	21.6424	20.7145	21.2212	21.3086	20.3859	20.0977	23.3301	23.13	22.3719	19.953
Q9UBM7	7-dehydrocholesterol reductase OS=Homo sapiens OX=9606 GN=DHCR7 PE=1 SV=1	24.6479	24.5507	22.8736	23.8114	23.5959	24.7921	24.3432	23.8742	22.8718	22.7917	23.5239	23.5423	22.9907	23.1718	24.1019	24.6587	24.9398	23.4231	22.2982	22.3549	25.5616	25.3153	23.81	23.242	24.0653	25.5093	24.9071	23.5143	24.0634	23.4802	25.9006	24.7138	23.4939	22.819	23.6732	24.1531	23.8884	24.1052	24.187	23.2508	23.0395	22.99	25.4314	23.196	25.0531	25.9543	24.361	23.4999
Q7L2J0	7SK snRNA methylphosphate capping enzyme OS=Homo sapiens OX=9606 GN=MEPCE PE=1 SV=1	23.0501	22.257	20.3382	20.3815	20.0629	21.944	21.5665	21.533	20.1843	20.2543	21.5236	21.7532	20.9909	19.5279	19.1559	21.6425	21.3614	18.734	17.6712	18.8874	23.0964	22.4822	20.8579	20.1158	20.0506	22.3225	21.4516	20.6317	20.0054	19.9887	22.977	22.9556	20.7857	19.6078	20.237	21.8496	21.4539	21.3889	20.7039	19.2672	19.6257	20.4557	19.2006	19.5819	22.9756	23.4584	21.6636	20.6738
O75173	A disintegrin and metalloproteinase with thrombospondin motifs 4 OS=Homo sapiens OX=9606 GN=ADAMTS4 PE=1 SV=3			16.8447	16.545	15.7575					14.9055		16.071							14.932	15.0272	16.2189		15.5208			17.6558	19.134	17.7048					15.8359		15.254	16.7252		17.0593		14.2506	14.2608	15.6549	14.4781	15.5141		18.6374	17.0317	16.5535
Q86TW2	AarF domain-containing protein kinase 1 OS=Homo sapiens OX=9606 GN=ADCK1 PE=1 SV=2	20.3362	21.5037	18.6374	17.103	16.8032	18.2488	17.9156	16.9626	15.9251	15.6039	18.1918	17.8874	18.8735	16.147		18.8809	18.4531	16.1626	15.5653	14.9676	21.5869	20.9228	17.1958	13.9913	15.497	20.9385	19.4602	16.9761	17.4645	16.6717	20.4684	19.9952	16.9085	15.9102		20.9907	18.722	19.916	19.5954	15.8971	17.7607	16.5371	18.3807	19.1591	21.1511	19.5701	18.2626	17.7601
Q96FZ2	Abasic site processing protein HMCES OS=Homo sapiens OX=9606 GN=HMCES PE=1 SV=1	21.1567	20.7819	19.5029	18.9087	15.6138	20.0607	19.8051	19.2232	15.2185	19.4508	20.3119	20.0974	18.4777	16.3977	18.0121	20.5998	19.7495	19.3514			20.9728	19.9473	19.6937	17.6321	17.3838	20.9546	21.5858	19.1075	17.5894	17.7442	19.3529	21.3096	19.172	18.3327	19.1262	20.7178	19.4216	20.9875	19.6393	17.9728	16.0771	18.7402	17.0163	16.3611	21.2459	20.9044	21.0336	18.9344
Q9P2A4	ABI gene family member 3 OS=Homo sapiens OX=9606 GN=ABI3 PE=1 SV=2	23.4568	23.9976	21.4946	21.4156	20.637	23.2613	22.6049	22.5768	19.8166	19.9508	23.0068	23.3182	22.6435	20.2158	21.382	22.6864	23.5543	22.0856	18.8652	18.7965	23.2827	20.8345	22.1984	19.9281	20.7821	23.6026	22.5408	21.2203	20.4921	19.6047	21.8818	22.6392	22.4639	20.2975	21.4137	22.8507	22.5304	21.3899	23.542	20.6368	19.2857	21.0657	20.3277	19.8089	24.0347	23.0873	22.3915	20.8547
Q8IZP0	Abl interactor 1 OS=Homo sapiens OX=9606 GN=ABI1 PE=1 SV=4	25.7477	27.2426	22.8946	22.0772	21.9243	24.4896	24.734	23.4916	22.098	21.6753	25.4538	25.1257	24.0069	21.054	21.2398	25.3173	25.8125	21.5834	20.6517	20.9297	25.0219	26.7614	23.2265	21.7972	22.0461	28.013	24.7432	24.6478	21.6295	21.4879	23.1563	22.7196	22.8151	21.4457	22.0882	28.6002	25.2079	27.1859	23.5529	21.5713	21.685	23.7885	20.8629	20.6912	25.3447	26.5164	23.5814	22.4649
Q9NYB9	Abl interactor 2 OS=Homo sapiens OX=9606 GN=ABI2 PE=1 SV=1	21.1743	20.4631	18.3035	18.0007	17.9476	19.2266	19.9119	19.4114	17.5916	17.3223	17.4921	20.0098	18.3657	17.5054	17.3715	19.7495	19.3738	16.7732	16.1379	15.0935	20.2106	20.2915	18.1471	17.9666	17.6515	19.5129	18.991	18.6831	17.8258	17.5402	21.0327	20.2387	18.2753	17.4116	18.579	17.0184	18.3929	17.9185	18.4169	18.7207	18.0456	18.1394	17.2257	18.1442	21.3267	21.0457	19.9773	19.0599
Q8IZT6	Abnormal spindle-like microcephaly-associated protein OS=Homo sapiens OX=9606 GN=ASPM PE=1 SV=2	22.7345	22.8695	22.1117	21.1627	21.4248	22.9218	22.3758	22.1283	21.027	20.5861	22.1722	22.5609	21.7744	19.752	20.0452	22.9968	22.9446	22.3828	21.3887	21.5361	23.8934	23.3258	22.3525	20.9476	21.2482	23.1745	23.5106	21.3875	20.8002	20.7245	22.5797	23.6781	22.5952	21.285	21.9826	23.1073	22.632	23.8255	22.0011	21.1532	21.6276	21.036	20.1162	20.0018	23.4258	23.6072	23.1517	21.9973
Q96K21	Abscission/NoCut checkpoint regulator OS=Homo sapiens OX=9606 GN=ZFYVE19 PE=1 SV=3	19.2773	19.0074	17.0298	16.2797	16.0828	17.847	17.347	17.6372	15.5942		18.0068	17.612	16.7832	14.5094		17.7272	17.5232	15.495			18.6784	18.3768	17.8068	15.7092	16.4476			17.2946	16.148	15.8581	17.1494		16.6343	15.0186			17.3457		16.8153	16.2509	15.9457	17.7186	16.0649		17.9221	18.3354	17.8824	16.9678
Q86V21	Acetoacetyl-CoA synthetase OS=Homo sapiens OX=9606 GN=AACS PE=1 SV=1	19.9176	20.0887	18.0689	19.5633	19.2107	21.834	21.3351	21.5366	19.4912	18.9612	20.3218	19.8525	20.5351	18.9312	19.5769	20.7128	21.3558	18.508	16.0805	15.8278	22.141	21.4427	20.8748	19.2005	20.391	22.5543	22.4206	20.1066	19.3058	19.2108	18.8132	19.9697	19.6223	19.3825	19.666	21.583	22.3817	21.9881	19.8273	19.3238	19.076	19.957	18.4305	18.5225	22.8591	22.1081	20.6753	20.7486
Q9BWD1	Acetyl-CoA acetyltransferase, cytosolic OS=Homo sapiens OX=9606 GN=ACAT2 PE=1 SV=2	24.9819	24.4808	23.6183	23.0228	23.3341	24.2392	23.9176	24.1004	22.7208	22.4603	24.0843	24.3783	23.5202	22.4679	22.8625	24.316	24.4102	23.8299	21.7554	22.2335	25.0693	24.1706	23.5377	23.1964	22.8646	25.5323	24.7759	23.8513	23.7646	23.5749	25.0034	25.5732	23.6438	22.7681	23.5938	24.3236	24.0712	24.3412	22.9945	22.4806	22.7672	23.4674	22.8494	22.8802	24.9407	24.9238	24.2431	23.5699
P24752	Acetyl-CoA acetyltransferase, mitochondrial OS=Homo sapiens OX=9606 GN=ACAT1 PE=1 SV=1	27.2884	26.9162	25.0682	24.6903	24.5325	26.1957	25.9999	25.6805	24.2267	23.9837	26.0572	25.9616	25.0438	23.8756	23.8542	26.3373	26.272	24.6089	23.0208	23.2429	26.7374	26.2919	25.1286	23.9859	24.0822	27.1723	26.4323	25.2186	24.4217	24.1798	26.1789	26.2773	25.6588	24.1478	25.0707	26.9874	26.0789	26.8794	24.5503	23.5725	23.8414	24.7927	23.4644	23.6731	26.9935	27.7406	26.5684	25.2941
Q13085	Acetyl-CoA carboxylase 1 OS=Homo sapiens OX=9606 GN=ACACA PE=1 SV=2	27.5786	26.9823	25.4165	24.6636	24.0644	26.3813	25.9879	25.9259	24.7908	24.4412	27.0029	26.5225	26.3782	24.418	24.8245	25.1627	26.1621	23.8268	24.1719	24.2749	25.9322	25.5979	25.9248	24.3793	24.4043	26.27	26.8515	26.5277	24.5594	24.4921	27.3896	26.6139	26.2245	24.8433	24.8242	25.8375	26.0527	27.5389	25.7037	24.305	24.9034	25.5781	24.7451	24.6705	27.078	26.0935	26.403	24.8217
O00763	Acetyl-CoA carboxylase 2 OS=Homo sapiens OX=9606 GN=ACACB PE=1 SV=3	16.2879		14.8755	17.7549	17.1229	18.3932	18.2561	16.3985	17.2291	16.5916	18.7133	17.9975	16.163	15.0139	17.4616			15.3718	13.3981		18.7308	18.9467	16.9335	17.8957	17.9467	15.8744	15.3613	19.294	17.5953	18.9106	16.3559		15.515	17.4392	18.2609	18.2285		18.6738	15.6366	16.2869	16.7113		15.5776	18.0101	15.4545	18.6429		16.0046
Q9NUB1	Acetyl-coenzyme A synthetase 2-like, mitochondrial OS=Homo sapiens OX=9606 GN=ACSS1 PE=1 SV=2	26.6229	26.2437	23.352	23.8145	22.999	24.7645	24.5142	24.3816	22.5135	22.0967	25.2122	25.3081	24.1208	22.7429	23.1063	24.5236	24.4465	22.4782	20.5689	21.3876	26.494	26.1242	24.6349	23.7524	23.7557	25.4383	25.199	23.9602	23.281	23.2053	25.8372	25.2249	24.0731	22.7851	23.6592	24.8721	24.3123	24.9005	23.6243	23.1387	22.8127	24.3243	23.2153	23.3897	25.5221	26.1498	24.8476	23.8013
Q9NR19	Acetyl-coenzyme A synthetase, cytoplasmic OS=Homo sapiens OX=9606 GN=ACSS2 PE=1 SV=1	25.7719	25.1205	23.2346	23.6336	23.7687	24.0436	23.6714	23.5815	22.9987	22.7776	24.3282	24.3162	22.9539	22.6411	22.9569	24.381	23.3591	22.9271	22.8408	22.9583	25.5199	24.9656	23.4311	23.3864	23.3169	24.3699	24.2717	22.8688	23.1857	22.9158	24.8601	24.258	23.1886	23.0434	23.792	24.3644	24.1214	24.2023	23.562	22.6546	22.8492	23.2215	23.1576	23.0687	24.9527	24.9276	23.8565	23.5383
O00400	Acetyl-coenzyme A transporter 1 OS=Homo sapiens OX=9606 GN=SLC33A1 PE=1 SV=1	29.0739	28.4248	25.7957	25.6175	25.2099	27.5417	27.3472	26.8116	25.1336	24.8658	28.0058	27.8132	27.0641	25.4129	25.7451	27.0825	26.9757	24.317	24.6879	25.2192	29.7034	29.3677	27.6416	26.1031	26.2177	28.105	27.8734	25.9419	24.9653	24.8244	27.808	27.2697	26.0139	24.7937	25.5143	28.111	27.1255	27.8195	26.0673	24.5686	25.0661	26.3603	24.9248	24.6259	28.3041	28.0425	27.1112	25.8226
Q13510	Acid ceramidase OS=Homo sapiens OX=9606 GN=ASAH1 PE=1 SV=5	26.8117	26.4172	25.0703	24.9326	24.3899	26.0532	25.5234	25.2296	23.9952	23.6418	27.8071	27.5228	26.9008	25.3828	26.0103	27.0008	27.2136	23.7453	23.4823	23.9869	26.8531	26.3596	24.9989	24.4611	24.6305	26.9816	26.8328	24.9377	24.0674	23.7227	26.0806	25.8843	25.5128	24.014	25.009	26.7952	25.7857	27.4073	25.8107	24.847	25.6399	24.6264	23.6175	23.6436	27.1192	26.362	25.4722	24.5233
Q92484	Acid sphingomyelinase-like phosphodiesterase 3a OS=Homo sapiens OX=9606 GN=SMPDL3A PE=1 SV=2	19.3789	19.2187	18.8045	16.6092	16.8292	19.786	19.1591	18.5139	17.051	16.0597	21.7323	20.5825	20.0179	16.7858	18.4901	18.3589	19.3733	17.7481	13.8873	16.4757	19.1768	19.4258	18.2098	18.8564	17.0232	16.671	19.274	17.1004	15.5895	16.6561	19.6008	20.2192	19.2623	17.0683	18.0417	20.1656	19.7383	19.7041	17.4253	14.6027	17.6128	18.0246	19.8694	19.0453	20.5748	19.961	18.9081	18.0438
Q92485	Acid sphingomyelinase-like phosphodiesterase 3b OS=Homo sapiens OX=9606 GN=SMPDL3B PE=1 SV=2	18.6623	17.5502	17.3523	16.3997	15.5944	17.6435	17.2091	19.239			17.685	19.0463	18.7555		15.0156	17.5366	17.897	17.9138	15.9969		18.6575	18.7336	19.1644			20.1386	19.7642	19.7648	14.457	16.8276	18.5794	19.3674	19.9463	15.9763	15.79	17.7237	17.7296	18.6203	19.8485			18.9088			21.5983	20.1056	21.064
O43427	Acidic fibroblast growth factor intracellular-binding protein OS=Homo sapiens OX=9606 GN=FIBP PE=1 SV=3	24.6168	24.0884	20.8784	20.6786	20.8193	24.3189	24.0596	23.8158	20.8853	20.8397	24.3111	24.289	23.0669	20.8069	21.0236	23.7159	23.6654	21.7143	21.7489	21.9349	24.8509	24.1241	23.2865	21.2811	20.8711	24.6186	24.5277	22.8972	21.1872	20.4686	24.9234	23.6087	23.16	20.6203	20.5734	23.628	23.3616	24.1087	22.7704	21.6404	21.3719	23.2397	20.7439	20.4376	24.6075	24.45	23.8735	20.8487
P39687	Acidic leucine-rich nuclear phosphoprotein 32 family member A OS=Homo sapiens OX=9606 GN=ANP32A PE=1 SV=1	27.3681	26.9776	24.9631	25.0367	24.6669	26.1386	25.847	25.464	24.0834	23.7983	24.9192	25.3025	24.9401	23.7829	24.3126	26.2098	25.9823	22.651	22.1386	22.8085	27.9077	27.5313	25.7704	24.9204	24.9652	26.716	26.235	25.3529	24.5709	24.2408	28.026	27.349	25.2633	24.1866	24.9727	26.4754	26.0708	25.8858	24.0428	23.6303	23.9584	26.0523	23.638	23.4978	27.4336	27.8421	25.6679	24.8853
Q92688	Acidic leucine-rich nuclear phosphoprotein 32 family member B OS=Homo sapiens OX=9606 GN=ANP32B PE=1 SV=1	27.0042	26.4527	24.7211	24.3083	24.1046	26.0032	25.626	25.0215	23.7809	23.7511	25.2142	25.2868	24.738	24.2391	23.5349	25.3821	24.9749	23.1603	22.9407	22.6588	27.1332	26.7454	25.3294	23.9063	24.4004	26.1519	26.0417	25.4433	24.6139	24.3476	26.6618	26.0706	24.6556	23.0949	23.7988	26.2487	26.0022	25.5784	26.3805	23.0663	22.6692	24.6509	23.2985	23.427	26.2971	26.6997	24.9941	23.9559
Q9BTT0	Acidic leucine-rich nuclear phosphoprotein 32 family member E OS=Homo sapiens OX=9606 GN=ANP32E PE=1 SV=1	25.1283	24.729	23.1592	23.1034	23.2267	24.59	24.2426	24.1963	22.9239	22.4918	24.4665	24.4208	23.7716	22.3361	22.5345	23.7848	23.8185	22.2041	21.0997	21.7142	25.5731	25.0144	24.2888	23.2217	23.2441	24.6463	24.1647	23.316	22.5264	22.6184	25.4086	24.7924	23.7511	22.6071	23.3995	23.8149	23.7216	24.4181	23.0975	22.1551	21.9953	23.9105	22.8567	22.5735	25.0798	25.2816	24.3339	23.3595
Q99798	Aconitate hydratase, mitochondrial OS=Homo sapiens OX=9606 GN=ACO2 PE=1 SV=2	28.8645	28.3937	26.334	26.1028	25.7841	26.3596	25.9026	25.9538	25.1281	24.7051	26.7331	27.2088	26.3461	25.0188	25.191	27.067	26.8653	25.2269	24.3701	24.6985	28.1344	27.5908	26.3649	25.5219	25.7873	28.6033	28.1949	27.211	26.4501	27.7001	27.8694	27.3303	26.3814	25.2236	26.2453	28.4208	27.7926	26.7732	26.2225	25.4847	25.428	26.3401	27.6325	26.4955	27.9304	28.5113	27.3141	26.4671
Q8N556	Actin filament-associated protein 1 OS=Homo sapiens OX=9606 GN=AFAP1 PE=1 SV=2	20.684	21.1232	18.1167	16.5087	18.246	18.7056	18.7037	19.7473	18.4895	18.3003	18.4185	19.1867	16.741	15.982	17.4842	17.0989	19.0639	16.4588	15.7081	16.4439	21.7655	20.4447	18.6788	16.5983	16.5046	19.9995	19.579	20.3296	18.4688	18.6463	20.4465	20.0984	17.2038	16.4286	15.8374	20.1513	17.7113	15.6394	16.7244	15.7755	18.7455	18.9325	17.8734	15.952	19.4666	19.8795	18.7525	16.4667
Q8N4X5	Actin filament-associated protein 1-like 2 OS=Homo sapiens OX=9606 GN=AFAP1L2 PE=1 SV=1	23.5638	23.9701	19.4395	19.3367	18.9131	20.7112	20.9175	20.2338	18.6595	18.1623	22.307	22.5156	20.6639	18.7663	19.2153	21.4118	21.1391	19.7295	18.8385	16.5452	24.1096	23.6254	20.6459	19.2705	18.2876	22.9127	23.2563	20.2784	18.6169	18.6955	24.2722	23.1384	20.247	18.0694	19.1173	23.0508	19.8162	22.1824	19.4492	18.3963	20.0163	20.2241	19.9461	18.9899	23.6695	23.5861	22.1148	20.7663
P68133	Actin, alpha skeletal muscle OS=Homo sapiens OX=9606 GN=ACTA1 PE=1 SV=1	28.8676	28.6017	29.0867	28.4655	28.4632	28.5005	27.5599	27.8009	27.1166	26.9059	28.269	28.7949	28.0192	27.3038	27.6379	28.5542	27.5032	28.7082	27.6331	27.6867	29.2022	28.2653	28.1957	27.3177	27.7099	29.6357	28.6396	29.4986	28.0813	28.5506	28.5201	28.9337	28.4805	27.6191	28.5187	27.9856	27.3112	28.2582	26.6535	26.2134	26.6243	28.2713	26.9892	26.817	29.0767	28.4513	28.3355	27.7446
P60709	Actin, cytoplasmic 1 OS=Homo sapiens OX=9606 GN=ACTB PE=1 SV=1	33.8258	33.7081	32.33	32.0144	31.833	32.7828	32.4336	32.1774	30.8999	30.5762	33.3629	33.3308	32.3871	31.0063	31.48	32.7421	32.4562	31.2183	30.1288	30.3767	33.9039	33.2586	32.2413	31.2744	31.4265	33.322	33.183	31.7582	30.906	30.8144	33.4382	33.5488	32.6495	31.3267	32.1504	32.9393	32.5497	33.1185	31.7345	30.5468	30.7988	31.804	30.6488	30.6875	33.7185	33.4302	32.8007	31.7034
P63261	Actin, cytoplasmic 2 OS=Homo sapiens OX=9606 GN=ACTG1 PE=1 SV=1	25.1612	25.1573	18.3388	19.6867	18.196	24.7991	24.521	20.3501	17.1618	17.6799	23.4149	23.8881	18.6103	17.8624	18.2623	24.9364	21.0006		16.9332	19.6236	25.3075	24.7839	16.9416	18.7969	19.3577	25.4917	24.7364	21.3192	19.1647	16.0882	25.5391	24.9119	19.2966	19.0392	18.6989	24.2307	24.2949	24.223	21.7805	18.2586	16.6441	20.1392	16.9744	18.3126	25.6496	25.7937	19.4557	19.1113
P63267	Actin, gamma-enteric smooth muscle OS=Homo sapiens OX=9606 GN=ACTG2 PE=1 SV=1	25.1835	25.1876	25.5375	26.0213	26.2463	24.5356	23.3652	24.3677	24.6532	24.2886	24.0574	24.8232	25.0007	24.3721	24.5722	25.2544	23.8462	24.8779	25.3971	25.6646	26.0182	24.7765	24.6596	24.7251	25.0094	25.2671	25.3333	24.567	24.2463	24.3584	24.6221	25.7225	25.2398	24.8882	25.9957	24.1068	23.6785	24.8397	23.6578	23.8107	24.2382	24.23	24.0594	23.8145	26.0734	25.0446	25.3534	25.5324
O14639	Actin-binding LIM protein 1 OS=Homo sapiens OX=9606 GN=ABLIM1 PE=1 SV=3	23.9321	23.8204	22.2577	22.8286	21.5581	22.2999	21.7199	22.5347	22.5812	22.9642	22.6541	23.3622	22.1674	22.4973	19.5648	23.8821	23.6527	21.657	21.8469	22.4432	23.1306	22.1459	22.0366	22.0456	22.3622	23.7816	23.7325	21.3548	21.3036	20.958	23.2406	23.9474	22.1416	22.3611	23.1922	22.8691	21.9812	23.6603	22.3832	20.9196	21.129	21.4057	20.9973	21.1793	24.9218	23.1601	22.6889	22.8396
Q86TU7	Actin-histidine N-methyltransferase OS=Homo sapiens OX=9606 GN=SETD3 PE=1 SV=1	21.0463	20.7594	18.1415	19.4384	18.56	19.9316	19.3238	19.4686	18.9009	18.1911	20.1481	20.0915	18.9069	18.9553	18.285	20.3865	20.1583	16.786	17.1454	17.1914	21.4637	20.6385	18.3114	18.7629	19.4504	19.713	20.1385	17.8966	17.4126	17.869	20.1116	21.5279	18.765	18.0758	19.2915	20.7408	20.5022	19.4678	18.2248	15.1284	17.1381	19.1868	17.8176	17.9924	20.9744	21.3692	20.6205	19.668
O96019	Actin-like protein 6A OS=Homo sapiens OX=9606 GN=ACTL6A PE=1 SV=1	28.4897	27.9247	24.5168	22.5336	22.2666	25.8104	27.3952	27.6266	22.7782	22.0647	26.2817	24.7401	26.841	21.6104	22.3449	28.1696	28.87	26.2876	21.6222	22.0433	28.1192	27.7286	26.8043	22.7386	22.871	28.1701	27.3146	26.737	22.3024	22.3183	27.2974	27.1735	26.7911	22.3812	23.0144	29.0078	28.8884	28.0752	26.1968	22.829	22.9061	26.3925	21.9116	22.1826	26.499	28.7906	27.9496	22.9543
Q9NZ32	Actin-related protein 10 OS=Homo sapiens OX=9606 GN=ACTR10 PE=1 SV=1	23.8324	23.2824	20.0609	21.3607	20.8372	23.5147	22.1695	21.6704	20.6479	20.4196	22.0041	21.4705	21.1459	20.4682	21.0151	22.4133	22.5427	19.1897	19.5232	20.1314	22.4116	22.0309	21.5244	20.9243	21.2374	22.7696	22.8996	21.374	20.6366	20.7548	22.4913	21.7543	20.9078	20.5087	21.4636	23.0021	21.9579	22.2858	22.0857	20.7755	20.8491	20.4452	20.2875	20.009	22.7009	23.2118	21.7548	21.8888
P61160	Actin-related protein 2 OS=Homo sapiens OX=9606 GN=ACTR2 PE=1 SV=1	27.8558	27.6268	25.9927	26.1399	25.9214	26.4904	26.2604	26.0084	25.1233	24.8441	27.0846	26.8322	25.9927	25.1087	25.4251	26.3006	26.1677	23.975	23.4445	23.9991	27.4101	26.7673	25.7158	25.3227	25.2319	26.719	26.5759	25.1308	24.7375	24.4396	26.7289	26.7688	26.1646	25.3313	26.094	26.5061	25.9904	26.9576	25.5132	24.6868	24.981	25.3295	24.6141	24.7217	27.6588	27.1165	26.3072	25.6617
Q92747	Actin-related protein 2/3 complex subunit 1A OS=Homo sapiens OX=9606 GN=ARPC1A PE=2 SV=2	25.7498	25.3366	22.8878	23.1541	22.9533	24.3471	23.8789	23.5582	22.3669	22.1521	24.7961	24.045	23.514	21.9868	22.7184	24.7293	25.1671	24.0546	21.4988	21.7059	24.9934	24.5557	23.7137	22.5169	22.5997	24.7275	25.0922	23.8709	22.708	22.7214	25.5369	24.8437	23.108	22.3421	23.1066	24.5698	23.7243	25.3491	24.579	22.3352	22.8135	24.16	21.1867	21.2152	24.9089	24.7896	24.2897	23.0077
O15143	Actin-related protein 2/3 complex subunit 1B OS=Homo sapiens OX=9606 GN=ARPC1B PE=1 SV=3	27.7062	27.582	25.876	25.809	25.6325	26.3773	26.2181	25.9324	24.702	24.3533	27.1768	26.8868	25.8837	24.6005	25.022	26.1679	25.6655	24.2602	23.4411	23.9062	27.4298	26.5994	25.8826	25.0958	25.0593	26.6268	26.6241	25.3611	24.5004	24.3892	26.2577	26.6074	26.2748	25.0686	25.925	26.3988	25.8901	26.8798	25.1244	24.4244	24.5558	25.457	24.1696	24.21	27.4995	26.9813	26.149	25.3833
O15144	Actin-related protein 2/3 complex subunit 2 OS=Homo sapiens OX=9606 GN=ARPC2 PE=1 SV=1	28.3346	28.1557	26.4001	26.4813	26.2526	27.2729	27.0326	26.6861	25.4404	25.1705	27.6958	27.569	26.9722	25.6936	26.1151	27.0422	27.3928	27.3327	23.9187	24.4412	28.4552	27.9576	26.5833	25.9312	25.8468	27.654	27.7582	26.2608	25.1445	24.8835	27.9508	27.8381	26.8612	25.6336	26.3374	27.6579	26.9953	27.7097	26.5452	25.49	26.2463	26.4229	24.8394	25.1516	28.1868	28.0902	27.9528	26.1512
O15145	Actin-related protein 2/3 complex subunit 3 OS=Homo sapiens OX=9606 GN=ARPC3 PE=1 SV=3	27.0047	26.8031	24.7969	24.0553	23.9395	25.7341	25.4353	24.7836	23.2555	22.9004	26.0901	26.0829	24.623	22.9335	23.5624	25.7475	25.7388	23.4324	21.9901	22.5409	26.7198	25.9659	24.2899	23.4668	23.3479	26.2069	26.1307	24.1819	22.9178	22.9885	25.9003	26.191	25.262	23.5849	24.3954	25.7317	25.335	26.1855	24.5872	23.0972	23.5541	24.0495	22.4191	22.4226	26.8222	26.1898	25.1297	23.9017
P59998	Actin-related protein 2/3 complex subunit 4 OS=Homo sapiens OX=9606 GN=ARPC4 PE=1 SV=3	27.286	27.0398	25.8286	25.3383	25.1095	26.342	26.0207	25.912	24.3647	24.0977	26.5429	26.6208	26.1377	24.4354	24.8559	26.0212	26.1744	24.3354	22.8427	23.288	27.1613	26.3869	25.6798	24.7574	24.6111	26.4018	26.6282	25.0788	24.351	24.2157	26.5149	27.0112	26.0096	24.6491	25.3951	26.3729	25.8051	26.6046	25.4242	23.9029	24.3865	25.1058	24.0102	24.0411	27.2587	26.8417	26.1546	24.9233
O15511	Actin-related protein 2/3 complex subunit 5 OS=Homo sapiens OX=9606 GN=ARPC5 PE=1 SV=3	26.6404	26.7699	26.0234	24.9916	24.9434	28.8226	28.1984	27.5735	26.7487	26.2073	26.3556	28.0023	25.3154	23.8736	25.1175	29.2486	27.9998	29.0943	27.1225	27.3929	28.1461	27.9433	26.27	25.0619	24.9306	27.73	27.8101	26.3485	25.6342	26.4803	25.8307	29.5687	26.8102	25.2764	26.0902	28.2603	26.9967	26.8057	25.8419	25.4846	25.2908	26.6545	26.1814	26.4337	27.9092	27.1601	28.6225	26.4528
Q9BPX5	Actin-related protein 2/3 complex subunit 5-like protein OS=Homo sapiens OX=9606 GN=ARPC5L PE=1 SV=1	25.4147	25.1953	23.2701	22.3006	21.9123	24.5233	24.1625	23.5778	21.3874	20.6612	23.9242	24.8422	23.0744	21.3666	21.666	24.1324	24.6433	22.1708	19.9927	20.0505	25.3206	24.874	23.4344	21.5395	21.7214	24.3107	24.1664	22.5894	20.7196	20.8577	25.0484	24.891	23.5247	21.3467	22.1996	24.2564	23.7368	24.2403	23.2014	21.3673	21.1046	22.8066	20.4422	20.7658	25.384	25.2914	23.7785	22.0272
P61158	Actin-related protein 3 OS=Homo sapiens OX=9606 GN=ACTR3 PE=1 SV=3	27.9635	27.8267	26.0077	26.1331	25.9203	27.6402	26.9395	26.7422	24.7789	24.456	27.1008	27.0274	26.135	24.8051	25.4182	26.6541	26.0334	24.4881	23.3433	23.8926	27.6958	27.0429	26.1995	25.1848	25.252	27.5388	27.2651	25.649	24.6701	24.3079	26.9221	27.0109	26.4015	25.2547	26.0803	26.8875	26.8395	27.3467	26.2368	25.7696	24.9084	25.9379	24.3721	24.26	27.9833	27.203	26.9547	25.5023
P53999	Activated RNA polymerase II transcriptional coactivator p15 OS=Homo sapiens OX=9606 GN=SUB1 PE=1 SV=3	25.9691	25.7236	24.285	24.054	24.0781	24.4506	24.1925	23.8837	22.675	22.3462	24.4171	24.9639	24.1677	22.8339	22.9942	24.0247	23.8461	22.3207	21.7288	21.3722	25.8386	25.3	24.0191	23.0498	23.3868	25.2596	25.4472	22.9705	22.8382	22.6689	26.2604	25.8971	24.8098	23.4115	24.2285	25.1999	24.7475	25.1311	22.7395	23.6593	23.1776	22.9102	22.0606	22.1583	25.3826	25.4161	24.2168	23.0894
Q8N9N2	Activating signal cointegrator 1 complex subunit 1 OS=Homo sapiens OX=9606 GN=ASCC1 PE=1 SV=1	18.7141	18.6448	17.7763	18.2772	18.4008	18.8695	18.7828	18.9354	18.6311	17.7832	19.8587	18.8325	17.7547	17.5843	16.5473	18.4714	18.8848	15.7808	16.2883	14.8725	19.7347	18.6431	18.3402	16.6434	17.0165	19.5508	18.3009	17.557	16.5713	17.1002	20.376	19.7421	18.1751	17.8915	18.5751	17.8403	18.6322	18.0345	17.5088	18.5367	17.6741	18.2022	16.8325	17.2027	20.3037	20.1757	19.2193	17.9349
Q9H1I8	Activating signal cointegrator 1 complex subunit 2 OS=Homo sapiens OX=9606 GN=ASCC2 PE=1 SV=3	21.9315	21.6472	19.7325	19.1031	18.3806	20.8002	20.6595	20.4126	18.0008	17.7528	19.8002	20.7146	20.5062	17.387	17.921	19.7488	20.7918	17.3575	15.34	14.5038	22.1868	21.9283	19.0921	18.1097	17.8961	22.5244	21.5514	20.1125	17.7872	18.0095	22.2506	21.298	20.0506	17.7262	18.2611	20.8416	19.1902	21.6528	20.7962	17.1221	17.7224	20.0378	17.465	17.0993	21.2928	21.6683	20.5859	17.4992
Q8N3C0	Activating signal cointegrator 1 complex subunit 3 OS=Homo sapiens OX=9606 GN=ASCC3 PE=1 SV=3	25.1878	24.6557	23.2269	22.7951	21.9901	24.4691	24.1164	24.1096	21.8051	22.2483	24.6616	24.6903	23.591	22.0115	22.3472	24.4353	24.4191	22.0362	20.5862	20.9201	25.4359	25.2084	23.9693	22.8337	22.6135	24.4476	23.9161	23.2641	22.4641	22.3183	25.5786	25.6556	23.5154	22.4941	23.1737	24.2788	23.842	24.2251	23.2451	22.5209	22.3617	23.5741	22.3046	22.5339	25.0838	25.696	24.3144	23.3866
Q15650	Activating signal cointegrator 1 OS=Homo sapiens OX=9606 GN=TRIP4 PE=1 SV=4	21.3047	21.9749	21.9624	18.9282	18.6468	20.9988	21.2099	21.6771	18.8904	18.1387	21.7282	21.4142	21.4534	18.3485	18.9538	21.7652	22.093	21.0942	17.405	17.4906	22.3171	22.1864	21.8291	18.5465	19.375	22.1311	22.0794	21.2661	18.973	19.1046	20.3432	21.5809	21.555	18.4948	18.9078	22.7049	21.0132	22.4727	21.9789	17.5313	20.2373	21.7317	18.5063	17.5874	21.0928	22.5852	22.0272	19.0415
O95433	Activator of 90 kDa heat shock protein ATPase homolog 1 OS=Homo sapiens OX=9606 GN=AHSA1 PE=1 SV=1	27.9933	27.5707	25.9011	26.2014	26.2822	27.2687	27.1691	27.6947	26.1406	25.5412	26.5048	25.7997	26.1265	25.3999	25.9498	27.8299	28.8508	25.4421	24.9304	25.1313	27.8969	27.5314	26.5687	26.0642	26.1545	27.8777	27.0463	26.2464	25.9438	25.9093	26.842	26.875	26.0075	25.6448	26.747	28.5133	28.389	28.099	25.8561	25.4617	24.647	26.0641	24.9044	24.7998	28.683	28.4811	27.2872	27.3904
Q9ULW3	Activator of basal transcription 1 OS=Homo sapiens OX=9606 GN=ABT1 PE=1 SV=1	21.0873	18.9646	18.1331	16.6672	17.4836	20.7864	20.4584	20.8242	16.5734	16.5028	18.489	22.5678	19.0097	16.1767	16.8801	20.8315	21.4521	18.8988	16.8442	16.6945	21.8105	20.7421	20.0987	17.7546	17.6394	21.2428	20.1056	19.6542	16.3884	16.7806	19.8791	20.1347	19.9261	17.4023	18.5096	20.2158	20.1748	19.8817	19.4515	16.954	16.8338	20.1437	17.487	19.2155	21.097	21.058	20.719	18.3009
Q12979	Active breakpoint cluster region-related protein OS=Homo sapiens OX=9606 GN=ABR PE=1 SV=2	23.7681	23.3734	21.3362	21.5022	21.3894	23.0698	22.7514	22.6423	21.0056	21.067	23.9806	23.9265	22.6041	21.0707	21.0593	22.3832	22.4224	19.2883	19.5997	21.4709	23.6796	22.899	21.8987	20.687	20.9179	22.8626	22.9171	21.4002	20.5701	20.7582	22.7461	22.6128	22.0523	20.9675	21.5776	22.7688	22.3534	22.6374	21.1727	20.201	20.0509	21.6787	20.7471	21.0449	25.462	24.3233	23.2888	22.4797
Q86WX3	Active regulator of SIRT1 OS=Homo sapiens OX=9606 GN=RPS19BP1 PE=1 SV=1	17.3517	17.8462	16.1398		15.4918	18.3001	18.4549	18.0665		15.4651	17.0391	16.7414	16.3549		15.4865	17.3322	17.0359	16.4924			18.8254	18.0717	17.1554	14.4596	13.9419		16.0775				18.687		17.319	14.8878	15.3525				16.8184	15.9246	14.263	15.7819	16.9145	16.2802	17.5722	19.7554	17.4494
Q9H2P0	Activity-dependent neuroprotector homeobox protein OS=Homo sapiens OX=9606 GN=ADNP PE=1 SV=1	23.9422	23.6598	22.0614	21.762	21.749	23.0566	22.6047	22.3759	21.0705	20.9788	22.9465	23.0962	21.8239	20.7958	20.84	23.0294	22.3297	21.9691	21.2253	21.2651	24.8603	24.5037	22.6016	21.6166	21.9813	23.6767	23.2041	22.6204	21.1022	21.3199	25.6379	24.5433	22.3777	21.0747	21.9948	24.7601	22.4761	25.9924	22.3893	21.0508	21.5528	24.0779	22.0633	22.0835	24.6873	24.7371	23.3949	21.8284
O14561	Acyl carrier protein, mitochondrial OS=Homo sapiens OX=9606 GN=NDUFAB1 PE=1 SV=3	17.6448	16.2243	15.6723	19.9785	18.8573	17.3841	16.698	17.7601	19.0718	18.6888	14.6804	17.8231	16.5752	16.1165	17.113	17.9211	17.8738	16.9305	16.7609	17.0568	18.4296	16.7226	16.7655	18.8613	17.4942	16.5657		18.1199	19.3652	18.7746	16.408	19.0433	18.2411	18.4149	20.1942	17.4906	18.5441	16.0176	17.7294	18.8545	19.0424	18.2418	18.5482	18.3286	18.1289	17.1749	17.9257	19.9674
P13798	Acylamino-acid-releasing enzyme OS=Homo sapiens OX=9606 GN=APEH PE=1 SV=4	26.9058	26.3744	23.9886	24.107	23.8295	24.9482	24.4656	24.3854	23.1428	22.9102	24.1522	24.627	24.7933	23.3491	23.7124	27.4633	25.1615	22.6582	22.0882	22.4671	26.0157	25.826	24.7797	23.9053	23.7474	26.3716	25.6146	25.16	24.0737	23.8407	24.8925	25.1339	24.3385	22.8608	23.8739	25.4512	24.9732	25.3795	25.445	23.2423	23.5529	25.1177	23.5507	23.7058	25.9485	26.2589	25.3763	24.1021
O60427	Acyl-CoA (8-3)-desaturase OS=Homo sapiens OX=9606 GN=FADS1 PE=1 SV=3	21.4039	20.6503	20.1939	19.2329	18.6951	21.3727	20.7061	20.8338	18.7063	18.1467	21.1201	20.8246	20.9609	18.5389	18.4189	22.2519	21.8328	18.9659	17.5976	18.1166	21.7934	20.78	19.703	18.9173	18.4886	20.978	21.2817	21.4517	17.8539	17.0855	21.2897	20.5688	20.4163	18.0959	19.2169	20.4086	20.535	20.4352	19.5545	21.0005	20.6978	21.9594	19.1385	18.2994	21.0184	21.3482	20.1155	19.6792
O95864	Acyl-CoA 6-desaturase OS=Homo sapiens OX=9606 GN=FADS2 PE=1 SV=1	23.8095	23.179	20.6203	20.2661	19.8815	22.2108	21.6515	22.2474	18.4499	18.0068	21.7904	22.3612	22.4395	17.4653	18.3323	22.6833	22.3262	20.626	18.6493	18.7234	23.8236	23.2609	21.4855	19.3112	20.2435	23.621	23.4378	21.6511	20.4173	20.835	23.3722	22.4934	21.8339	18.0021	20.5669	23.3013	22.9341	23.275	21.64	19.966	18.304	21.4884	18.7702	20.8013	22.6209	23.5707	22.3558	19.6609
Q6JQN1	Acyl-CoA dehydrogenase family member 10 OS=Homo sapiens OX=9606 GN=ACAD10 PE=1 SV=1	18.8377	18.6799	19.7207	20.6129	20.4239	16.5842	16.9716	18.8843	18.2987	20.8873	23.7567	22.8662	23.0557	19.9275	22.6304	17.5192	16.7766	20.762	19.7878	20.0839	18.0778	19.0706	17.2618	16.9433	22.3802	16.8754	17.7508	17.8068	18.7029	18.7671	18.555	19.0444	17.2217	19.4413	20.3607	18.1356	16.7156	21.8566	20.8681	18.9241	18.7207	18.4453	19.9758	19.0426	21.3511	19.5656	16.9674	19.991
Q709F0	Acyl-CoA dehydrogenase family member 11 OS=Homo sapiens OX=9606 GN=ACAD11 PE=1 SV=3	17.0794	16.7352	16.1721	15.4921	14.7328	17.3431	16.364	15.5669	14.7891	14.5262	15.8755	16.574	16.547	13.8224	14.2249		17.1405						16.0174	14.5258	15.018		18.0045								15.2554	18.2849		17.9793	16.7771	13.9573	14.7452	15.9414	20.8009	21.6005	18.0412	19.3486	17.4106	16.4371
O00767	Acyl-CoA desaturase OS=Homo sapiens OX=9606 GN=SCD PE=1 SV=2	21.6282	21.8457	21.2622	22.2658	22.4476	20.6447	20.2889	19.3822	22.9249	22.7491	21.3342	23.6343	18.7519	22.3507	21.7059	20.277	21.3414	18.3157	21.0565	21.5336	21.7342	22.8682	20.4539	22.0265	22.3451	22.335	22.1243	21.244	23.9458	24.1617	22.6777	22.2114	19.1461	21.7559	22.6246	21.8866	20.7997	22.7114	21.1117	21.1259	23.2862	21.6391	21.2373	21.0317	25.388	23.8312	21.352	25.2366
Q9H6R3	Acyl-CoA synthetase short-chain family member 3, mitochondrial OS=Homo sapiens OX=9606 GN=ACSS3 PE=1 SV=1	17.6772	17.89	17.5138	16.4975	16.8255	14.6633	16.4456	17.1979	14.324	16.4464	15.6698	18.9054	16.7023	13.823	13.3812		16.8177	17.0486	13.5521	15.3954	19.4423	20.2358	18.0036	15.42	16.4182	17.2109	18.4398	18.3571	13.5226	15.0403	20.94	19.9049	19.0165	16.6079	17.4256				14.0162	14.6161	15.9582	17.0708	14.6147	16.8711	16.8669	18.3491	17.719	14.4305
Q92604	Acyl-CoA:lysophosphatidylglycerol acyltransferase 1 OS=Homo sapiens OX=9606 GN=LPGAT1 PE=1 SV=1	21.6665	21.3291	19.55	19.3523	18.4345	20.2832	19.2665	19.2129	16.6927	16.9766	21.2902	21.5421	18.579	17.8638	19.4747	20.0926	19.0487	15.3376	17.2295	15.0059	21.4038	21.1859	18.8653	18.8105	18.3792	18.6626	18.3503	17.5559	17.8147	17.791	20.3938	20.669	18.878	18.891	18.1156	20.0032	19.2736	20.4045	18.9514	18.411	18.076	19.491	18.4632	19.0906	22.0971	20.9817	20.0612	19.5215
Q5T8D3	Acyl-CoA-binding domain-containing protein 5 OS=Homo sapiens OX=9606 GN=ACBD5 PE=1 SV=1	20.8959	20.5614	18.6856	18.4022	19.0018	20.962	20.4318	20.2045	19.0588	18.5659	21.1834	20.6872	19.9369	18.6327	18.6081	20.383	20.2933	17.897	17.49	18.8141	21.1703	20.7858	20.049	18.9872	19.0061	21.99	20.7137	18.6306	19.2663	18.6546	20.0816	18.4731	18.442	17.359	18.7949	21.4083	21.143	19.7657	18.9738	18.8789	18.4282	19.0218	19.0377	21.3649	21.6817	21.3897	19.8162	20.1311
Q9BR61	Acyl-CoA-binding domain-containing protein 6 OS=Homo sapiens OX=9606 GN=ACBD6 PE=1 SV=1	19.5256	19.773	17.0885	14.4116	13.5977	17.709	17.6457	17.6392	14.7008	13.6326	18.8018	19.001	20.5123	13.73	14.2457	18.4832	18.6415	15.0594			18.8069	19.8596	17.7972	12.9191	13.8511	21.1678	20.031	20.8984			18.8083	18.3856	17.0356	15.1075	16.2102	18.8679	17.268	19.8212	17.4239	14.2121	16.1587	19.4741			19.347	21.2238	18.7929	15.4941
P07108	Acyl-CoA-binding protein OS=Homo sapiens OX=9606 GN=DBI PE=1 SV=2	27.7826	27.5159	23.5872	23.9643	23.5187	24.8064	24.0388	24.3728	22.1438	22.0132	23.5544	23.9812	23.9709	22.4572	22.5659	26.0435	26.3135	23.0785	22.0448	22.0252	25.8894	25.5486	23.8165	22.2241	22.2375	25.7189	24.8005	24.0213	22.3042	22.0139	24.0054	24.4855	23.4648	21.8636	22.802	24.9837	24.6645	25.2265	23.921	22.1203	22.2123	23.4722	21.5212	21.4109	25.5433	25.7586	24.3269	22.8879
Q86TX2	Acyl-coenzyme A thioesterase 1 OS=Homo sapiens OX=9606 GN=ACOT1 PE=1 SV=1	15.697		16.0619			17.0564	15.6386	17.1921	12.9158	14.0725	16.1977	18.0581	15.9097			16.0402	15.7964	16.5332			20.5389	20.0012	19.1663	14.4203	14.2769	17.2926	17.9285	17.3591		14.3008	16.1118	16.3466	15.5234	14.4833	14.2657	17.4035	16.4788	15.0514			13.522			15.9126	16.5495	18.9956	17.4951	15.0118
Q9NPJ3	Acyl-coenzyme A thioesterase 13 OS=Homo sapiens OX=9606 GN=ACOT13 PE=1 SV=1	24.7807	24.1203	21.8499	21.1035	20.7484	22.9055	23.0437	22.6506	21.0144	20.6581	23.4966	23.1837	22.2946	20.4711	20.6576	22.8717	22.0804	20.0562	19.725	20.6511	24.3739	24.0161	22.4376	20.6902	20.9611	24.284	23.4702	22.1685	20.7508	20.5616	24.0441	23.4258	21.5615	20.1868	21.1565	24.5091	23.8728	23.7396	21.66	21.1222	20.7626	22.1477	20.1281	20.5636	24.0352	24.5413	23.2514	21.8535
P49753	Acyl-coenzyme A thioesterase 2, mitochondrial OS=Homo sapiens OX=9606 GN=ACOT2 PE=1 SV=6	26.358	26.1135	24.4283	23.5413	23.3379	25.8191	25.468	25.4765	23.3509	23.191	26.1051	25.3771	25.0044	22.9929	23.5234	25.6489	26.1513	24.6621	21.6469	22.1466	27.3844	27.1355	25.8726	24.435	24.4481	27.1017	26.3027	25.2952	23.8125	23.4628	25.9868	26.0259	25.1779	23.1054	23.7079	26.126	25.2174	26.4238	24.7171	23.0029	22.7734	24.9392	22.9665	22.9199	26.6773	27.2319	26.1192	24.4401
O14734	Acyl-coenzyme A thioesterase 8 OS=Homo sapiens OX=9606 GN=ACOT8 PE=1 SV=1	20.1602	19.3819	16.5256	18.0096	16.8084	19.294	19.1128	19.9687	16.7167	16.7649	20.2685	19.9524	18.9993	16.4876	17.0091	17.9212	18.9342	15.1708	15.6942		20.3235	20.2813	19.6399	18.0857	18.0821	19.053	18.2738	17.5029	16.4763	16.0587	21.1504	20.2626	18.5283	17.3209	17.3854	20.128	18.9298	19.7436	18.9184	18.0451	18.0099	18.742	16.932	16.5507	19.4684	18.9919	18.1807	16.9061
Q9Y305	Acyl-coenzyme A thioesterase 9, mitochondrial OS=Homo sapiens OX=9606 GN=ACOT9 PE=1 SV=2	25.3266	24.9981	23.6844	23.472	23.3273	24.4824	24.1806	24.0816	22.713	22.5059	24.5444	24.3332	23.8299	21.9443	22.299	24.844	24.3761	23.6212	22.6654	22.9464	26.1484	25.7657	24.4374	23.1495	23.2777	25.1709	24.7597	23.5485	22.5473	22.6858	25.2064	24.8248	23.7418	22.878	23.6949	25.3283	24.7205	25.2606	24.1538	22.8033	22.9509	24.1211	22.6358	22.9491	25.3644	25.4808	24.5787	23.7118
Q5T1C6	Acyl-coenzyme A thioesterase THEM4 OS=Homo sapiens OX=9606 GN=THEM4 PE=1 SV=1	21.1838	20.9933	19.2911	18.7793	18.8436	20.5036	20.1415	19.6334	18.1587	17.9521	19.4025	20.8657	19.0476	17.4693	17.8293	19.9435	19.0016	18.0267	16.8672	18.3624	20.7895	20.2747	18.9551	18.6746	18.0677	19.3158	18.6369	18.5212	17.6603	17.9213	21.2964	18.7735	19.3212	17.7425	17.943	20.6179	19.9402	19.8493	19.3808	15.943	16.992	17.8166	17.7555	18.1895	21.7726	21.9753	20.3727	19.7973
Q8N1Q8	Acyl-coenzyme A thioesterase THEM5 OS=Homo sapiens OX=9606 GN=THEM5 PE=1 SV=2	18.9638	17.1722	18.5387	21.1675	21.4655	19.1633	18.0433	17.4426	21.2677	20.9104	16.5992	17.609	17.3294	20.0308	18.1679	19.7077	19.5133	18.4888	20.7067	19.8238	19.9024	18.8769	18.0274	21.177	21.2337	18.3544	18.6497	18.3625	20.4663	21.1502	18.2374	16.3821	16.9329	21.4648	22.1958	15.9321	19.6346	17.2983	17.5313		20.0341	17.0398	20.4066	17.5964	17.703		19.103	21.7855
Q53H12	Acylglycerol kinase, mitochondrial OS=Homo sapiens OX=9606 GN=AGK PE=1 SV=2	25.3408	25.0858	23.0789	23.2733	23.0455	24.7177	24.4842	23.7844	23.0006	22.4899	23.6533	24.0417	23.4793	22.3649	22.8086	23.9233	24.0614	21.7435	21.3544	21.3774	25.7453	25.3611	23.3551	23.0978	23.3006	25.7109	24.7353	23.1145	22.5617	22.3617	25.4668	24.7158	23.7619	22.4686	23.3226	25.0672	24.5244	24.4825	22.984	22.4253	22.658	25.402	22.2158	22.6478	24.8634	25.1964	24.0287	23.4163
P07311	Acylphosphatase-1 OS=Homo sapiens OX=9606 GN=ACYP1 PE=1 SV=2	23.1769	22.6397	19.9616	20.441	20.0555	21.5755	21.1964	21.0479	19.4218	18.5301	22.8858	20.4159	20.2835	18.8062	19.0874	21.2435	21.5665	16.0576	17.0572	17.4304	21.5419	20.8657	19.4877	19.5196	19.5567	22.4951	21.1752	20.5449	20.0748	19.6876	22.1483	21.092	20.3647	18.8321	19.4432	21.8707	21.5219	20.4912	19.539	18.1397	18.3017	20.3548	18.7527	18.659	22.2099	23.3528	21.7473	21.0848
P14621	Acylphosphatase-2 OS=Homo sapiens OX=9606 GN=ACYP2 PE=1 SV=2	22.8482	22.7654	20.6638	20.9728	20.7652	21.7887	21.6746	21.072	20.2882	20.0942	21.6841	21.6328	20.9887	19.7301	20.3343	21.3969	21.1056	20.0044	18.9079	20.3814	22.6277	21.6856	20.8488	20.725	20.9204	22.2492	22.0288	22.0133	20.8604	20.6567	21.8687	21.7952	21.3522	20.6295	21.1617	22.0155	21.5224	21.966	20.5857	19.7769	19.7758	20.889	19.7193	20.1319	22.3815	22.0442	21.4501	20.6778
O75608	Acyl-protein thioesterase 1 OS=Homo sapiens OX=9606 GN=LYPLA1 PE=1 SV=1	25.3345	24.9309	23.4396	24.186	24.1368	24.5434	24.0385	23.8191	24.0592	23.5451	24.0071	24.0109	23.3335	23.0212	23.5906	23.6666	23.9283	22.2534	21.5141	22.0899	24.3416	24.2041	23.3256	24.0696	24.1257	24.8164	24.1005	23.4996	23.4044	23.3024	24.31	23.9924	23.6428	23.4594	24.3927	24.5464	24.1859	24.2242	23.7527	23.1708	23.5993	23.6637	23.3055	23.1261	24.4886	25.1258	24.0309	24.482
O95372	Acyl-protein thioesterase 2 OS=Homo sapiens OX=9606 GN=LYPLA2 PE=1 SV=1	25.7213	25.3457	23.6225	23.6675	23.481	25.0001	24.6771	24.5608	23.5558	23.36	24.9302	25.0214	23.8362	22.7208	22.804	24.6934	24.6898	22.7651	21.6032	22.1118	25.5258	24.9913	23.9794	23.2936	23.3046	25.0761	25.0562	23.485	23.3311	23.0899	25.2897	24.8431	23.8806	23.0463	23.7202	24.7116	24.4234	24.7903	23.7722	22.8734	23.1345	23.1585	22.5176	22.3462	25.5481	25.7177	24.5326	24.1177
Q6P587	Acylpyruvase FAHD1, mitochondrial OS=Homo sapiens OX=9606 GN=FAHD1 PE=1 SV=2	25.1781	25.0867	23.2818	22.935	22.8283	24.6446	25.4484	24.4726	22.5725	22.1774	25.9527	25.0587	23.5658	22.0151	22.2996	24.2689	23.9569	22.2391	21.0968	21.6955	25.5967	24.7818	23.9861	22.7627	22.6051	25.5733	25.8148	24.674	22.475	22.1222	26.0081	24.9193	24.5649	22.2881	23.0798	25.8278	25.3452	25.8675	23.53	22.2372	22.3773	24.114	21.6534	21.8351	25.8871	25.424	24.2951	22.7777
Q6UY14	ADAMTS-like protein 4 OS=Homo sapiens OX=9606 GN=ADAMTSL4 PE=1 SV=2	20.7797	20.3638	19.0688	19.9588	19.7007	20.284	19.9986	20.1838	19.7353	19.0214	22.0863	21.5345	19.1155	19.0235	19.3506	19.7526	19.6816	17.7845	16.9889	18.1946	21.7293	20.7165	19.7508	19.6264	19.5251	19.7885	19.9614	19.8127	19.8706	19.4453	21.1601	20.2988	19.4739	18.9047	19.7012	21.3806	19.5228	20.2016	19.1408	19.1939	19.0486	18.8934	19.6169	17.7455	22.9627	21.7605	20.1802	20.3539
P46108	Adapter molecule crk OS=Homo sapiens OX=9606 GN=CRK PE=1 SV=2	23.7976	23.5361	22.3197	22.3417	21.8825	23.7067	23.2529	23.2272	21.798	21.5768	22.6267	22.6909	22.2473	21.8098	21.8117	23.4562	23.5984	20.9778	19.7627	20.3467	24.626	24.2093	22.9841	22.1971	22.2326	23.4995	22.8654	22.1293	21.301	20.82	24.4343	24.0338	22.451	21.4456	22.1095	22.5068	22.6945	23.1351	21.8292	21.1536	21.2147	22.0794	21.2685	21.4978	24.5313	24.4983	23.1377	22.3295
Q8NC96	Adaptin ear-binding coat-associated protein 1 OS=Homo sapiens OX=9606 GN=NECAP1 PE=1 SV=2	21.2196	20.902	18.6396	19.659	18.1445	19.1751	18.7348	19.5729	17.8786	17.3427	20.1106	20.0079	19.1435	18.1901	18.7043	19.6383	20.131	18.0791	15.9616	16.7601	21.2639	20.6578	19.1393	18.0846	18.5842	19.8992	19.0124	18.8275	17.6185	17.5427	19.9061	19.1715	18.7595	17.4797	18.1721	19.8213	18.8436	18.8953	18.2588	16.9382	19.6714	18.3771	17.4725	17.1545	20.7734	18.8783	19.7752	18.8002
Q9NVZ3	Adaptin ear-binding coat-associated protein 2 OS=Homo sapiens OX=9606 GN=NECAP2 PE=1 SV=1	24.6619	24.3963	22.878	23.1877	22.7714	23.9423	23.555	23.1829	22.4607	21.8264	23.6667	24.0644	21.9838	22.0122	22.3395	23.4569	21.3512	20.7158	20.6242	21.0604	24.6143	24.4666	22.9493	22.8968	23.0713	24.4097	23.428	22.1734	22.702	22.344	25.0743	24.3686	23.2182	22.6328	23.5971	23.629	23.5348	24.0375	21.6105	21.6793	21.1992	22.2851	22.1528	22.1568	24.5263	24.8238	23.3385	23.5147
P07741	Adenine phosphoribosyltransferase OS=Homo sapiens OX=9606 GN=APRT PE=1 SV=2	27.8434	27.496	25.3791	25.32	25.038	26.4996	26.1132	25.6096	24.5518	24.3419	27.0774	26.9751	25.6723	24.132	24.6519	26.6381	26.3347	23.6609	23.9519	24.3174	27.3975	26.52	25.5115	24.5246	25.5583	27.4331	27.3114	25.9217	24.5966	25.0163	26.333	26.8113	25.9116	24.8177	25.9632	26.3991	26.4857	27.2453	25.406	25.1672	24.4445	25.2998	24.9996	25.5634	27.4154	27.2662	26.5685	25.7665
Q8TB61	Adenosine 3'-phospho 5'-phosphosulfate transporter 1 OS=Homo sapiens OX=9606 GN=SLC35B2 PE=1 SV=1	26.8824	26.2287	21.885	23.31	23.1026	24.0701	25.2079	24.5299	22.856	22.5039	25.2066	24.1559	24.2305	22.432	23.139	24.9913	22.9263	21.8877	20.6957	21.478	26.6535	26.4375	24.6553	23.3868	23.6216	26.1045	25.5495	23.9489	22.8616	22.7062	25.7584	25.094	23.883	22.5172	23.0104	25.9991	25.5896	26.0736	24.321	22.8182	22.914	24.2374	22.9324	23.1237	24.5238	26.022	25.048	23.7275
Q9NZK5	Adenosine deaminase 2 OS=Homo sapiens OX=9606 GN=ADA2 PE=1 SV=2	21.6956	22.0398	21.657	20.4998	20.5592	21.2737	19.9021	21.2533	20.8163	21.4235	23.1972	23.1545	22.5522	21.779	21.5143	19.5922	21.0013	18.8097	20.2026	20.6528	22.1717	20.7006	19.9702	19.489	19.7087	22.477	23.2787	21.5553	20.2487	19.6788	21.449	21.4181	20.8615	19.8544	20.5601	21.5444	21.2169	23.6367	20.9973	20.9759	21.8491	22.2484	20.6654	20.9806	22.4132	22.267	21.0681	20.0891
P00813	Adenosine deaminase OS=Homo sapiens OX=9606 GN=ADA PE=1 SV=3	23.4458	23.0621	22.1869	21.6297	21.7653	22.5494	22.0245	21.9902	21.1339	20.7696	22.2599	22.7196	21.9632	21.304	21.2355	22.2295	21.9933	20.8278	20.3779	20.6532	23.7713	22.6667	21.796	21.023	21.2443	22.4625	22.8029	21.309	20.9496	21.6669	23.2045	23.544	22.0924	21.1156	21.4771	22.7305	21.839	21.1704	21.667	20.1011	20.6878	20.6968	20.2045	20.2388	23.3696	23.1061	22.4095	21.1978
Q6DHV7	Adenosine deaminase-like protein OS=Homo sapiens OX=9606 GN=ADAL PE=1 SV=2	17.8682	17.4049		13.6311					12.9804					14.0198	12.5905		15.2693				16.3597	16.5224	14.7589	13.8077		17.5737	16.1266				17.4038	16.3422				15.9305	15.9628	15.8336	13.8693						15.4787
P55263	Adenosine kinase OS=Homo sapiens OX=9606 GN=ADK PE=1 SV=2	26.3872	25.9405	24.4347	24.3421	24.3668	25.9251	25.6158	25.2858	24.0583	23.8018	25.4613	26.1922	24.7118	23.6805	23.6911	25.1844	24.8875	24.3657	22.7271	22.9803	26.6889	26.4429	24.5296	24.0146	24.0766	25.6267	25.5018	24.3534	23.8131	23.9548	25.3324	27.8527	25.0292	23.8401	24.6304	26.7344	24.9518	25.101	24.3629	23.386	23.635	24.4483	23.2905	23.6282	26.4083	26.8155	25.8108	24.4244
Q96HN2	Adenosylhomocysteinase 3 OS=Homo sapiens OX=9606 GN=AHCYL2 PE=1 SV=1	23.5677	22.7094	20.5833	19.4602	19.5351	22.1654	21.8815	21.7892	19.1379	18.6995	22.4474	21.9545	21.2718	18.9997	18.9307	22.4146	21.6898	19.3428	17.6955	18.8793	23.0685	22.2842	21.508	19.6714	19.679	22.5444	22.2708	20.7087	19.5095	19.494	22.2035	22.4453	21.0473	19.5213	19.6062	21.7027	21.5201	22.1763	21.2184	19.3523	17.9228	21.1794	18.5677	19.2416	23.1898	22.4975	21.5691	19.6596
P23526	Adenosylhomocysteinase OS=Homo sapiens OX=9606 GN=AHCY PE=1 SV=4	27.7435	27.4139	25.2117	25.0206	24.8943	26.9208	26.7017	26.3314	25.0258	24.6271	26.3915	26.3352	25.9762	24.4096	25.0803	27.1296	27.2569	24.531	23.3424	24.1864	28.0434	27.7306	26.0756	25.336	25.4636	27.2714	27.1065	25.6505	25.0994	24.9316	26.8842	26.7112	25.67	24.4407	25.1309	27.2631	26.6559	26.6013	25.1995	24.4457	24.5332	26.0647	24.8884	25.0433	27.5586	28.1492	26.6611	25.7739
P54819	Adenylate kinase 2, mitochondrial OS=Homo sapiens OX=9606 GN=AK2 PE=1 SV=2	27.1918	26.8177	24.6296	24.6191	24.2811	28.8414	27.8224	26.9044	24.817	24.7445	25.3578	25.7233	25.0646	23.6484	24.0938	29.4926	29.597	27.9482	24.3865	24.7759	26.986	26.8743	25.8386	24.3506	24.6688	28.0425	28.4509	25.4358	24.6996	24.7471	26.4025	25.9918	25.2304	23.8445	24.8306	26.6071	26.8926	26.9426	25.8076	24.4477	26.2534	24.9848	24.3464	24.5777	27.2549	27.6779	26.5949	25.799
P27144	Adenylate kinase 4, mitochondrial OS=Homo sapiens OX=9606 GN=AK4 PE=1 SV=1	27.6753	27.7033	27.8477	27.8125	27.1144	27.9138	27.6942	28.0811	27.3808	27.604	28.2267	27.9236	27.7444	26.9818	26.9643	27.8436	27.4448	28.501	27.7729	27.8056	27.8725	27.7801	28.2752	27.6321	28.4018	27.8173	28.1403	28.1361	27.6551	27.8243	27.5815	27.3511	27.7534	26.8375	27.9684	27.8315	27.3584	28.1578	28.1923	27.7371	26.9408	27.7397	27.5866	27.9955	28.2702	28.4032	28.3247	27.1917
P00568	Adenylate kinase isoenzyme 1 OS=Homo sapiens OX=9606 GN=AK1 PE=1 SV=3	26.5932	26.2523	24.3861	23.7485	23.7001	25.6309	25.3981	25.2525	24.0909	23.7531	25.3937	25.8144	24.2741	23.2117	23.4759	24.8692	24.921	23.6389	22.3908	22.6097	26.1907	26.0331	24.8582	23.929	23.9011	26.1768	25.083	25.6381	24.6338	24.806	26.3939	25.7442	24.4906	23.2233	24.1893	25.3412	24.842	25.0947	23.8814	23.0117	23.2736	25.0016	23.8991	24.0542	26.2065	26.3392	25.4782	24.4576
Q9Y6K8	Adenylate kinase isoenzyme 5 OS=Homo sapiens OX=9606 GN=AK5 PE=1 SV=2	13.2771							13.749			16.5157							14.8851																					14.2968						18.5255
Q9Y3D8	Adenylate kinase isoenzyme 6 OS=Homo sapiens OX=9606 GN=AK6 PE=1 SV=1	20.1245	21.911	20.5037	21.3765	18.606	23.6394	23.1628	22.9424	17.463	18.8456	18.8104	24.0105	20.5012	18.219	14.8869	19.723	20.468	16.9044	19.2939	18.9544	23.7783	23.656	21.4925	21.6292	20.7717	22.4014	18.1264	22.239	19.726	19.6138	22.2336	20.0154	23.1113	18.5113	15.3002	23.9392	19.7921	20.7788	18.0973		14.311	22.0439	16.0385	16.1435	22.477	22.9349	24.1302	16.5288
P30566	Adenylosuccinate lyase OS=Homo sapiens OX=9606 GN=ADSL PE=1 SV=2	25.8076	25.6459	24.1886	23.655	23.528	26.1577	25.7103	25.0854	23.5699	23.1559	25.1608	25.5743	24.5215	22.5428	22.9746	26.338	26.3686	25.6058	22.5912	23.0367	26.6337	26.2102	24.8249	23.6798	23.9233	26.9527	26.5448	25.15	24.134	24.0777	25.6648	26.7133	24.8897	23.0221	24.1047	26.5743	26.1706	25.8813	24.2019	23.0098	23.4515	24.9682	23.7526	23.8114	26.5098	26.4746	26.4434	24.5545
Q8N142	Adenylosuccinate synthetase isozyme 1 OS=Homo sapiens OX=9606 GN=ADSS1 PE=1 SV=1	18.6471	18.5476	17.0369	17.6376	18.176	16.494	18.2686	17.4657	16.6146	16.935	17.4515	17.2807	18.1309	16.9821	18.0453	18.5799	18.4972	14.9813	15.8579	15.9346	20.3969	20.1624	18.9962	17.9523	20.5235	19.9036	18.2718	20.2475	18.8752	18.5655	21.9588	20.9012	16.1566	17.0044	18.0512	18.245	17.4465	16.49	18.6829	17.694	17.2665	18.1454	19.1631	16.4527	18.1473	19.125	18.553	17.606
P30520	Adenylosuccinate synthetase isozyme 2 OS=Homo sapiens OX=9606 GN=ADSS2 PE=1 SV=3	27.152	26.7018	24.666	24.2443	23.939	26.46	26.1775	25.9359	24.6859	24.3423	27.0636	26.5811	25.8547	24.3015	25.0561	25.8691	25.8066	23.2433	22.4942	23.3183	26.9466	26.4355	25.5017	24.5036	24.5546	26.9721	27.5608	26.6013	26.0381	26.0907	27.0656	27.1489	25.7695	24.9439	25.9359	26.4651	26.1466	27.0577	25.664	24.5431	24.2233	25.2116	24.2165	24.3744	27.6261	27.5125	27.0803	26.097
Q01518	Adenylyl cyclase-associated protein 1 OS=Homo sapiens OX=9606 GN=CAP1 PE=1 SV=5	30.4195	30.0541	27.386	27.1136	26.8259	28.7293	28.4127	27.4557	26.3956	26.2125	28.0134	28.3638	27.2498	25.8014	26.2475	28.5815	28.414	27.1632	26.0833	26.4959	29.3662	28.5717	26.9751	26.1184	26.1273	29.205	29.0142	27.1016	26.0386	26.0988	28.5509	29.2622	27.6617	26.2807	27.0917	28.5031	28.0251	28.6584	26.8671	25.9125	25.7999	26.7471	25.6867	26.0579	29.4337	29.4625	28.4203	27.3107
P40123	Adenylyl cyclase-associated protein 2 OS=Homo sapiens OX=9606 GN=CAP2 PE=1 SV=1	23.8591	23.6635	21.4314	21.1559	20.7025	22.0001	21.8378	21.7901	20.2914	20.1579	21.9327	22.0319	20.8841	20.1009	20.7743	22.368	21.8927	20.4005	19.9198	19.4713	23.8077	23.2142	21.5287	20.9464	21.5619	24.0777	22.3615	21.6202	21.1648	21.3224	23.2828	22.5563	21.0787	20.2658	21.5188	22.225	22.1401	21.6071	21.2103	20.9623	20.2054	21.3464	21.2382	21.5578	23.2056	23.4378	22.1494	21.9321
O95396	Adenylyltransferase and sulfurtransferase MOCS3 OS=Homo sapiens OX=9606 GN=MOCS3 PE=1 SV=1	22.9242	23.2894	20.2994	20.5952	19.8707	21.7782	21.5065	20.6553	20.1526	19.6526	21.9055	22.0152	20.9172	19.374	20.183	21.6091	21.0298	19.4391	18.4582	18.7478	23.4902	23.6839	20.9786	20.1404	20.6349	23.4611	22.3874	21.6978	20.8232	20.4834	23.3017	22.1095	20.2179	19.8126	20.7526	23.7392	21.6587	23.0576	20.2052	20.8455	20.4842	21.3542	20.4298	20.8043	22.0522	24.3398	21.938	21.8662
Q9UHX3	Adhesion G protein-coupled receptor E2 OS=Homo sapiens OX=9606 GN=ADGRE2 PE=1 SV=2	16.4495	16.4693				16.8974	16.2369				17.5016	18.3083														16.6803	16.6101				17.4202					16.7384		17.1597							17.2544	16.9091
P48960	Adhesion G protein-coupled receptor E5 OS=Homo sapiens OX=9606 GN=ADGRE5 PE=1 SV=4	23.5758	23.5223	21.6314	20.5935	20.6205	22.6616	22.6368	22.0502	19.7272	19.2303	23.1164	23.257	21.8439	19.1126	19.9751	21.9177	22.387	20.4897	18.6647	19.5825	24.0314	23.3239	21.6587	21.0064	21.0042	23.038	23.4728	21.9969	20.9289	20.5764	23.3332	23.4454	22.4304	20.0781	21.3121	23.2728	22.3344	23.3899	20.8091	18.3867	18.8299	22.0312	20.0577	19.7341	23.8203	23.4934	22.4837	20.7564
O95490	Adhesion G protein-coupled receptor L2 OS=Homo sapiens OX=9606 GN=ADGRL2 PE=1 SV=2	21.5772	21.1476	18.7046	19.9705	20.0858	19.5999	20.6621	20.419	19.9054	19.6768	21.7236	21.4954	20.1084	20.0153	19.5797	20.6221	20.5839	17.4865	18.736	18.954	20.8515	19.241	18.8602	20.1152	20.077	19.4717	20.3387	20.0147	19.8365	19.8706	23.1013	21.6652	20.1609	19.5152	19.9307	19.1419	19.3953	20.5492	19.9909	19.7059	19.169	19.402	19.1648	20.0296	21.2755	21.0996	20.3966	20.2307
Q9Y653	Adhesion G-protein coupled receptor G1 OS=Homo sapiens OX=9606 GN=ADGRG1 PE=1 SV=2	23.3561	23.3395	20.8439	18.6096	18.2746	21.3906	19.2211	20.0512	18.2444	17.7976	21.7139	21.8127	22.1887	17.986	17.7759	22.0384	21.6506	19.9932	16.5422		23.7605	22.9461	21.6666	19.0198	19.1282	22.2893	22.731	21.1217	17.4456	16.5221	19.7325	24.1351	23.0841	16.374	17.9717	22.0113	21.1047	22.0307	19.8578	16.8488	17.1584	21.548	18.2492	18.2132	22.1539	22.6778	22.6535	19.1865
Q8IUX7	Adipocyte enhancer-binding protein 1 OS=Homo sapiens OX=9606 GN=AEBP1 PE=1 SV=1	25.8968	25.547	24.144	24.0156	23.9345	24.9308	24.531	24.5739	23.6507	23.3644	25.4608	25.3326	24.4311	23.5147	24.1907	24.8199	24.6222	23.9412	22.9134	23.1891	26.1256	25.9352	24.9808	24.4345	24.4778	25.3056	25.5958	24.3377	23.7792	23.6142	25.0301	26.6469	24.9146	23.9787	24.5113	26.5466	25.9169	26.2065	23.9297	23.3886	24.0212	26.2456	24.0608	24.0534	26.3614	26.0898	25.6718	24.6968
Q9HDC9	Adipocyte plasma membrane-associated protein OS=Homo sapiens OX=9606 GN=APMAP PE=1 SV=2	26.8385	26.5389	24.3137	24.4494	24.291	25.6309	25.2867	25.294	24.1757	23.876	26.0074	25.8218	24.8704	23.6647	23.9073	25.1423	24.9967	23.635	22.9988	23.1886	27.293	27.1666	25.4718	24.6999	24.7255	26.1674	25.7534	24.774	24.5741	24.4637	26.6972	26.124	24.9846	23.8396	24.7168	26.145	25.4087	26.4508	24.4874	23.6284	23.7655	25.6736	24.4976	24.7837	26.6831	26.8404	25.8365	25.0649
Q15847	Adipogenesis regulatory factor OS=Homo sapiens OX=9606 GN=ADIRF PE=1 SV=1	21.288	20.6264	20.9322	20.8369	20.6457	20.8103	19.3147	21.3081	20.2761	20.5003	19.5907	21.4202	19.8676	20.0535	19.861	21.7228	21.0114	21.619	20.9405	20.9647	21.0128	20.6245	21.4288	20.2925	20.7404	22.204	19.582	22.464	21.0122	22.3602	21.577	21.0287	20.8819	20.3211	21.1925	20.8614	19.4064	20.7061	19.8995	19.1923	18.9319	20.0505	21.1775	21.5645	20.5179	21.2136	21.219	21.657
Q15848	Adiponectin OS=Homo sapiens OX=9606 GN=ADIPOQ PE=1 SV=1	17.7106	18.2229			15.9105	19.9475	19.5514	16.7101		15.925	19.2246	18.0147	16.5289	15.6786	14.2731		17.8493	16.7202	16.0045	17.9037	19.9936		17.5094	15.1989		20.1184	20.7595	19.4563	18.2137		19.3556	17.2669	17.2726			18.7923	18.8124	19.6581		18.3902	20.517		13.9216	17.884	20.055	18.5181
P12235	ADP/ATP translocase 1 OS=Homo sapiens OX=9606 GN=SLC25A4 PE=1 SV=4	26.5714	25.7758	22.1608	22.4917	22.5769	23.9794	24.1376	23.6017	22.2592	21.8822	24.6393	24.8736	23.1533	21.8138	22.3979	24.7281	24.7399	21.1707	20.4087	20.9371	25.0095	24.9435	22.6672	22.8519	22.9288	25.374	24.5808	23.692	23.0467	22.8046	24.6038	23.856	22.1864	21.7691	22.3596	24.8126	24.2834	25.5538	23.8053	22.9088	23.4754	22.7507	23.2613	23.0649	25.064	25.917	24.2351	23.7007
P05141	ADP/ATP translocase 2 OS=Homo sapiens OX=9606 GN=SLC25A5 PE=1 SV=7	30.0574	29.4973	26.8478	26.808	26.6669	28.7047	28.404	27.965	26.7787	26.4263	28.903	29.1061	27.5248	25.8793	26.2598	28.7678	28.8963	25.9603	24.916	25.4228	29.7098	29.5504	27.4728	26.7248	26.7079	29.615	28.8992	27.3797	26.5658	26.3631	28.6439	28.1836	27.214	25.8828	26.7864	29.7116	29.3045	29.2245	27.5311	26.5798	26.9025	27.9116	26.3646	26.4766	29.3602	30.298	28.798	27.9212
P12236	ADP/ATP translocase 3 OS=Homo sapiens OX=9606 GN=SLC25A6 PE=1 SV=4	27.4287	27.133	24.4935	23.7172	23.5975	25.9362	25.3559	25.0016	23.2826	22.9512	25.7702	26.3043	25.0769	22.8556	23.1359	26.2601	26.0517	23.6164	21.4786	22.0911	27.5356	27.0769	25.0672	23.2146	23.3167	26.782	26.2472	24.9003	23.1476	23.0892	26.1997	26.1758	24.5198	22.7957	23.5452	27.3274	26.6975	26.974	26.0331	23.6913	23.7408	26.4219	23.1296	23.588	26.9675	27.538	26.1141	24.3463
Q9BRR6	ADP-dependent glucokinase OS=Homo sapiens OX=9606 GN=ADPGK PE=1 SV=1	24.4337	24.0993	22.9501	21.5326	21.9904	23.833	23.5701	22.9293	21.1571	20.4518	23.576	23.6147	22.9947	21.0387	20.617	22.8012	23.482	21.3262	19.411	19.7832	25.0951	24.2458	22.6141	21.7226	21.6491	23.9466	24.2807	22.7602	20.7583	21.1093	24.3241	24.2779	23.2442	20.7047	21.5631	24.0027	23.4842	24.1494	22.5342	20.7669	21.3122	23.4942	21.1779	22.314	24.0903	24.1356	23.4742	21.8653
Q9NX46	ADP-ribose glycohydrolase ARH3 OS=Homo sapiens OX=9606 GN=ADPRS PE=1 SV=1	25.3312	24.7753	22.6968	22.0811	22.1196	23.0831	23.1991	22.773	21.9307	21.1739	23.4012	23.5281	22.7808	21.3074	21.7462	23.6358	24.0743	22.0366	22.5222	22.8772	24.7989	23.8738	22.4289	21.791	21.6487	24.3644	23.4568	22.187	22.2301	21.6968	24.4339	24.0789	22.9523	21.4931	22.0035	23.4908	23.1524	23.7035	22.6014	20.9722	21.6773	21.9774	21.6655	20.293	24.2393	24.6695	23.4763	22.1135
Q9BQ69	ADP-ribose glycohydrolase MACROD1 OS=Homo sapiens OX=9606 GN=MACROD1 PE=1 SV=2	22.8986	23.092	21.3253	21.3373	22.2317	23.4061	23.2889	23.2016	22.1884	21.9286	22.5461	22.0225	21.3786	20.6928	21.5569	22.9965	23.4498	20.9146	20.1928	21.1623	24.2048	23.9625	22.4196	21.6211	21.2453	23.7471	22.814	22.0529	22.1475	21.1991	22.3739	21.4941	21.7159	21.1376	22.1107	22.4067	22.9149	22.8748	21.5501	21.2983	21.2697	21.4822	21.9216	20.489	23.324	24.3326	22.9063	22.148
Q9Y530	ADP-ribose glycohydrolase OARD1 OS=Homo sapiens OX=9606 GN=OARD1 PE=1 SV=2	24.5992	24.04	19.1518	22.5868	21.734	23.0088	22.5624	22.5069	21.4025	20.8519	22.9188	22.8516	22.3539	20.829	21.6554	23.4082	23.2794	21.2468	19.5828	20.2226	24.2043	23.845	22.5867	21.5381	21.6704	22.6862	22.3465	21.5447	20.9118	20.9415	24.5036	23.6784	22.6372	21.782	22.7442	22.2241	22.0655	22.514	21.5699	21.3519	20.2768	22.3418	21.305	21.3564	23.7897	24.3625	23.0874	22.4808
Q9BW91	ADP-ribose pyrophosphatase, mitochondrial OS=Homo sapiens OX=9606 GN=NUDT9 PE=1 SV=1	22.2942	22.1269	19.5869	17.9566	18.3784	21.0443	20.9664	20.6718	18.6538	17.9598	20.9016	20.1353	20.2027	17.5913	18.2433	21.6152	22.0153	19.3485	15.5646	17.1661	21.2387	20.9603	19.974	18.0169	17.9581	19.9787	20.4623	19.9041	18.6277	19.3023	21.477	20.4686	20.656	17.7748	18.6847	21.5466	21.3481	20.7497	19.3479	20.0842	19.2936	20.1205	18.5188	18.9817	22.055	22.1023	20.606	18.1952
P28907	ADP-ribosyl cyclase/cyclic ADP-ribose hydrolase 1 OS=Homo sapiens OX=9606 GN=CD38 PE=1 SV=2	25.6861	25.2563	23.749	23.8182	23.6476	23.987	23.7044	23.9257	23.0835	22.7216	24.4369	24.5537	23.7204	22.4807	23.1572	23.3088	23.447	22.0356	21.8297	21.8472	25.1944	24.7957	24.1577	23.115	23.2267	24.5107	24.8189	23.2491	22.4843	22.4091	25.449	24.9518	23.9908	22.8979	23.6758	24.0712	23.7978	24.022	22.7868	22.4487	23.1953	23.1367	22.0784	21.7292	24.848	25.2529	23.9511	23.1473
Q10588	ADP-ribosyl cyclase/cyclic ADP-ribose hydrolase 2 OS=Homo sapiens OX=9606 GN=BST1 PE=1 SV=2	22.78	23.1349	21.6588	21.685	21.6502	21.5738	21.2832	21.1853	20.6696	20.1403	22.7107	23.2038	21.9975	21.271	21.6912	22.6256	22.1189	19.9048	19.2436	20.3801	23.5869	22.9581	21.6177	21.3212	21.2599	22.9344	22.978	21.5564	20.9972	21.09	22.0613	22.4439	22.2475	20.897	21.7291	23.5314	22.2576	23.7848	21.1061	21.0422	20.763	22.7093	22.374	22.5388	23.652	24.3411	22.3804	21.3706
P84077	ADP-ribosylation factor 1 OS=Homo sapiens OX=9606 GN=ARF1 PE=1 SV=2	29.2099	29.1068	27.987	28.1397	27.879	28.5222	28.1723	28.2126	27.0901	26.7213	29.2972	28.539	28.1466	26.8146	27.4662	27.8487	28.1489	27.0129	25.9839	26.0055	29.4931	28.985	28.1491	27.4357	27.4254	28.858	28.8737	27.6061	26.8444	26.9711	29.1071	29.3766	28.1458	27.4307	28.1509	28.3469	28.1694	29.0657	27.5534	26.2172	26.9607	27.5151	26.3695	26.5239	29.4761	29.0851	28.1706	27.6804
P18085	ADP-ribosylation factor 4 OS=Homo sapiens OX=9606 GN=ARF4 PE=1 SV=3	26.1625	25.5544	23.7978	24.2015	24.0094	25.3668	25.2652	25.3047	24.4886	24.1115	25.2207	24.7816	23.9357	23.1365	23.655	24.4315	24.4044	22.408	21.8258	22.3076	25.7119	25.2252	24.4087	24.1395	24.0965	25.5415	25.1375	23.6535	23.9115	23.5837	26.0215	25.6489	24.0547	23.4613	24.2032	24.8182	24.4147	25.1539	23.4244	23.4612	23.3447	24.1321	23.6053	23.7386	25.8348	25.4753	24.899	24.4301
P84085	ADP-ribosylation factor 5 OS=Homo sapiens OX=9606 GN=ARF5 PE=1 SV=2	24.2029	23.7934	22.4621	22.3316	22.0464	23.1942	23.0984	22.9373	22.0103	21.6703	23.7951	23.63	22.0574	20.9472	21.0294	22.9078	22.9094	20.8915	20.6509	21.5775	23.793	23.1805	22.7519	22.147	22.1554	23.6408	22.8592	22.3355	22.1119	21.8364	23.9134	23.5513	22.5642	22.4193	22.9972	23.4841	22.7916	23.0182	27.6892	24.7834	25.625	23.725	22.2151	22.1327	24.5364	23.4772	24.0569	22.9223
P62330	ADP-ribosylation factor 6 OS=Homo sapiens OX=9606 GN=ARF6 PE=1 SV=2	24.3827	23.8714	22.5353	22.1703	22.142	24.1479	23.4612	23.2259	22.1021	21.8067	23.8262	24.0977	23.3719	21.8284	21.8863	23.7411	23.8548	20.8139	20.1548	20.9175	24.9624	24.6504	23.1269	22.4385	22.5011	24.5376	24.0342	22.6701	21.9139	21.6827	23.3393	23.5729	22.9681	21.5796	22.4377	24.2855	23.6858	24.1014	23.149	21.9858	22.4648	22.8082	21.518	21.5254	24.4624	24.5918	23.8122	22.7276
Q8N6T3	ADP-ribosylation factor GTPase-activating protein 1 OS=Homo sapiens OX=9606 GN=ARFGAP1 PE=1 SV=2	23.3582	22.5852	21.1468	21.0349	20.9709	23.0218	22.6021	22.1496	21.1167	20.5066	22.3946	22.3289	21.2251	20.1095	20.1215	22.426	22.4003	21.8514	19.2461	19.7393	23.1169	22.8031	21.8077	20.97	21.0196	22.8422	22.2586	21.1902	21.177	20.9186	23.7043	22.8378	21.4946	20.4538	21.2854	22.1116	21.985	22.1416	20.3435	20.4043	20.8271	21.3764	20.0804	19.7337	22.9049	23.3566	22.2062	21.3893
Q8N6H7	ADP-ribosylation factor GTPase-activating protein 2 OS=Homo sapiens OX=9606 GN=ARFGAP2 PE=1 SV=1	25.8129	26.0312	25.3156	24.7391	24.6414	25.9529	25.4668	24.8689	23.8272	23.5177	25.2816	25.2996	25.2191	23.7941	24.0518	24.4647	24.6383	22.7478	21.7918	22.1969	26.9655	26.0006	24.8615	24.5757	24.5445	25.3687	25.601	24.1537	23.5425	23.2504	26.4306	26.253	25.8882	24.4529	24.8929	25.1014	24.843	25.1379	23.8176	23.5894	23.4881	24.7678	23.7526	23.8308	26.0628	26.7618	26.0762	25.0682
Q9NP61	ADP-ribosylation factor GTPase-activating protein 3 OS=Homo sapiens OX=9606 GN=ARFGAP3 PE=1 SV=1	23.7511	24.1057	22.3003	22.3752	22.099	24.4747	23.9621	23.0109	22.1829	21.9869	23.5527	23.4891	22.451	21.4685	21.928	24.0954	23.764	22.4044	20.3539	20.8813	25.5762	25.0833	23.0043	23.0698	23.1147	25.9685	24.8367	23.0128	22.4194	22.0768	23.2799	22.9741	22.6349	21.9074	22.5186	25.5098	25.0115	24.6176	23.7834	23.3484	23.7628	22.2368	21.271	20.6899	24.6128	26.0235	24.1671	23.6835
Q9UJY5	ADP-ribosylation factor-binding protein GGA1 OS=Homo sapiens OX=9606 GN=GGA1 PE=1 SV=1	25.4733	24.9718	22.9923	22.8493	22.7253	23.5129	23.4852	22.8546	21.4407	21.1328	25.5923	26.0801	24.8105	23.1706	24.1066	23.7164	24.1832	23.1663	19.8862	20.4693	25.0007	24.8102	23.2728	22.305	22.3853	24.0276	24.3554	22.5064	21.5839	21.0551	25.0937	25.7822	23.3244	21.812	22.2064	25.4165	24.2134	25.1224	22.9011	21.798	22.3278	23.7319	22.2679	22.2125	25.215	25.1058	24.1139	22.6054
Q9UJY4	ADP-ribosylation factor-binding protein GGA2 OS=Homo sapiens OX=9606 GN=GGA2 PE=1 SV=3	27.407	26.5145	21.8159	22.3359	22.0069	23.976	23.4829	22.728	20.7147	20.4252	25.1159	24.6447	23.8846	22.2346	22.2934	22.9558	22.4001	20.6838	18.8936	19.86	25.7417	25.5889	22.9294	21.9496	21.969	24.2827	24.1826	23.2995	21.4394	21.3421	24.1199	23.1781	23.1848	21.4382	22.1995	26.1108	25.2849	26.7767	24.2109	22.5643	23.0083	21.9904	20.6597	19.5788	25.0478	24.354	23.1655	21.948
Q9NZ52	ADP-ribosylation factor-binding protein GGA3 OS=Homo sapiens OX=9606 GN=GGA3 PE=1 SV=1	21.3613	20.4547	17.8097	17.729	17.4056	18.8612	18.6188	18.1441	15.1719	16.2949	20.5782	20.1727	18.7102	17.4881	17.2613	18.6888	20.3188	16.479	15.5691	14.9125	21.1239	20.7199	19.213	17.5443	17.9158	20.5455	19.991	18.5173	16.655	16.9729	19.6044	19.6467	18.1808	16.8684	17.3954	19.0398	18.7982	19.9639	19.5073	17.7133	18.0753	16.6023	15.8725	16.6285	20.5977	20.3462	19.2254	16.5516
P40616	ADP-ribosylation factor-like protein 1 OS=Homo sapiens OX=9606 GN=ARL1 PE=1 SV=1	24.4477	25.5885	22.2694	21.9155	21.8059	22.8629	22.827	23.1627	21.6895	21.6365	23.69	23.7575	22.9192	21.2559	21.4091	22.7165	23.6809	20.1947	19.5154	19.9396	24.9625	24.8522	22.6219	22.0074	21.6763	25.0879	23.8798	22.7398	20.9465	20.6785	25.3003	24.3252	22.6557	21.2146	22.1445	24.3284	23.0031	24.3078	22.5445	21.5191	21.5019	23.2811	21.8079	21.6184	24.4009	24.7865	23.5902	22.3257
Q9NXU5	ADP-ribosylation factor-like protein 15 OS=Homo sapiens OX=9606 GN=ARL15 PE=1 SV=1	20.2606	20.5138	17.9472	17.5004	17.1847	17.7452	18.9034	18.1917	17.3374	17.1046	17.9237	19.0426	18.3237	15.3262	16.1143	16.307	16.5588	14.9956	16.7188	16.237	19.7245	18.8344	17.8219	17.0619	16.936	17.8266	17.6427	17.7869	17.3591	17.5596	18.7402	17.6625	17.5606	16.4756	18.0135	17.9389	17.663	17.9905	17.117	15.6066	15.5137	18.6956	18.3951	18.803	18.8488	20.298	18.9668	17.1606
P36404	ADP-ribosylation factor-like protein 2 OS=Homo sapiens OX=9606 GN=ARL2 PE=1 SV=4	24.8817	24.5287	21.6808	20.3911	20.3788	23.9659	23.4619	23.1509	20.4787	20.2402	22.6252	22.8945	22.8235	19.5945	19.5667	24.5016	24.9544	22.6701	18.1449	20.8499	25.0367	24.3919	23.0059	20.9052	21.026	24.8003	24.3778	23.0311	20.3914	20.0918	24.6202	24.4364	23.0744	19.7733	20.3363	24.8719	23.4821	23.1698	25.6378	24.5461	21.6728	23.7726	20.427	20.4334	24.1106	25.3583	24.2645	21.2248
Q9Y2Y0	ADP-ribosylation factor-like protein 2-binding protein OS=Homo sapiens OX=9606 GN=ARL2BP PE=1 SV=1	21.8874	21.1613	18.0156	13.6768	16.9774	20.1317	18.6413	17.6537	16.8043	17.0932	19.7075	20.0333	17.4982	16.7287	16.4069	19.5937	18.8824	18.597	17.8031	15.5601	20.5547	19.6147	17.0916	12.7931		19.4002	18.0094	18.04	15.1951	15.4168	20.6436	19.1708	16.3079	15.0451	13.5678	17.8759	17.5514	17.1827	15.9849	18.3761	14.7904	17.3139	16.0277	15.2673	19.9548	20.4067	17.2662	14.4825
P36405	ADP-ribosylation factor-like protein 3 OS=Homo sapiens OX=9606 GN=ARL3 PE=1 SV=2	24.4384	24.2658	22.6141	21.0494	21.3378	23.6855	23.5131	22.5962	21.245	20.5996	23.9389	23.9636	22.8996	20.3614	20.663	23.0252	23.7384	20.4875	19.9606	20.8979	24.4134	23.8131	22.0124	20.9275	20.8558	23.9937	24.0923	22.3918	20.7958	20.6769	24.4533	23.9305	23.0485	20.6957	21.1852	23.9984	23.4888	24.3719	22.4305	20.1975	20.5447	22.6798	20.6369	21.1108	24.5922	24.6247	23.4949	21.9287
Q9Y689	ADP-ribosylation factor-like protein 5A OS=Homo sapiens OX=9606 GN=ARL5A PE=1 SV=1	19.6904	20.3983	18.2032	16.5712	15.467	19.0374	19.2242	18.4992	15.9201	14.5684	18.8867	18.0523	15.7834	14.7583	14.4456	19.2289	19.1893	16.1426		14.5029	19.8379	20.2264	17.8755	15.2817	15.8845	20.4527	19.7473	17.4213	14.8243	15.3832	20.6699	19.9975	16.8444	15.2423	14.411	20.8884	18.9977	20.6098	17.5303	17.2673	15.5324		16.7943	17.5506	17.5281	21.0976	18.5841	14.3952
Q15041	ADP-ribosylation factor-like protein 6-interacting protein 1 OS=Homo sapiens OX=9606 GN=ARL6IP1 PE=1 SV=2	25.634	25.2064	21.8516	22.477	22.0347	23.5113	23.0875	22.856	21.9011	21.7871	23.6396	23.2426	22.0611	20.651	21.1175	23.3861	21.9289	20.5485	20.0226	20.6881	24.2403	24.0231	22.1257	22.2556	21.644	25.0928	23.6477	21.9251	21.216	21.0167	23.4133	23.1429	22.0468	20.9153	21.6776	24.1378	24.0735	23.2285	21.6344	20.6124	21.1409	22.2002	21.2304	20.9395	24.3512	24.5189	23.2205	22.5558
Q66PJ3	ADP-ribosylation factor-like protein 6-interacting protein 4 OS=Homo sapiens OX=9606 GN=ARL6IP4 PE=1 SV=2	22.7845	23.0587	19.7792	20.2094	19.6725	22.3405	21.5507	19.6954	19.1832	18.7497	19.7429	20.9369	20.227	19.2335	19.5433	21.7658	22.478	18.8436	18.7513	19.7871	23.3289	22.6158	19.702	19.336	19.3282	21.5961	21.7645	19.4046	19.7261	19.5336	23.0326	22.5483	20.218	19.9118	19.7358	20.8	21.1782	21.5618	20.0048	19.0488	19.5693	19.9705	19.6057	19.4438	22.2387	22.6748	20.99	20.476
Q8N6S5	ADP-ribosylation factor-like protein 6-interacting protein 6 OS=Homo sapiens OX=9606 GN=ARL6IP6 PE=1 SV=1	19.3003	19.2951	19.2283	20.3282	20.1174	19.1101	18.7306	19.5636	20.4339	20.4972	19.3236	18.903	20.4735	20.1927	20.6809	19.3684	19.4293	19.8609	19.3557	19.2989	20.8283	21.0408	21.1537	21.022	20.899	18.634	16.8691	21.3322	21.51	21.6343	19.8199	19.3014	20.344	21.3147	22.4779	18.446	18.3885	16.7329	20.2402	20.0283	20.1029	20.415	20.9041	20.9761	20.3781	20.3566	21.9685	21.5042
Q96BM9	ADP-ribosylation factor-like protein 8A OS=Homo sapiens OX=9606 GN=ARL8A PE=1 SV=1	24.4518	24.1588	21.0324	22.2659	21.5773	23.4508	23.344	22.8293	21.8059	21.3622	23.964	23.9395	22.9475	21.7713	22.4489	23.3579	23.5778	21.2346	19.3591	19.9435	24.1711	23.7138	22.4581	21.8164	21.9928	23.9157	23.7628	22.5671	21.6484	21.8249	23.5839	23.328	22.0735	21.3839	22.445	24.4295	23.7842	23.886	22.3201	21.9441	21.763	22.7932	21.9969	22.0945	24.2071	24.7663	23.2442	22.8689
Q9NVJ2	ADP-ribosylation factor-like protein 8B OS=Homo sapiens OX=9606 GN=ARL8B PE=1 SV=1	28.0844	27.625	23.9397	24.5506	23.786	26.3095	26.1999	25.6179	23.7806	24.0334	26.9328	26.3643	25.0847	23.6209	24.6451	25.8556	25.7811	24.0498	22.6306	23.172	26.4723	25.871	24.793	23.8134	23.9165	26.209	25.9628	24.6721	23.7433	23.6986	25.6621	25.8104	24.7135	23.2412	24.5749	26.4116	26.0461	27.0564	25.3554	25.0935	24.5754	24.8188	23.3315	23.7881	27.8431	27.2738	26.1914	25.2039
Q13795	ADP-ribosylation factor-related protein 1 OS=Homo sapiens OX=9606 GN=ARFRP1 PE=1 SV=1	20.9915	20.2279	16.896	16.2083	16.9771	18.3612	17.8486	16.4788	16.7029	17.1069	18.416	19.1373	17.6465	16.885	16.3935	18.4375	17.4592	15.8927	15.3406		20.4322	20.101	19.1214	18.0015	17.1818	19.1966	18.0092	17.609	15.2476	15.0421	20.5834	19.5062	17.5001	17.1017	17.7105	18.7709	19.7256	17.0335	17.8467	17.4907	17.9683	17.2213	15.583	16.3777	18.5647	20.4943	18.0083	16.8891
Q9UKK9	ADP-sugar pyrophosphatase OS=Homo sapiens OX=9606 GN=NUDT5 PE=1 SV=1	24.7577	24.3685	22.5758	22.6026	22.1711	24.2083	23.9163	23.685	22.3238	21.6929	23.1577	23.274	22.4363	21.4458	21.7701	23.2683	23.3555	20.8463	20.5247	21.1348	24.2262	23.8929	22.2616	21.7775	22.1603	24.3834	24.3216	22.6904	21.6607	21.4887	23.8237	23.7652	23.0418	22.209	22.8648	24.0225	24.0971	23.5391	21.9753	21.4907	21.6074	22.5479	21.0136	21.1914	24.7542	24.7974	23.0471	22.6698
P10109	Adrenodoxin, mitochondrial OS=Homo sapiens OX=9606 GN=FDX1 PE=1 SV=1	22.8885	22.6355	20.0847	20.3842	19.4276	20.8161	21.4268	20.9788	20.0335	19.6878	22.1606	22.0499	21.0107	19.3305	20.0507	24.7621	24.4793	20.6419	18.4523	18.4389	23.4034	22.8211	21.434	19.9545	20.5753	22.9978	22.7594	21.4206	20.0752	20.0932	24.1553	23.8694	20.4933	19.9038	20.8546	22.5365	21.2976	22.4495	21.384	19.8523	20.0832	21.0519	19.5566	19.452	22.18	23.5751	22.0418	21.1913
Q9Y6U3	Adseverin OS=Homo sapiens OX=9606 GN=SCIN PE=1 SV=4	24.8195	24.4424	22.929	22.3865	22.1177	24.7324	24.2979	24.1991	22.226	22.0078	23.2916	23.2875	23.5915	21.9112	22.506	23.861	23.7531	22.431	20.4581	20.228	25.0703	24.6598	23.8788	21.5333	21.8147	24.094	23.8757	23.1664	21.593	21.5989	24.4912	24.2883	23.0493	21.1166	21.7967	24.1846	23.1994	25.7509	23.706	21.7284	21.7701	23.2965	21.7241	22.0551	25.5905	25.1364	24.1547	22.1852
Q9UHB7	AF4/FMR2 family member 4 OS=Homo sapiens OX=9606 GN=AFF4 PE=1 SV=1	20.6666	20.3665	17.9874	18.5099	18.2656	20.4076	20.8826	19.8037	18.0555	17.4312	20.2914	20.5779	19.437	16.8304	17.0127	19.2523	18.806	17.4485	15.4871	15.891	21.6676	21.1842	19.6012	18.2206	18.382	20.6367	20.2693	16.803	17.3604	17.087	22.0184	21.6325	19.3031	17.8662	18.7445	20.3906	19.1538	20.9313	17.0541	13.6022	15.2861	19.4851	18.1111	18.2487	18.5072	21.8655	20.0936	18.6164
P55196	Afadin OS=Homo sapiens OX=9606 GN=AFDN PE=1 SV=3	25.4315	25.5438	24.6116	23.1113	22.8848	25.7019	24.6296	23.482	23.5797	22.5762	24.4644	25.6425	25.1588	22.448	22.9807	26.1289	25.6407	25.1197	22.9101	23.2624	26.2683	25.2235	23.3499	22.6241	22.1165	24.5481	24.6506	23.6836	23.0026	23.0002	25.2568	25.8611	24.8902	22.5176	23.4484	26.3421	23.9198	26.3246	24.0348	22.7309	22.3674	24.696	22.988	23.4515	26.4786	25.499	25.6042	23.4664
P43652	Afamin OS=Homo sapiens OX=9606 GN=AFM PE=1 SV=1	27.7418	27.2588	24.5011	24.3168	24.0537	26.0571	26.0128	25.5639	24.1459	23.9922	26.1604	25.7745	25.3204	23.5922	23.9814	24.9801	25.0961	23.0184	22.3279	22.9144	27.2243	26.3425	25.2285	24.4035	24.3879	26.8538	26.2769	25.0699	24.4358	24.2519	26.5794	25.7776	24.66	23.494	24.2463	26.2443	25.7197	26.6262	24.8679	23.5849	23.3666	25.3385	23.9176	24.1584	26.5826	26.37	25.3539	24.2729
Q9Y4W6	AFG3-like protein 2 OS=Homo sapiens OX=9606 GN=AFG3L2 PE=1 SV=2	28.3688	27.5753	24.9128	25.1872	24.8032	26.8484	26.6617	26.4068	24.854	24.5742	26.476	26.4863	25.755	24.2974	24.7081	26.5139	26.3499	24.3961	23.2928	23.7558	27.5408	27.2432	26.1251	25.0438	24.9754	27.3568	26.8313	25.8132	24.9508	24.8973	27.5437	26.8414	25.7007	24.3155	25.2589	27.5089	26.9725	26.8898	25.6903	24.9933	24.6393	25.7945	24.5187	24.7144	27.2437	27.904	26.7105	25.5503
O43488	Aflatoxin B1 aldehyde reductase member 2 OS=Homo sapiens OX=9606 GN=AKR7A2 PE=1 SV=3	26.6112	26.3886	24.4826	24.2593	24.0757	25.408	24.9832	24.7253	23.4458	23.0391	25.3049	25.5775	25.0213	23.2045	23.5751	26.0988	26.3226	24.1654	22.7428	23.5385	26.4937	26.0489	24.6961	23.4425	23.5985	26.372	26.0631	24.943	24.3738	24.3213	25.838	25.8574	24.7352	23.4456	24.4442	25.8456	25.3269	25.8264	24.8668	25.3767	25.0268	24.2732	22.9738	23.3736	26.4295	26.7531	25.6509	24.7171
O95154	Aflatoxin B1 aldehyde reductase member 3 OS=Homo sapiens OX=9606 GN=AKR7A3 PE=1 SV=2	13.6907	16.8484	16.0202	15.9144	15.8462	14.0471		16.6963	16.8626		15.1432	13.8553	14.1628	15.409	17.3141	17.4293	17.1382		15.7581	15.4005	17.378	17.8195	15.8346	15.423	16.4289	13.9944	14.6206	13.4563	17.601		12.2596	17.6253	11.3769	17.387	16.669	16.791		16.0621	15.3215	17.3545	17.242	16.2698	15.3876	14.6944	18.335	20.6027	16.0165	15.1389
O00170	AH receptor-interacting protein OS=Homo sapiens OX=9606 GN=AIP PE=1 SV=2	25.1731	25.0109	23.1239	22.4259	22.3518	24.7114	24.1217	23.5679	22.5174	22.2466	23.3423	24.1038	22.6743	21.2956	21.9533	24.6694	24.0819	22.4001	22.0007	22.1563	25.6802	25.399	23.0349	22.1647	22.3401	25.0154	24.2267	22.8772	22.0262	22.8023	25.2896	24.9754	23.3795	21.8614	22.6108	24.8853	24.1925	24.3332	22.6294	21.9427	21.6846	23.6018	22.1646	22.7952	25.269	25.8817	24.0508	23.486
Q92667	A-kinase anchor protein 1, mitochondrial OS=Homo sapiens OX=9606 GN=AKAP1 PE=1 SV=1	23.2687	22.8326	21.6307	24.1994	22.1156	22.7565	22.3302	22.116	24.3537	24.073	22.4164	22.1572	21.8475	21.6951	21.5932	22.9213	22.4884	21.4331	25.329	25.9608	22.6423	22.8354	21.6424	21.8842	21.7972	22.3997	22.673	20.9845	23.462	23.6442	21.2502	21.9595	21.6388	23.8884	22.0608	21.4656	21.5417	21.8971	23.6198	23.3053	24.1657	21.1048	24.7333	24.6061	24.6639	22.6855	22.3464	24.6564
Q02952	A-kinase anchor protein 12 OS=Homo sapiens OX=9606 GN=AKAP12 PE=1 SV=4	29.0404	28.395	25.7073	25.459	25.1494	26.5722	26.2412	26.0297	24.6284	24.5837	26.9328	26.9944	25.8927	23.8902	24.4557	26.9721	26.7511	25.3823	24.3927	24.7533	27.4076	26.7394	25.9746	24.3426	24.6856	26.7446	26.448	25.9646	24.349	24.2972	27.225	27.0449	25.8883	24.8077	25.7657	26.9856	26.2962	27.2582	26.4209	25.644	25.8132	26.8477	24.1898	24.0711	27.537	27.3013	26.3972	25.3367
Q12802	A-kinase anchor protein 13 OS=Homo sapiens OX=9606 GN=AKAP13 PE=1 SV=2	25.2278	25.1799	24.615	24.1579	23.5558	24.957	24.8281	24.8481	23.7598	23.8353	25.075	24.7367	24.3625	23.2728	23.1485	24.5961	24.6382	25.0575	23.6919	23.7368	25.3537	25.1706	25.1004	23.8675	24.4886	25.072	24.96	24.7367	23.7924	23.908	25.0954	24.7175	24.592	23.0205	24.1046	24.6887	24.3981	25.1855	24.9348	23.8724	23.2346	24.0904	23.5338	23.9538	25.2985	25.3562	25.156	23.7749
Q02040	A-kinase anchor protein 17A OS=Homo sapiens OX=9606 GN=AKAP17A PE=1 SV=2	27.7576	27.5365	25.9497	25.3006	25.2694	27.3764	26.9555	26.7152	24.8807	24.4254	27.2979	27.2334	26.1525	24.1448	24.6124	27.1382	27.0568	25.171	23.3788	23.7885	27.8636	27.4753	26.8471	25.2571	25.2807	26.9155	26.5633	26.2734	25.1894	25.0024	27.4584	26.9437	26.3957	25.0024	25.768	26.7313	26.3633	26.2071	25.9672	24.6265	24.6086	25.7336	24.1678	24.9585	27.7685	27.9124	27.0116	25.6841
O43823	A-kinase anchor protein 8 OS=Homo sapiens OX=9606 GN=AKAP8 PE=1 SV=1	20.5779	21.0868	19.2668	20.5776	19.0349	20.8387	21.3084	20.5905	19.3138	18.5595	21.1832	20.0012	19.6462	18.2111	19.7741	20.4188	21.2267	17.2428	18.1017	16.9904	21.9348	21.3934	20.8501	19.4821	19.7497	21.4429	20.69	20.9439	18.69	18.8559	22.2072	20.8002	20.6665	19.8152	20.7504	20.8081	20.5144	21.1546	20.8485	18.7752	18.9485	22.4134	19.168	18.7859	22.196	22.3889	21.5567	19.8598
Q9ULX6	A-kinase anchor protein 8-like OS=Homo sapiens OX=9606 GN=AKAP8L PE=1 SV=4	25.1505	24.7381	19.8774	23.0018	21.144	23.5839	23.0721	23.1012	21.413	20.9424	23.5704	22.0928	22.3594	20.4949	21.3551	22.5094	21.9796	22.1925	20.5237	20.7666	23.6176	23.2471	23.0173	22.0817	21.5891	22.6927	22.9688	22.2914	20.9723	21.5562	22.5487	22.8383	22.397	21.9222	22.8374	25.2195	24.1736	23.8492	24.6702	23.2252	22.3486	22.744	22.2383	22.3591	23.5279	24.4846	23.834	23.7557
Q9NRG9	Aladin OS=Homo sapiens OX=9606 GN=AAAS PE=1 SV=1	23.8608	23.761	22.3342	24.0705	24.0472	22.8834	22.3019	22.491	23.0028	22.8529	22.264	22.7611	21.9242	22.8149	23.1257	22.7031	22.9703	21.311	21.9447	22.226	24.524	23.9715	22.3134	22.4459	22.4235	23.1147	22.8527	22.027	22.7913	22.6995	24.39	23.581	22.4679	24.4909	23.4714	23.0615	22.8435	23.2474	20.7276	23.0164	22.9784	22.1282	22.0311	23.8611	23.7166	24.5607	23.2212	23.2608
P24298	Alanine aminotransferase 1 OS=Homo sapiens OX=9606 GN=GPT PE=1 SV=3	16.2758	17.8021	17.1094	18.3105	14.591	17.9881	17.5718	16.7334	18.3116	18.7647	18.3964	20.7624	15.4023	18.7669	16.0052	16.2315	18.4253	17.8756	17.8929	16.4746	15.8913		16.9811	17.449	15.7129		16.8496	19.5275	18.4779	18.7626	15.991		20.4858	17.2498	18.9114		17.1733		19.1412		15.6504		14.5188	16.254	21.6971	17.0614	15.5123	17.2468
Q8TD30	Alanine aminotransferase 2 OS=Homo sapiens OX=9606 GN=GPT2 PE=1 SV=1			19.232	19.7171	18.4014	16.4549		19.57	18.1983	18.1947	16.3661	20.7338	18.8564	18.473	17.8842	16.5815	16.336	18.0749	16.9688	18.2476			19.6217	18.2033	18.3698	18.4731	17.1009	19.0933	18.8429	18.9787	17.8026		19.594	18.5244	19.2869	15.0384	16.1107	19.0793	20.0269	20.7966	18.4728	18.8561	17.8524	17.9482	21.4272	17.5914	18.7552	17.8454
P49588	Alanine--tRNA ligase, cytoplasmic OS=Homo sapiens OX=9606 GN=AARS1 PE=1 SV=2	28.2322	28.1173	26.7837	26.0442	25.6893	28.0179	27.6231	27.1232	25.8254	25.4314	27.0243	27.0333	26.2136	24.693	25.2921	27.4011	27.5931	25.5749	24.6007	24.9501	29.0037	28.3553	26.6779	25.9247	25.8764	28.3114	27.7879	26.408	25.5573	25.5747	28.2891	27.9714	27.1237	25.5978	25.9266	27.4889	27.3628	27.6531	26.7227	25.5589	25.6558	26.716	25.247	25.295	28.1093	28.5171	27.2611	26.187
Q5JTZ9	Alanine--tRNA ligase, mitochondrial OS=Homo sapiens OX=9606 GN=AARS2 PE=1 SV=1	26.0888	25.3096	23.0769	23.1102	22.9062	24.705	24.3581	24.4537	22.7685	22.4812	25.5787	25.3251	24.6652	22.4195	22.4536	24.4199	24.4459	23.0911	21.2184	21.4684	26.3869	25.7085	24.6967	23.0796	23.2715	25.6336	25.7687	25.0679	22.8027	22.7726	25.4439	25.6832	24.1404	22.4342	22.9462	25.1074	24.4914	24.6038	24.0522	22.7532	22.8788	24.7242	22.756	22.8123	26.0285	25.8476	25.3906	23.3661
Q9BTE6	Alanyl-tRNA editing protein Aarsd1 OS=Homo sapiens OX=9606 GN=AARSD1 PE=1 SV=2	24.0491	23.3288	21.0303	20.7164	20.7574	22.1415	21.4041	21.3872	20.3823	19.854	22.9505	22.0753	21.0875	20.1124	20.1508	21.9088	22.0774	19.9706	19.6094	19.7793	23.9916	23.436	22.1974	21.385	20.8103	22.7266	21.6644	20.8967	20.7837	20.56	24.1786	22.7555	21.7202	20.3491	21.4836	22.1519	21.7548	21.0945	20.729	20.7368	20.8471	21.2378	20.4697	20.2642	22.8866	23.7895	22.1309	21.4108
P00326	Alcohol dehydrogenase 1C OS=Homo sapiens OX=9606 GN=ADH1C PE=1 SV=2	20.642	20.5668	20.7576	20.1791	19.9418	21.5669	19.7341	21.5168	20.8057	20.4049	18.7007	19.1006	19.0984	18.81	18.3864	19.9899	19.3761	20.3809	17.8659	18.2552	21.8239	19.1078	21.2711	20.5909	20.4901	20.9017	18.7722	22.3047	21.5664	21.7002	22.1847	21.2176	20.3978	20.2073	21.6327	20.3323	19.6803	18.7926	17.4537	18.9223	18.6028	18.9439	16.3458	16.5656	21.4507	21.8235	20.8477	18.1149
P11766	Alcohol dehydrogenase class-3 OS=Homo sapiens OX=9606 GN=ADH5 PE=1 SV=4	28.3408	28.2296	25.406	25.2342	25.063	26.8369	26.5386	26.064	24.684	24.4056	27.2865	27.2871	25.6723	24.1639	24.6227	27.0934	26.9753	24.8517	23.6467	24.0365	27.7327	27.2236	25.7058	24.6681	24.755	27.798	27.406	25.3741	24.6991	24.2958	27.7016	27.3856	25.8416	24.5558	25.609	27.1564	26.6376	27.5132	25.4639	24.2891	24.1228	25.664	24.4681	24.3642	27.885	27.9835	26.4818	25.4734
P47895	Aldehyde dehydrogenase family 1 member A3 OS=Homo sapiens OX=9606 GN=ALDH1A3 PE=1 SV=2	27.2048	26.9919	24.2483	23.9916	23.8217	25.2874	24.9514	24.4641	23.0322	22.7219	26.7687	26.8074	24.7601	23.282	23.6366	25.714	25.7527	23.2958	22.9358	23.3335	26.7139	26.5332	24.9726	23.7102	23.8064	26.4065	26.9661	24.7327	23.3051	23.4667	27.1427	26.9503	24.8423	23.9684	24.683	26.5106	26.0633	26.9139	24.4766	23.7591	23.5489	24.7993	23.148	23.5929	26.9907	26.7288	25.8229	24.4279
Q8IZ83	Aldehyde dehydrogenase family 16 member A1 OS=Homo sapiens OX=9606 GN=ALDH16A1 PE=1 SV=2	25.671	25.5475	24.1604	23.3612	23.2673	24.7524	24.3255	24.337	22.7909	22.3774	25.2245	25.3839	24.7869	22.2656	22.9718	24.615	24.9325	22.6854	21.0484	21.7863	26.0276	25.3915	24.2222	23.0061	23.0128	25.7876	25.3481	24.4896	22.6321	22.8656	24.8772	25.3642	24.5081	22.5514	23.5019	25.5859	24.5171	26.2219	23.6884	21.8245	22.1334	24.8664	22.7945	23.9337	26.163	25.7963	24.8506	23.5903
P51648	Aldehyde dehydrogenase family 3 member A2 OS=Homo sapiens OX=9606 GN=ALDH3A2 PE=1 SV=1	25.1506	24.6772	23.0361	23.2912	22.5859	24.9684	24.4305	24.505	22.6174	22.5142	25.3025	24.763	23.6796	22.463	23.1101	24.4359	24.6254	23.1396	21.8387	22.1455	25.5413	25.0882	24.1449	23.0182	23.0338	24.956	24.8688	23.5506	22.7701	22.6377	25.3263	25.1518	24.2053	22.3862	23.71	24.9103	24.4354	24.7936	23.4127	22.3796	22.0866	23.5338	23.1281	23.9306	25.6068	25.4745	24.6779	23.8085
P43353	Aldehyde dehydrogenase family 3 member B1 OS=Homo sapiens OX=9606 GN=ALDH3B1 PE=1 SV=1	19.6672	18.8334	17.8627	15.6122	15.0028	19.4819	18.8223	18.8179	13.6348	14.8047	19.9328	20.6951	19.7789	17.3	15.666	19.9558	20.0021	18.8792	15.0947	15.5504	20.8445	20.7127	19.0749	17.465	17.0951	19.7443	20.042	18.9092	16.331	16.7527	19.6416	19.4434	19.2853	15.7377	16.9241	19.8661	19.3988	21.1558	19.6932	13.5839	18.1624	17.8503	16.5057	17.2663	20.7799	20.9198	19.7501	16.8313
P30837	Aldehyde dehydrogenase X, mitochondrial OS=Homo sapiens OX=9606 GN=ALDH1B1 PE=1 SV=3	24.3895	24.1128	23.9615	24.2911	23.745	26.0935	25.2758	24.6123	24.7624	24.8239	25.0732	25.2703	24.4447	23.5456	23.8492	26.1079	26.8299	25.0609	25.1926	25.1255	26.61	26.5148	25.2842	24.5179	24.7487	25.2367	25.9463	23.9637	23.9173	23.9932	24.6269	25.1453	24.0348	23.7794	24.7729	26.4602	26.3746	24.7189	23.8011	23.2044	23.1156	23.4208	23.3449	23.4386	25.2525	26.2705	25.3862	25.0977
P30838	Aldehyde dehydrogenase, dimeric NADP-preferring OS=Homo sapiens OX=9606 GN=ALDH3A1 PE=1 SV=3	23.0477	22.3536	20.1462	20.6916	20.7981	23.2246	22.577	21.7498	20.6204	20.3967	21.9261	21.0395	21.1637	20.1093	21.0809	22.3871	21.9913	20.4525	18.5926	18.8871	22.3678	22.2518	20.5459	20.2971	20.5274	23.3332	23.6073	20.9051	20.9899	20.5404	21.6068	21.399	20.982	19.8003	21.13	22.9295	21.7797	21.7756	21.0142	21.6951	20.9464	20.6016	20.1185	19.2197	22.6306	21.6007	21.2597	20.8631
P05091	Aldehyde dehydrogenase, mitochondrial OS=Homo sapiens OX=9606 GN=ALDH2 PE=1 SV=2	26.4807	26.0639	24.7139	24.3807	24.0908	25.6805	25.1769	25.3751	24.4592	24.2735	25.6161	25.8487	25.4659	23.9352	24.16	25.6817	25.6467	24.903	23.5572	23.8257	26.804	26.5206	25.6914	24.6184	24.8532	26.5666	26.4882	25.5845	24.8978	24.6968	25.6101	26.0192	25.311	24.1546	25.207	25.7761	25.3381	25.5725	24.7325	23.6966	23.9309	25.0828	23.1972	23.7866	26.2417	26.2333	25.32	24.4074
Q06278	Aldehyde oxidase OS=Homo sapiens OX=9606 GN=AOX1 PE=1 SV=2	24.5573	24.3643	22.4476	23.0122	22.6166	24.475	24.1551	23.9031	22.8889	22.5908	22.8046	22.9177	22.1951	21.7515	22.3947	23.4008	23.4348	22.3833	22.2023	22.2524	24.6584	24.2296	23.6773	22.7491	22.7591	24.1997	24.5175	23.4444	22.4299	22.3347	24.1483	24.1433	23.0456	22.2643	23.3614	24.0365	23.4065	24.2466	23.4788	22.4127	22.4386	23.3055	22.221	22.2972	24.2779	24.3764	24.0626	23.3558
P14550	Aldo-keto reductase family 1 member A1 OS=Homo sapiens OX=9606 GN=AKR1A1 PE=1 SV=3	27.9321	27.4637	24.9897	25.118	24.961	25.9073	25.7885	25.3198	24.0771	23.6614	26.1398	26.0077	25.4677	23.9629	24.5274	25.7723	25.4796	23.3631	22.3774	22.8303	26.6792	26.1872	25.0156	24.2004	24.3204	26.713	26.8354	24.4297	23.9757	23.5849	25.9503	26.559	25.1711	24.1443	24.897	25.5943	25.0494	25.4509	23.8479	23.1156	23.1884	23.6978	22.5293	22.8338	27.0065	26.5631	25.6634	24.9296
P15121	Aldo-keto reductase family 1 member B1 OS=Homo sapiens OX=9606 GN=AKR1B1 PE=1 SV=3	27.8578	27.5821	25.6883	25.3188	25.1401	27.1336	26.8766	26.1608	24.7991	24.5472	27.2248	28.1173	26.4493	24.9363	25.1608	27.0325	27.0833	24.5963	23.4971	23.9453	27.7789	27.3176	26.2736	25.0577	25.0711	28.1453	28.0546	26.4728	25.2453	25.1492	27.8569	27.3773	26.2751	24.6255	25.4741	27.6241	27.0501	27.197	26.4254	25.2352	24.9271	25.8782	23.9724	24.0586	28.5829	27.3706	26.8448	25.5443
O60218	Aldo-keto reductase family 1 member B10 OS=Homo sapiens OX=9606 GN=AKR1B10 PE=1 SV=2	24.2176	23.549	21.7291	21.2766	21.6742	23.6919	23.3007	23.0089	21.959	21.7574	23.417	23.3199	21.8817	20.6956	19.8203	23.297	23.2198	20.569	21.3538	22.4164	23.5492	23.6746	22.3009	21.8867	21.7088	24.3673	24.4821	22.3539	20.5786	20.4988	24.1903	23.1431	22.0239	21.4004	21.9643	23.5005	23.497	23.2252	24.1579	22.261	22.9854	22.5034	21.1972	22.0722	24.2235	24.1716	22.7872	22.0652
P52895	Aldo-keto reductase family 1 member C2 OS=Homo sapiens OX=9606 GN=AKR1C2 PE=1 SV=3	25.2688	24.4343	24.1562	23.4671	23.4962	25.1101	24.5342	24.547	23.2913	22.9216	24.6412	24.7487	23.7093	22.5186	22.8554	24.6703	24.1781	24.0915	22.9089	23.1625	25.721	24.9577	24.6258	23.6083	23.3493	24.6897	24.1846	24.6907	23.7429	24.0356	24.8946	24.7373	24.2021	22.9824	24.3271	24.2016	24.3454	23.6702	24.1294	23.3623	23.4681	23.4091	22.6396	23.5183	25.0289	25.1132	24.6389	23.7499
P42330	Aldo-keto reductase family 1 member C3 OS=Homo sapiens OX=9606 GN=AKR1C3 PE=1 SV=4	24.3232	24.0985	23.2372	23.0845	23.1907	24.1645	23.723	24.0122	22.7512	22.387	24.4839	24.379	23.3405	22.259	22.0142	24.1131	23.8455	23.6728	22.3619	22.3986	24.0408	23.163	23.7851	22.5234	22.4619	24.3261	24.0143	24.1908	23.5105	23.034	23.423	24.029	23.7884	22.6175	23.3982	24.3149	23.2837	23.9332	23.3674	22.9069	23.3106	22.4378	21.5426	22.0067	24.862	24.125	24.302	22.7877
P51857	Aldo-keto reductase family 1 member D1 OS=Homo sapiens OX=9606 GN=AKR1D1 PE=1 SV=1	22.6992	19.0458	18.4873	19.3635	20.1989	20.7851	20.4351	20.6164	19.2482	19.7158	21.405	21.2098	19.104	19.4949	18.1684	19.2444	19.4311		17.678	17.7577	18.4356	17.7972	19.573	20.4215	20.0513	18.8089	20.8786	17.2493	19.6106	17.3087	18.3352	17.625	19.4628	18.7786	18.0452	19.4966	20.4582	19.3038	20.8887	18.5423	20.5125		17.9032	17.9393	22.2711	19.1673	20.8659	19.0948
Q96C23	Aldose 1-epimerase OS=Homo sapiens OX=9606 GN=GALM PE=1 SV=1	25.3363	25.5445	24.0406	23.4839	23.4367	24.4496	23.7259	23.7173	21.8733	21.7122	24.4248	24.6265	24.4958	22.7642	23.1922	24.8744	24.7589	22.9262	21.1212	21.4212	25.3416	24.3827	23.9228	22.9584	23.0983	25.3972	24.8647	23.3443	22.1889	22.0215	24.8923	24.8115	23.6457	22.682	23.4958	23.933	23.5896	23.9714	24.3431	21.9463	22.0277	23.8318	22.193	22.5716	25.2908	25.5012	24.4899	23.0866
P05186	Alkaline phosphatase, tissue-nonspecific isozyme OS=Homo sapiens OX=9606 GN=ALPL PE=1 SV=4	25.2525	25.1712	23.649	22.7422	22.4722	25.1917	24.9275	24.9367	22.9549	22.9297	24.7546	24.4607	24.1618	22.52	23.1812	25.0059	24.832	23.7844	21.5345	22.8678	25.7916	25.5275	24.7455	23.4126	23.0957	25.3385	25.3879	23.7506	23.1635	22.9604	25.0935	25.0547	24.3349	22.5786	23.5314	25.1539	25.0133	25.7053	24.5397	22.5888	22.0669	23.9226	22.6423	21.9869	26.092	25.8144	25.1057	23.7532
O00116	Alkyldihydroxyacetonephosphate synthase, peroxisomal OS=Homo sapiens OX=9606 GN=AGPS PE=1 SV=1	25.3449	25.1341	23.7133	23.0375	22.86	25.2471	24.7324	24.0408	22.5425	22.0909	24.9886	25.4282	23.8864	22.6946	22.8076	24.8158	24.6618	22.4423	20.9568	21.4643	26.2866	25.7979	24.3782	22.8535	22.9781	25.8912	25.3925	23.7042	22.567	22.901	24.7572	25.1272	24.0838	22.5399	23.489	25.3079	24.8228	25.427	23.5596	22.1259	22.2062	24.126	23.2961	23.5792	25.8173	25.5024	24.7195	23.2153
P55008	Allograft inflammatory factor 1 OS=Homo sapiens OX=9606 GN=AIF1 PE=1 SV=1	25.7756	25.7973	22.8478	23.4843	22.9111	24.0709	23.8568	22.9162	21.8869	21.7059	23.6178	24.3608	23.1165	22.0492	22.1641	22.7179	23.0223	20.0983	19.3782	20.3119	24.7297	23.7512	22.2871	21.5271	21.6807	24.3278	24.7178	21.933	20.8965	20.2683	23.7859	24.6784	23.1294	22.1185	23.3178	23.8643	23.2998	23.5843	21.4319	20.6587	20.3781	22.2743	19.8593	20.2688	25.9167	24.1715	23.1002	22.1061
Q9BQI0	Allograft inflammatory factor 1-like OS=Homo sapiens OX=9606 GN=AIF1L PE=1 SV=1	24.0168	23.7026	24.0578	23.8448	22.9377	23.4191	23.0799	23.8646	22.4299	23.2194	24.3929	24.0061	24.4182	22.4105	24.2541	22.0115	23.2242	22.4849	21.8801	22.3332	23.8538	23.3502	24.4734	23.3311	23.3558	23.344	24.3231	24.9128	23.8293	24.3583	25.0828	24.6822	25.1871	23.8286	25.7622	23.4919	22.2677	23.8052	23.9415	23.1164	22.5252	24.7993	24.2718	24.6401	24.7105	23.6425	26.3685	25.4201
Q6UW56	All-trans retinoic acid-induced differentiation factor OS=Homo sapiens OX=9606 GN=ATRAID PE=1 SV=2	21.4446	20.7556	16.3446	16.1713	15.584	19.2189	20.2053	18.9122	16.7874	15.1968	21.4542	20.8243	18.7748	15.9611	16.5458	19.8726	19.4898	15.867	17.7305	18.0659	19.7542	20.0819	18.646		14.7817	20.2876	19.7794	17.1645	15.0614	14.7222	20.7172	19.4908	17.7601	14.3317	17.3989	20.5812	19.9239	20.6925		15.6121	17.9916	18.3686	17.4342	17.1383	19.809	20.9242	18.9209	16.4772
Q6NUM9	All-trans-retinol 13,14-reductase OS=Homo sapiens OX=9606 GN=RETSAT PE=1 SV=2	25.0286	24.8252	24.0122	22.2291	22.699	24.4549	24.0167	23.9647	22.125	21.729	24.189	24.3466	23.3815	21.9782	22.0793	25.4457	25.4369	22.407	21.4775	22.2209	25.6586	25.4315	23.805	22.8721	22.3914	25.2424	24.4851	23.3205	22.7965	22.338	25.1754	24.6221	23.5939	22.2026	22.7585	24.2894	23.9878	25.1472	23.3377	21.981	21.948	23.2423	21.5865	21.6283	25.4066	25.7189	24.3625	23.0878
P00325	All-trans-retinol dehydrogenase [NAD(+)] ADH1B OS=Homo sapiens OX=9606 GN=ADH1B PE=1 SV=2	27.4704	27.1652	26.0643	24.9755	24.8026	27.1314	26.4535	26.9504	25.4932	25.4064	26.5565	26.2249	26.1066	23.7571	24.0284	27.8399	27.7897	26.6006	24.7184	24.9029	28.1074	27.5411	27.1982	25.242	25.493	28.1622	27.3957	27.8807	26.4704	26.7971	26.6937	27.0222	26.9018	25.1947	26.5582	27.4954	26.6389	27.481	25.8088	24.8606	23.9032	25.3035	23.0895	24.0242	26.9493	27.733	27.234	24.582
P08319	All-trans-retinol dehydrogenase [NAD(+)] ADH4 OS=Homo sapiens OX=9606 GN=ADH4 PE=1 SV=5	23.4952	22.5149	20.7928	20.1476	19.8297	23.9635	23.8744	23.6698	21.6347	21.3404	21.9816	19.7006	21.5444	18.1585	19.8066	23.264	23.3739	21.0071	19.1718	19.3114	23.8386	23.0257	21.7832	18.5042	17.6327	23.5723	23.2805	21.2322	20.2319	18.7465	22.0492	22.0726	21.2014	19.9859	20.66	22.9105	22.9314	23.7131	22.2866	21.4225	20.6519	20.7756	19.8975	20.5527	22.5142	24.0399	22.5911	21.0548
P40394	All-trans-retinol dehydrogenase [NAD(+)] ADH7 OS=Homo sapiens OX=9606 GN=ADH7 PE=1 SV=2	25.9006	25.5653	22.9522	22.841	22.0431	23.2652	22.9322	22.5864	22.6201	22.4027	23.5744	21.2447	23.9176	21.1827	22.2099	26.2642	26.6314	23.3604	21.7269	21.9309	25.9391	25.5788	24.2762	22.4707	22.556	27.469	25.9794	25.0479	23.7654	23.8291	25.2943	25.0907	22.0487	22.7914	23.9259	25.1471	22.8232	25.1937	23.0315	22.4715	19.4645	23.2686	21.3017	21.4863	22.2973	26.1869	24.6048	23.1609
Q6PD74	Alpha- and gamma-adaptin-binding protein p34 OS=Homo sapiens OX=9606 GN=AAGAB PE=1 SV=1	24.2096	23.3316	20.6078	20.8532	21.0567	20.9803	20.8964	20.9179	20.9991	20.383	20.8715	18.6661	20.3302	19.3292	20.719	22.2793	20.8386	17.0316	20.4372	20.5874	23.1926	23.449	20.9702	21.7378	21.8988	21.7119	21.0107	19.8288	21.7865	21.596	21.1742	20.2367	19.1643	20.9475	21.7166	22.0907	20.8286	19.2558	18.5782	19.095	20.4575	19.8501	19.7345	19.0129	20.3659	22.0888	20.1659	21.0323
Q495W5	Alpha-(1,3)-fucosyltransferase 11 OS=Homo sapiens OX=9606 GN=FUT11 PE=1 SV=1	15.126	15.4655	14.689	18.4094	17.0821	17.0295	16.2418	17.3403	16.0295	16.0485	16.4895	16.1016	16.2211	17.89	17.6599	17.7139	18.3829				17.3259	17.7755	16.3442	17.0267	16.4702	16.8332		17.3732	17.0007	17.2025	18.0522	16.9763	15.7198	15.8993	17.0843	17.0538	17.3184	17.2008	15.912	15.4623	16.3489	16.3484	15.715	15.8117	18.4279	17.9013	15.8462	17.385
Q9BYC5	Alpha-(1,6)-fucosyltransferase OS=Homo sapiens OX=9606 GN=FUT8 PE=1 SV=2	23.43	22.952	19.6517	19.2263	18.8022	22.6292	22.7477	21.7563	19.1584	19.178	23.0913	22.4989	22.8116	20.056	20.9297	22.59	23.1982	19.4995	26.3378	26.3153	23.6727	23.6296	22.0803	19.8956	19.8338	23.391	22.7611	21.6241	19.5172	19.5801	22.4191	22.2759	21.5205	18.1082	18.7041	23.2017	23.2793	22.7811	21.8114	28.6842	28.5401	20.9864	17.2353	18.2099	23.2689	23.7156	22.5806	20.6409
Q96GS6	Alpha/beta hydrolase domain-containing protein 17A OS=Homo sapiens OX=9606 GN=ABHD17A PE=1 SV=1	15.7886	15.9517	14.7541	15.8497	15.1972		16.7068		16.0603	14.4058			16.0747	14.6739	13.6872	14.5534		14.1859	13.3876	14.9582	16.4448							17.6038	14.716	14.1796				13.2821	15.2597			17.7863		14.6527	15.0675	17.1146	15.2392		16.8161	15.3295
Q5VST6	Alpha/beta hydrolase domain-containing protein 17B OS=Homo sapiens OX=9606 GN=ABHD17B PE=1 SV=1	24.0884	23.886	19.9525	22.183	19.0226	22.2319	21.906	21.232	18.4282	19.7541	21.6104	21.7313	22.4265	19.5253	22.0142	21.619	21.6957	19.258	16.2396	17.4834	23.8143	23.0514	22.0679	16.4464	18.6019	23.6251	22.4852	20.8153	18.0591	17.912	20.7129	21.8919	21.1242	20.0952	21.4967	22.2219	22.3261	21.8607	20.1633	19.6668	17.4414	19.0395	16.4026	17.8018	22.6041	21.6606	22.579	21.4763
Q9H6U8	Alpha-1,2-mannosyltransferase ALG9 OS=Homo sapiens OX=9606 GN=ALG9 PE=1 SV=2	19.4809	18.2964	16.349	16.2055	15.6759	16.9392		16.4459			17.4964	17.6422	15.8856	15.2066	15.1174	17.8024	16.9738	16.4227	16.3562	16.5364	18.1712	18.8617	16.6102	15.0796	14.9571	17.1157	21.0503		14.2931	15.034	19.6357	18.2721	16.4565	15.3853		19.5735	18.3862	18.5604	16.1051		16.6001	15.1563	15.405	15.6256	18.907	19.7117	17.8378
Q9H553	Alpha-1,3/1,6-mannosyltransferase ALG2 OS=Homo sapiens OX=9606 GN=ALG2 PE=1 SV=1	24.4483	23.7954	22.4322	21.8798	21.7274	23.9633	23.3899	23.1568	22.0559	21.6235	23.0801	23.5491	22.2365	21.0087	21.0013	23.7376	23.4658	23.4511	21.036	21.4713	23.9737	23.8656	22.4848	21.7428	21.812	23.7314	23.6841	23.3328	22.5855	22.3619	23.5124	24.4438	22.3845	21.2032	21.9749	23.7853	23.2846	23.194	23.5654	22.2078	21.2294	22.1798	20.8177	20.9664	24.066	23.836	23.1711	22.33
P26572	Alpha-1,3-mannosyl-glycoprotein 2-beta-N-acetylglucosaminyltransferase OS=Homo sapiens OX=9606 GN=MGAT1 PE=1 SV=2	23.7203	23.5196	21.856	21.8834	22.155	22.4903	22.5327	22.6084	22.0534	21.2095	23.3462	23.2874	22.343	21.5266	21.0667	21.8445	21.3769	19.6209	20.7387	21.1391	23.2728	22.6887	21.6673	20.8868	21.8723	23.4928	23.8433	22.462	21.9066	21.3126	23.1596	22.6026	22.0142	20.8297	21.7873	23.2517	22.2716	23.707	21.531	22.3592	22.0147	22.9184	20.3577	20.5851	23.5682	23.4064	22.8104	22.3168
Q10469	Alpha-1,6-mannosyl-glycoprotein 2-beta-N-acetylglucosaminyltransferase OS=Homo sapiens OX=9606 GN=MGAT2 PE=1 SV=1	22.2918	22.5201	21.5049	22.5612	22.8996	20.5286	20.2765	20.5066	22.1772	21.8624	20.9988	23.3159	20.0323	20.7564	21.4044	20.2202	17.9924	17.8926	19.3729	21.2301	22.8536	22.6626	20.3596	22.0573	22.1328	21.7513	22.0343	20.6014	21.6938	22.1336	22.2465	21.6916	19.8249	21.5319	22.5282	22.0267	19.939	21.5504	20.533	22.977	23.691	21.2428	22.3393	22.3484	23.9504	22.3665	21.361	23.6452
P02763	Alpha-1-acid glycoprotein 1 OS=Homo sapiens OX=9606 GN=ORM1 PE=1 SV=1	26.9699	26.8499	24.5579	23.9769	23.9699	27.0149	26.6524	25.5095	24.2233	23.8337	27.513	26.9898	25.5407	24.1963	24.9941	25.1966	24.8149	23.3068	22.3715	22.7449	27.5514	26.7144	24.3207	24.2594	24.0621	27.4815	28.0568	26.6236	25.6475	25.2979	27.7895	27.1046	25.0727	23.8508	24.6871	27.4235	26.1541	27.018	25.2421	22.5708	23.2838	25.631	24.0059	24.0154	27.9604	27.034	26.0197	24.6406
P19652	Alpha-1-acid glycoprotein 2 OS=Homo sapiens OX=9606 GN=ORM2 PE=1 SV=2	25.5662	25.6356	23.9112	22.7331	22.654	25.6053	25.1551	24.4168	23.0203	22.7543	25.3174	25.2181	23.757	22.0237	22.9219	25.3622	25.7957	23.1112	20.8656	21.3025	26.4854	25.4756	23.9121	22.7724	22.9045	25.8995	26.2953	24.9236	23.3611	23.0303	25.9782	26.0559	24.6451	22.4168	23.2789	26.1364	25.0785	26.4843	23.5302	21.4164	21.4511	24.1879	22.5861	22.5591	26.5224	25.3641	25.5928	22.9455
P01011	Alpha-1-antichymotrypsin OS=Homo sapiens OX=9606 GN=SERPINA3 PE=1 SV=2	27.5178	27.1879	25.4303	25.0896	25.0533	28.0539	27.9615	27.0109	25.8558	25.5442	29.1881	28.8548	27.0313	25.8949	26.4101	26.3687	26.3794	24.465	23.7461	24.2426	27.9684	27.548	26.3753	26.1217	25.9122	28.0092	28.5013	26.9573	26.1071	25.9119	27.8933	26.9048	25.9031	24.8367	25.7607	28.9433	26.9775	28.3613	26.1001	24.9925	25.3552	26.5758	25.5214	25.6988	28.3494	27.6914	27.2746	26.3475
P01009	Alpha-1-antitrypsin OS=Homo sapiens OX=9606 GN=SERPINA1 PE=1 SV=3	30.0042	29.7295	27.4619	27.0065	26.8554	30.4146	30.0679	28.5976	27.4444	27.3073	30.5641	30.2449	28.3515	27.0559	27.5615	28.7399	28.8878	26.9251	25.8468	26.2591	31.0605	30.3727	28.2509	27.8149	27.9744	30.426	31.0973	29.3835	28.4328	28.1945	30.3477	29.7484	28.0461	26.7794	27.7797	30.3723	29.1799	30.3975	28.0876	26.6826	26.9425	28.6914	27.5095	27.6825	30.9162	30.02	29.9468	28.5212
P04217	Alpha-1B-glycoprotein OS=Homo sapiens OX=9606 GN=A1BG PE=1 SV=4	26.2324	26.2667	24.6609	24.4885	24.418	25.7858	25.4141	25.0627	24.2061	23.9926	26.4258	26.0511	25.1228	24.0163	24.5913	24.4213	24.3861	23.1444	23.1571	23.6231	26.9978	26.0906	25.2363	24.6716	25.4235	26.1487	26.9474	26.318	25.5199	24.9908	26.4792	25.6872	25.0936	23.9098	24.8	25.6973	24.5042	26.3649	24.8208	24.0182	23.1262	25.4923	24.3235	24.316	26.6516	25.8871	26.0091	24.7272
Q13424	Alpha-1-syntrophin OS=Homo sapiens OX=9606 GN=SNTA1 PE=1 SV=1	19.24	17.4348	17.1903	16.0266	18.4428	17.2861	18.9381	17.7309	14.1735		19.1512	19.0557	14.754	15.4336	15.4424	17.9483	19.7287	17.2873		17.45	18.7266	20.8332	18.2369	18.6424	18.8238	19.0799	18.0879	17.7479	18.4799		18.4036	18.3531	17.7241		19.0363	17.7939	19.3721	16.9257	17.3588	18.3342	18.5613	15.3213	18.5138	18.0981	20.1081	19.6545	18.5189	19.1201
P08697	Alpha-2-antiplasmin OS=Homo sapiens OX=9606 GN=SERPINF2 PE=1 SV=3	27.0196	26.6552	24.1084	23.1528	23.1418	25.163	24.9142	24.2977	22.3762	22.2059	26.3878	26.2896	25.1411	23.1439	23.5404	26.2828	27.3198	23.0027	21.6814	22.1017	26.3951	26.3391	24.6267	23.6936	23.5976	26.8893	26.307	24.9986	23.4946	23.1814	25.3205	25.1794	24.6662	22.4705	23.8434	27.1022	25.9926	27.054	24.9171	22.3482	23.0684	25.9252	24.4396	24.5954	26.1134	25.5875	25.546	23.7245
P02765	Alpha-2-HS-glycoprotein OS=Homo sapiens OX=9606 GN=AHSG PE=1 SV=2	26.8197	26.5726	24.8241	24.4469	24.3987	26.167	25.8826	25.0375	24.5822	24.2922	26.5063	26.0759	23.9372	23.4561	23.8014	24.6745	23.9184	23.2916	23.3514	23.6005	27.2923	26.4317	25.2903	25.4745	25.3006	25.7611	26.3883	25.603	25.4813	25.34	27.1172	26.2442	25.0466	24.6244	25.521	25.8481	24.8077	26.0574	24.4379	22.7596	23.6537	25.2683	24.7866	24.2911	26.4957	25.6793	25.5649	25.1588
P01023	Alpha-2-macroglobulin OS=Homo sapiens OX=9606 GN=A2M PE=1 SV=3	30.5213	30.4543	27.7163	26.7168	26.6348	29.6946	29.3635	28.7735	27.1562	26.8711	30.0514	29.8596	28.5261	26.0686	26.6787	29.7151	29.4722	28.386	26.2928	26.6571	30.9596	30.2534	28.4969	27.3817	27.4133	30.5885	31.1695	30.0724	28.7173	28.5482	30.7303	30.72	28.9475	26.5126	27.4949	30.5884	29.0665	31.0485	29.2192	27.0487	27.5972	29.7864	28.2072	28.3351	30.702	30.3007	30.532	28.2042
P30533	Alpha-2-macroglobulin receptor-associated protein OS=Homo sapiens OX=9606 GN=LRPAP1 PE=1 SV=1	28.356	27.4324	24.5168	24.8381	24.759	26.1292	25.7684	25.6248	24.2861	23.9372	25.6701	25.6626	25.1559	23.5677	23.7287	25.8601	25.993	24.0098	23.3914	23.668	26.7239	26.4659	25.4038	24.3771	24.7915	26.0709	25.8382	24.8582	24.4146	24.2004	25.532	25.4862	24.7834	23.8793	24.747	26.1228	25.4441	26.2584	24.7637	24.6811	24.4515	25.2166	24.2424	24.1521	26.9195	27.5658	26.1855	25.1968
A8K2U0	Alpha-2-macroglobulin-like protein 1 OS=Homo sapiens OX=9606 GN=A2ML1 PE=1 SV=3	25.2004	25.1235	23.4342	24.1293	24.0616	25.1887	24.8953	23.9422	23.8876	23.6376	24.4005	24.2712	24.4677	23.1199	23.7825	24.3591	24.616	22.8044	22.9172	23.2364	25.3892	24.9294	23.4982	24.116	24.1591	25.3257	25.5606	23.5394	24.3249	24.0396	25.3041	24.5962	23.8833	23.7544	24.6672	25.0369	24.9682	24.7509	25.1693	24.2077	24.4039	23.8014	23.0962	23.4968	25.0618	25.6614	24.5189	24.3991
P12814	Alpha-actinin-1 OS=Homo sapiens OX=9606 GN=ACTN1 PE=1 SV=2	20.9292	20.1549	19.837	19.455	19.5907	20.6144	20.2227	19.7558	20.0617	19.4012	18.9024	19.8451	19.0286	16.5065	17.4211	20.8533	17.8021	18.9384	17.6433	18.5878	23.1394	22.7617	20.3201	20.7488	21.1456	22.3469	21.8281	19.8941	19.8341	19.8638	19.535	21.426	19.9697	19.6707	20.5916	21.0888	20.355	21.4555	20.2357	19.8548	20.0527	20.4737	19.838	19.3767	21.8927	22.2652	21.0421	20.7673
P35609	Alpha-actinin-2 OS=Homo sapiens OX=9606 GN=ACTN2 PE=1 SV=1	25.3107	25.1026	24.8967	23.481	23.3407	24.3995	24.0681	24.082	24.0321	24.1199	24.5005	25.0956	23.3963	23.2522	23.8802	24.0532	24.2325	24.3503	22.4054	23.0606	25.213	24.8304	23.5165	23.624	23.8515	26.9014	24.3641	26.8408	25.6239	26.7601	25.1059	25.9582	25.2522	24.1801	24.5346	24.3346	24.27	24.707	23.4267	24.4654	23.4928	23.2136	24.2769	25.4114	25.307	25.1596	24.3016	24.6364
Q08043	Alpha-actinin-3 OS=Homo sapiens OX=9606 GN=ACTN3 PE=1 SV=2	20.5876	20.3204	19.2036	18.8638	18.8354	20.6853	20.2736	19.9967	19.0402	18.7474	18.9685	19.9562	19.0178	17.7983	18.3453	20.247	19.8736	17.9726	16.1745	17.2658	21.7605	21.3805	20.2598	19.6202	19.8319	20.4387	19.6564	18.9826	17.9457	17.8301	21.1789	20.7848	19.4123	18.3585	19.3329	20.4185	19.9971	19.5927	18.9071	18.3561	18.3859	18.618	17.2596	18.2009	20.9819	20.4177	19.7575	19.149
O43707	Alpha-actinin-4 OS=Homo sapiens OX=9606 GN=ACTN4 PE=1 SV=2	29.7502	29.5724	27.8104	27.4128	27.3605	28.9631	28.5506	28.2375	27.218	26.9001	27.7929	28.1687	27.9928	26.5694	26.8408	29.0152	28.7491	27.2138	26.3815	26.6422	29.9495	29.3907	27.8457	26.9825	27.2818	29.3189	29.2154	27.4994	26.7231	26.8701	29.2712	29.2098	28.2007	26.9904	27.7966	29.3729	28.8431	29.7735	28.4695	27.3574	27.7556	27.7685	26.7184	26.6298	29.8511	29.8931	29.0732	28.1574
P35611	Alpha-adducin OS=Homo sapiens OX=9606 GN=ADD1 PE=1 SV=2	24.9355	24.7925	23.6985	25.218	25.4659	24.4939	24.0139	23.993	23.4522	22.8835	24.8551	24.7587	24.2129	23.8004	25.6346	25.0846	24.7648	23.4305	22.2474	22.4443	25.2839	24.6387	23.7935	23.8982	24.9738	24.5532	24.3486	23.8043	25.8055	25.6909	24.9228	24.6028	24.2049	25.1503	25.9692	23.9215	23.7312	24.7561	23.9942	23.2096	23.7329	23.9269	22.9481	23.9864	24.852	25.1049	24.4813	25.538
Q9UDR5	Alpha-aminoadipic semialdehyde synthase, mitochondrial OS=Homo sapiens OX=9606 GN=AASS PE=1 SV=1	26.9264	26.6289	25.5309	25.9889	25.8561	26.2665	26.1654	26.029	24.8566	24.3484	26.7392	26.0655	25.2219	24.5735	25.1822	25.7502	26.4672	24.3734	23.2495	23.7815	26.6142	26.16	25.5388	25.3657	25.3745	26.6656	25.5077	25.3132	25.0254	24.9073	26.9047	26.5572	25.3916	25.4586	26.2761	26.4126	26.3627	26.399	25.2177	24.7199	24.803	25.205	25.0371	24.9419	27.1384	27.0386	26.115	25.8354
P61163	Alpha-centractin OS=Homo sapiens OX=9606 GN=ACTR1A PE=1 SV=1	27.257	26.7472	24.7144	24.1688	23.9086	25.9011	25.4274	24.9963	23.689	23.5752	26.0133	25.7291	25.2833	23.1904	23.5556	28.0832	27.9149	26.0878	23.0484	23.4215	26.7238	26.0926	24.7935	23.9199	23.9283	26.8776	26.5169	25.3976	23.982	23.8807	26.1626	26.8706	24.7024	23.7364	24.3762	26.5244	26.1855	26.8138	24.7424	23.5651	23.8734	26.8031	25.2176	26.0566	26.7553	26.7045	25.5171	24.5125
P02511	Alpha-crystallin B chain OS=Homo sapiens OX=9606 GN=CRYAB PE=1 SV=2	29.0926	28.507	25.244	25.6977	25.2886	26.7874	25.9406	25.8824	23.7509	23.4293	27.7848	27.0203	26.0603	25.2147	27.3489	27.9358	28.2075	27.98	24.0998	24.3153	27.4119	26.8848	26.7326	25.7833	25.6398	29.8872	28.9135	28.0431	27.0667	26.9482	25.2303	25.9205	25.2808	23.5306	24.875	28.818	28.3283	26.6643	30.2531	25.2067	25.1313	26.909	27.8021	28.0045	28.2687	27.2913	27.6875	28.4003
O43768	Alpha-endosulfine OS=Homo sapiens OX=9606 GN=ENSA PE=1 SV=1	24.9636	24.4717	21.9008	22.1757	21.9847	24.3719	23.4603	23.1238	22.0617	21.6313	23.2208	22.576	21.9896	21.127	21.0804	24.047	23.9812	21.5783	20.4213	21.0175	24.0454	23.6044	21.9597	21.8332	21.6722	22.7438	22.0445	21.9553	21.7487	21.5038	23.1844	22.414	22.1699	21.6159	22.2759	22.4767	22.0966	21.9884	21.6168	21.1599	21.136	21.5076	20.9027	21.0145	24.2959	24.7711	23.0707	22.4683
P06733	Alpha-enolase OS=Homo sapiens OX=9606 GN=ENO1 PE=1 SV=2	31.9833	31.3384	28.9997	29.3426	29.0886	30.5456	30.4005	29.9762	28.8041	28.5649	29.4957	29.8342	29.4716	28.4154	28.7315	29.8836	29.9612	27.6054	26.9335	27.5367	31.4237	30.9138	29.595	28.931	29.0939	31.3489	30.9984	29.2345	28.7131	28.4347	31.77	30.5784	29.2961	28.4115	29.168	30.2464	29.761	30.3558	29.1284	28.0678	28.3346	29.5165	28.3088	28.3355	31.1757	31.2703	30.0214	29.2861
P06280	Alpha-galactosidase A OS=Homo sapiens OX=9606 GN=GLA PE=1 SV=1	25.1092	24.6866	22.3793	21.6894	21.5996	24.7037	24.3778	23.0569	21.8285	21.729	23.1141	23.7132	22.8627	20.8224	21.7577	24.2974	24.0699	21.4334	20.9998	21.132	25.1253	24.4912	22.6673	21.227	21.3073	24.7451	24.6523	22.6807	21.298	21.464	24.7833	24.4031	23.0589	21.339	22.1137	24.9615	24.5039	24.5582	22.8225	21.545	21.7153	22.5625	20.8546	21.3171	24.7289	25.1081	24.0145	22.0438
Q12800	Alpha-globin transcription factor CP2 OS=Homo sapiens OX=9606 GN=TFCP2 PE=1 SV=2	21.3613	22.4533	19.9586	20.2634	19.6695	21.9197	21.1928	21.9412	19.8727	19.5239	21.9896	20.8279	21.5851	19.7779	20.2958	22.725	22.1351	20.6141	17.9129	18.6509	23.2852	23.2445	22.1396	20.1666	20.4648	22.8419	22.2259	22.0985	20.3649	20.1444	23.2436	23.0616	21.7921	19.4179	19.8375	22.9605	22.3054	23.1773	22.097	20.1559	20.2946	21.6767	19.7501	21.2177	22.4545	23.3253	22.0464	20.157
Q9NZD4	Alpha-hemoglobin-stabilizing protein OS=Homo sapiens OX=9606 GN=AHSP PE=1 SV=1	19.5087	20.4652	16.5419	18.302	16.6196	20.7073	20.5366	20.7797	15.8926	14.2143	20.5875	19.0425	17.4516	15.4732	14.4465	19.6873	19.9332	16.3878	15.2892		20.0593	20.7621	19.1135	15.9268	18.0852	18.8797	18.0963	18.5276	15.9073	16.9835	19.496	16.0728	19.8585		17.6018	18.8131	19.8812	16.1563	17.2385	17.379	20.0495	20.133	18.1419	18.4126	20.5131	20.4612	18.9392	15.6734
Q16352	Alpha-internexin OS=Homo sapiens OX=9606 GN=INA PE=1 SV=2	23.8067	23.8883	21.9531	22.9183	22.1864	24.7683	24.3497	23.747	21.5839	21.6708	23.8289	23.3334	23.0619	21.4122	22.4609	21.7007	21.2078	20.4564	19.6616	19.3116	24.5728	24.5356	22.8643	21.7678	22.0344	23.9883	23.6287	23.0637	20.7711	21.2759	24.6267	23.637	22.4117	21.2773	22.8382	25.2669	24.4611	25.2299	22.9595	21.1172	21.4792	22.6793	21.4753	22.4558	24.7197	25.2246	22.8127	22.9211
Q9NXW9	Alpha-ketoglutarate-dependent dioxygenase alkB homolog 4 OS=Homo sapiens OX=9606 GN=ALKBH4 PE=1 SV=1	17.3272	17.0782	15.4812		15.3706			16.3409	16.1318				15.3683			15.3079	15.7291				16.7119	17.0559			16.8005	17.4805	16.4368		15.6023		18.058	16.3802				18.2301	16.1294	16.4972				15.7396	16.7662		19.2044
Q9C0B1	Alpha-ketoglutarate-dependent dioxygenase FTO OS=Homo sapiens OX=9606 GN=FTO PE=1 SV=3	25.6833	25.5983	23.4515	22.9805	22.6231	25.2589	24.9136	24.9064	22.9245	22.5457	25.1054	25.3819	24.1409	22.7759	23.3573	24.3303	24.39	22.5409	20.5675	21.9675	26.0472	25.7513	24.5311	22.9267	23.0126	25.6065	24.6814	24.4881	22.9118	24.2455	25.7835	25.3253	24.4125	23.2064	23.8509	24.8407	24.3212	24.9185	24.1559	22.8419	22.9001	23.6656	22.5217	22.8799	25.8542	26.1992	25.0396	23.2877
P35475	Alpha-L-iduronidase OS=Homo sapiens OX=9606 GN=IDUA PE=1 SV=2	23.8049	23.4737	21.161	21.4458	20.3909	22.2301	22.1972	22.2235	19.6381	18.6591	23.3036	23.1546	22.6253	20.5536	21.3301	22.7522	22.9807	20.9095	18.0935	18.9052	23.493	23.2288	22.084	20.3292	20.7169	23.5366	23.6	22.5489	19.17	19.2759	23.4049	22.9015	21.6284	20.3546	21.5964	23.6261	23.1889	23.0039	22.1536	20.8445	20.461	21.9439	20.1863	19.8255	23.5117	24.1709	22.6249	21.8988
Q16706	Alpha-mannosidase 2 OS=Homo sapiens OX=9606 GN=MAN2A1 PE=1 SV=2	25.3303	26.05	23.4877	24.7629	24.7399	23.7435	23.7232	23.3602	22.6601	22.3267	25.0433	25.4939	24.6719	25.7638	26.2841	23.948	24.2652	21.0015	21.6738	21.2429	25.1586	24.8779	23.1374	22.47	22.7237	24.7389	24.5806	22.9023	22.1543	21.7467	25.0321	25.6576	23.4263	22.136	23.013	26.8086	24.0354	25.3854	23.163	21.2279	21.8336	24.5767	21.2785	20.9798	25.5691	24.9356	24.6074	23.3999
Q9NTJ4	Alpha-mannosidase 2C1 OS=Homo sapiens OX=9606 GN=MAN2C1 PE=1 SV=1	23.6265	23.2005	21.3671	21.0811	20.9028	22.1866	21.6773	21.9743	21.3165	21.4183	21.5139	21.2684	21.4391	20.3688	20.3954	23.2074	23.0233	21.3682	19.9474	19.7292	22.8647	22.4209	21.3595	21.0269	20.7826	22.8514	22.5483	21.3544	20.9417	21.0691	22.059	21.8988	21.1776	20.5287	21.3504	21.8727	21.8187	21.1863	20.9542	24.0239	24.4896	20.794	20.5915	20.7748	22.8086	22.3946	21.347	21.5945
Q9UHK6	Alpha-methylacyl-CoA racemase OS=Homo sapiens OX=9606 GN=AMACR PE=1 SV=2	21.654	20.8027	19.3922	20.8652	17.5698	18.8063	18.2793	18.8401	18.1583	20.2368	19.8844	20.0041	19.0922	20.1681	20.7133	19.5683	19.6749	17.4101	18.5574	18.7683	21.1141	20.4217	19.3103	20.7152	20.6621	20.4502	19.9347	18.8484	20.613	20.2417	20.9772	20.2679	18.1265	20.4848	21.0054	21.1791	20.3282	19.4589	19.1731	19.9646	20.444	19.3765	20.0627	20.2364	19.8945	20.9596	19.7407	20.7788
P17050	Alpha-N-acetylgalactosaminidase OS=Homo sapiens OX=9606 GN=NAGA PE=1 SV=2	23.195	22.7033	20.4046	23.3456	20.9267	22.2244	21.7945	21.1867	21.3577	20.8134	22.0224	22.0271	21.0361	21.742	22.8983	22.0761	21.3997	19.5384	18.2029	23.1646	23.2988	23.0426	21.2929	22.1632	21.719	23.4461	22.5598	20.9384	21.0691	20.952	23.2131	22.8476	20.3929	22.8316	21.3247	23.0735	22.2954	23.5018	21.1106	24.586	25.6058	20.973	24.6455	24.1678	23.8356	23.4199	21.733	23.9596
P54802	Alpha-N-acetylglucosaminidase OS=Homo sapiens OX=9606 GN=NAGLU PE=1 SV=2	23.58	23.3674	22.6265	21.1161	21.1759	22.625	22.6978	22.3296	21.1912	20.501	22.847	22.7906	22.7201	20.835	21.0303	23.0687	23.0464	19.7818	19.4933	20.2419	24.1639	23.6952	22.683	21.7347	21.4592	23.5617	23.5177	22.6408	21.7767	21.3553	23.5979	23.2754	22.7805	21.2002	21.2034	23.3111	22.104	24.4451	22.095	20.7554	21.8914	23.4056	20.3629	20.9076	24.0777	24.09	23.2078	21.431
Q9NVD7	Alpha-parvin OS=Homo sapiens OX=9606 GN=PARVA PE=1 SV=1	24.8402	24.7056	23.6024	23.3583	23.1805	24.7191	24.5302	23.9834	22.9583	23.0636	24.2327	24.0993	22.9434	21.9862	22.1633	24.3842	24.643	23.2799	23.0285	22.9714	25.3923	24.9588	24.0729	23.017	23.2252	24.2961	24.1536	23.7649	22.5184	23.2295	24.8704	24.7198	23.9842	23.016	23.9362	23.9511	23.5878	24.7164	23.2743	22.5196	22.5639	23.2608	22.5428	22.6425	25.2771	25.4978	24.6001	23.4959
P54920	Alpha-soluble NSF attachment protein OS=Homo sapiens OX=9606 GN=NAPA PE=1 SV=3	26.5747	26.1906	23.747	23.9948	23.563	25.349	24.9684	24.6704	23.579	23.1112	25.5392	25.5607	24.0618	23.2407	23.4197	25.5056	25.5957	22.5911	23.6632	22.741	25.5622	25.1379	23.6056	22.9437	22.9527	26.1782	25.6961	23.9175	23.2341	23.203	25.5448	25.1872	24.0283	23.7229	23.9085	25.7196	25.3543	25.6012	24.3922	23.7781	23.3519	24.1566	23.0795	22.9769	26.2949	26.087	24.8616	24.3019
P37840	Alpha-synuclein OS=Homo sapiens OX=9606 GN=SNCA PE=1 SV=1	27.5527	26.9543	23.522	22.526	21.8307	24.4793	24.437	24.067	22.1169	22.0347	23.3784	23.7471	24.3474	22.1376	22.2915	27.2244	27.3856	21.9789	21.6531	22.5346	26.4771	25.7903	23.6932	22.2393	22.233	25.4529	24.5249	23.9823	22.7183	22.6762	24.7382	24.8177	24.237	21.6882	22.6054	24.5361	24.19	24.3802	24.0233	22.5202	22.2541	24.3032	22.6499	22.6899	26.1238	26.8662	25.4405	23.2835
P40222	Alpha-taxilin OS=Homo sapiens OX=9606 GN=TXLNA PE=1 SV=3	28.4937	28.0646	25.3553	23.2003	23.1374	26.8573	26.9842	26.7508	23.166	22.9083	26.5421	26.5137	26.5517	22.3629	22.9068	27.0828	27.2774	24.8958	22.4687	22.6719	28.1772	27.7415	26.6002	23.3549	23.489	28.0643	27.4545	26.4362	23.4443	23.2904	28.4212	27.6718	26.3894	22.8798	23.3062	27.1703	26.8924	27.1262	26.2859	23.4134	22.6025	26.3295	22.1362	22.6051	27.3938	28.2027	27.0386	23.4446
Q9BTX7	Alpha-tocopherol transfer protein-like OS=Homo sapiens OX=9606 GN=TTPAL PE=1 SV=2	18.7111	17.247	14.6931	14.9706	14.6608	16.0303	15.6433	16.2192	13.7964	14.3758	18.639	17.0063	17.941	15.1273	13.683	16.5438	15.5493	14.6414	13.2058	13.7325	18.4677	18.5615	16.3796	15.3916	14.637	20.196	20.9405	18.6813	14.3746	14.7831	18.7135	17.8331	15.947	14.4231	14.6835	19.3807	18.4053	16.9506	16.7821	18.0864	17.163	17.5714	15.5736		16.9668	17.806	19.1852	14.5482
Q5SQI0	Alpha-tubulin N-acetyltransferase 1 OS=Homo sapiens OX=9606 GN=ATAT1 PE=1 SV=1	19.1798	17.4235	15.6867	17.3945	17.4504	18.7292	17.4538		16.3976	15.9498	15.1089	17.9922	16.8727	16.5471	16.818	16.3449	17.5455		11.7015	14.6013	19.0011	16.3189	14.9379	16.5472	16.8541	16.6878	15.0997	16.8666	15.4852	15.3987	19.3266	17.8499		16.4288	16.8866	18.1325		17.651	16.794	15.5095	17.7978	15.9706	13.9796	14.6352	18.9391	17.4381	16.737	17.2482
Q06203	Amidophosphoribosyltransferase OS=Homo sapiens OX=9606 GN=PPAT PE=1 SV=1	23.8496	23.4005	21.7847	21.5924	21.3762	22.8077	21.9366	22.1615	21.376	20.9721	22.5637	22.6365	21.6675	20.9568	20.8624	22.6473	22.643	19.7952	19.2205	19.2584	23.6327	22.9563	21.6873	21.0489	21.273	23.1501	22.7086	21.7477	21.6648	20.9987	24.1221	23.015	22.224	20.7489	21.577	22.9228	22.8938	22.0211	21.2034	20.8812	20.5662	21.6933	21.4274	21.5613	24.2465	24.3198	22.6788	22.2037
P21397	Amine oxidase [flavin-containing] A OS=Homo sapiens OX=9606 GN=MAOA PE=1 SV=1	24.9747	24.7684	22.9057	22.2391	22.215	24.5415	24.2145	24.6319	22.8541	22.2733	24.4132	23.9485	24.1622	21.3485	21.7571	23.7129	23.7843	22.7046	20.5488	21.6735	25.1696	25.1126	24.2472	22.4751	22.8485	24.6521	24.0268	23.465	22.2074	22.8986	24.4761	24.0935	23.2473	22.0258	23.1404	24.3169	24.1286	24.0703	22.8101	21.3617	22.9025	23.3227	21.3089	21.7071	24.8579	25.4147	24.2236	22.892
P27338	Amine oxidase [flavin-containing] B OS=Homo sapiens OX=9606 GN=MAOB PE=1 SV=3	26.5034	26.3652	24.2016	23.9496	23.7922	24.9851	24.3971	24.7399	23.0001	22.6514	24.7737	25.0524	24.5712	22.7092	23.276	24.975	24.833	23.6749	22.4432	22.4843	26.0698	25.6115	24.4789	23.1477	23.228	25.2288	26.0046	24.0562	22.8401	23.092	25.0053	25.4368	24.5914	22.9175	23.9859	25.6627	24.9138	24.5608	23.4904	22.5657	22.4069	24.5709	23.628	23.9709	27.2183	25.8457	25.1912	24.4398
Q12904	Aminoacyl tRNA synthase complex-interacting multifunctional protein 1 OS=Homo sapiens OX=9606 GN=AIMP1 PE=1 SV=2	26.0279	25.8187	23.9179	23.6315	23.1413	25.0169	24.5858	24.3695	23.3733	23.1969	24.8848	25.0588	24.0835	22.9864	23.372	24.619	24.2889	22.8583	21.7968	22.4134	26.2214	25.7627	24.4477	23.55	23.744	25.516	25.1763	23.9968	24.1727	24.0459	25.4786	25.2726	24.2713	23.2216	24.0429	25.6153	24.7731	25.3652	23.9732	22.4309	22.0749	24.1218	22.9116	23.0619	25.6895	25.9475	24.9376	23.4257
Q13155	Aminoacyl tRNA synthase complex-interacting multifunctional protein 2 OS=Homo sapiens OX=9606 GN=AIMP2 PE=1 SV=2	25.5464	25.5068	22.5798	22.4605	22.3673	24.1709	23.7418	23.6402	22.6406	22.2079	25.0099	25.1802	24.2657	22.2093	22.272	24.2001	24.0425	22.547	20.567	21.048	25.7028	25.2859	23.607	22.8726	22.5324	24.386	24.5174	23.702	22.7428	22.5829	24.8167	25.7939	23.5289	21.8887	22.8022	25.6917	24.2063	25.4581	23.3996	21.7602	22.261	25.1033	22.7499	23.5852	25.3578	25.427	24.1701	22.9202
Q03154	Aminoacylase-1 OS=Homo sapiens OX=9606 GN=ACY1 PE=1 SV=1	26.1671	25.6818	22.7661	23.2001	22.8893	24.6712	24.5732	24.4107	23.1197	22.6788	24.7057	24.319	23.7074	22.3111	23.0287	24.8115	25.1137	22.2857	21.3479	21.6657	25.4232	25.1637	24.0445	23.3418	23.5493	26.6236	25.6427	24.6384	23.4459	23.6747	25.0509	24.4963	23.1196	22.1307	23.1202	25.0452	24.2792	25.6911	24.3869	22.8253	22.8093	24.4112	22.8273	23.0044	25.9154	26.8339	25.4563	24.3549
Q9H4A4	Aminopeptidase B OS=Homo sapiens OX=9606 GN=RNPEP PE=1 SV=2	26.2279	25.9516	24.1062	23.8111	23.6529	25.9797	25.5489	25.1805	24.0405	23.8517	25.2571	25.2085	24.9126	23.1234	23.9301	25.6243	25.9049	23.763	23.8896	24.405	26.2774	25.8984	24.3547	23.7224	23.8043	26.0596	25.9291	24.5408	23.6884	23.5025	25.1236	25.7327	24.0995	22.8495	23.7166	25.6831	25.1154	25.5209	24.3965	26.1026	25.3332	24.519	23.0833	23.4282	26.1136	26.4324	25.226	24.2568
P15144	Aminopeptidase N OS=Homo sapiens OX=9606 GN=ANPEP PE=1 SV=4	26.252	26.1328	24.1682	24.0899	23.5023	27.1303	26.5178	26.3167	24.4384	24.1969	26.3877	26.1969	24.6293	22.9197	23.5398	27.2588	27.8579	26.3356	23.1428	24.746	26.4508	25.7152	25.1792	23.6245	23.9122	26.8288	27.1074	25.3245	24.3247	24.143	25.9413	25.8682	25.075	24.536	24.9459	27.1051	26.8088	26.6639	28.9331	24.3806	25.4831	25.4167	23.9858	24.6405	27.2334	26.6916	26.3954	24.7466
Q02094	Ammonium transporter Rh type A OS=Homo sapiens OX=9606 GN=RHAG PE=1 SV=2	20.9489	20.7624	18.3261	16.6408	16.6439	18.3691	18.7036	19.3165	15.4895	14.7005	19.8703	21.3401	20.231	17.5732	17.4656	19.4122	19.9554	15.9812	15.6656	13.9944	20.931	20.5243	19.2936	15.343	14.9856	20.4036	19.7368	19.6184	16.145	16.0127	21.2085	20.7858	18.1605	13.0833		19.9605	19.6401	20.3269	19.5702	14.4756	13.9879	20.4424	18.326	18.5832	19.9379	21.5486	20.1815
Q9UBD6	Ammonium transporter Rh type C OS=Homo sapiens OX=9606 GN=RHCG PE=1 SV=1	24.8213	24.6328	23.3915	22.7626	21.9228	23.7489	23.4045	23.5904	22.1013	21.9411	23.7267	23.7379	22.8689	21.3083	22.368	24.0795	23.9474	23.0218	21.1052	21.3447	25.4335	24.7584	24.246	22.3039	22.8918	24.9519	24.5698	23.4249	22.4714	22.4965	25.4298	25.1518	23.1819	22.3203	23.6327	24.2923	22.9244	24.4874	23.1922	22.2407	21.5292	23.1129	21.4682	21.812	24.2822	25.3479	24.8355	23.4438
P23109	AMP deaminase 1 OS=Homo sapiens OX=9606 GN=AMPD1 PE=1 SV=2	17.4169	16.6925	15.2816		15.0364	18.804	17.7154	16.0524	15.4789	15.1094	21.061		17.778	14.4331	15.3296	20.175	20.4025		17.3255	17.196			16.3453	15.5967	15.003	17.5249	16.6774	17.0978	13.8813		17.2951						18.0107		20.7365	15.3327	18.6895		15.8682	15.719	16.8305
Q01433	AMP deaminase 2 OS=Homo sapiens OX=9606 GN=AMPD2 PE=1 SV=2	26.3787	26.0098	23.8516	23.7236	23.5896	25.2835	24.9539	24.8998	23.2599	22.7214	25.4516	25.3236	24.4642	22.8572	23.2961	25.0741	25.1296	23.1125	21.9367	22.3033	26.0497	25.5892	24.5022	23.2983	23.4042	25.7313	25.6976	24.3908	23.4793	23.1681	26.0644	25.7844	24.4957	23.3441	23.7872	25.3049	24.6944	25.6915	24.3691	23.3088	23.4515	24.4177	23.2529	23.2756	25.9037	26.2334	25.1276	23.8137
Q01432	AMP deaminase 3 OS=Homo sapiens OX=9606 GN=AMPD3 PE=1 SV=1	23.8227	24.6666	21.8848	21.2541	20.7041	25.7572	25.1331	23.954	21.3562	20.9875	22.7512	26.1129	23.012	20.6562	21.3551	26.2791	24.4737	25.9339	21.9267	22.4215	25.8544	25.6776	23.4148	20.4206	22.146	25.0143	24.6069	23.9415	22.1718	22.4538	24.3798	27.1985	24.5808	21.0963	22.0975	25.9137	23.5501	23.96	23.1419	22.4253	20.8275	23.6741	22.868	23.0946	24.5776	24.906	25.4634	22.278
Q96FJ0	AMSH-like protease OS=Homo sapiens OX=9606 GN=STAMBPL1 PE=1 SV=2	22.4209	21.4256	18.2844	18.7795	17.6959	19.5725	19.5245	19.3888	18.1988	18.2077	19.6957	19.4703	19.8957	17.0942	19.0749	18.5914	20.4971	18.5587	17.1359	14.2366	19.9577	18.5304	19.048	18.0671	18.7432	20.1304	19.3777	18.7268	18.309	17.9297	20.4367	19.9294	19.0007	18.0576	18.2795	19.7746	19.2665	19.3596	18.6483	18.152	16.9862	18.2822	17.9378	18.9183	20.1677	20.5303	19.8442	18.5386
Q7Z5R6	Amyloid beta A4 precursor protein-binding family B member 1-interacting protein OS=Homo sapiens OX=9606 GN=APBB1IP PE=1 SV=1	22.9115	23.0031	21.6432	21.4634	21.3428	21.6208	21.5768	21.2981	20.1321	19.5764	23.1446	22.8147	21.3929	20.1264	20.7599	20.4793	20.3965	20.7044	18.598	18.1579	23.4108	22.0563	20.9818	21.1755	20.9248	21.8939	21.812	21.1944	20.5496	20.1711	21.4373	21.6106	21.9789	21.0711	21.669	22.4101	20.925	21.5662	20.6002	20.1258	19.7436	21.2031	19.6372	19.4184	22.8152	21.8914	21.2447	20.8062
P05067	Amyloid-beta precursor protein OS=Homo sapiens OX=9606 GN=APP PE=1 SV=3	25.4161	25.2778	23.4878	22.7779	22.1463	24.575	23.8568	24.2893	21.7671	21.1245	23.2415	23.5099	24.0616	21.6661	21.0073	23.0307	22.6749	23.8869	19.5956	20.4604	25.3939	24.8371	25.2939	22.6183	22.5804	24.7595	23.102	26.0221	21.795	21.2502	24.47	24.385	24.038	22.0495	21.4541	23.5512	23.6025	22.5937	25.3395	21.3007	21.4741	25.376	21.2102	21.1017	23.7139	25.2279	25.906	22.7056
Q06481	Amyloid-like protein 2 OS=Homo sapiens OX=9606 GN=APLP2 PE=1 SV=2	18.2234	17.1962	15.7335	16.052	14.517	16.7506	16.7263	17.1884	13.0347	15.6641	17.1785	17.6085	16.4781	14.3453	13.1032	15.1772	18.1042		12.6793	13.0583	20.7432			13.9236	14.6734			14.1931	12.9643		18.2996	17.1069	15.1399	12.3507	13.6337	16.8746	16.1571	17.2956	15.9385	13.6502	13.6141	15.8312	15.2799	15.7687	17.8795	17.3589		13.7912
Q8TCF1	AN1-type zinc finger protein 1 OS=Homo sapiens OX=9606 GN=ZFAND1 PE=1 SV=1	18.118	17.7351	19.1351	19.7407	19.2126	18.7899	18.4743	19.5064	18.1185	16.69	19.8347	19.7404	18.4067	18.6778	19.1913	18.3783	18.7403	18.9693	16.1386	16.3182	18.5594	17.493	18.3095	19.8662	19.2701	18.3781	17.438	17.7943	14.0265	17.316	18.454	18.0753	19.6481	19.0691	19.7104	17.5799	17.3387	18.5238	16.3184	15.6253	17.8649	16.9369	17.5625	18.1145	19.2459	18.8039	19.9822	19.5774
O76080	AN1-type zinc finger protein 5 OS=Homo sapiens OX=9606 GN=ZFAND5 PE=1 SV=1				14.5734	13.6919	18.3563	18.0949	16.041	16.3471	14.1742					13.787	16.7432			17.8495	14.5385				14.2764	13.7891					15.1016	16.2115	16.0825		14.4718	16.0256					14.6239			14.4156	15.8143		17.9723		15.2085
Q6FIF0	AN1-type zinc finger protein 6 OS=Homo sapiens OX=9606 GN=ZFAND6 PE=1 SV=2	20.6588	20.6442	18.2652	16.3461	19.5212	19.2545	19.4728	19.8845	17.86	17.5693	17.5547	19.153	18.4758	15.2371	16.1748	19.4364	18.5439		15.9302		19.1449	19.7796	16.5382	16.7085	18.045	17.9872		17.9903	17.5312	16.0969	19.892	18.8402	18.2579	16.4828	16.43	16.9063	17.9556	17.17	18.5565	16.8301	17.1405	18.9163	17.3428	14.2921	19.6263	19.8528	19.4203	17.4803
Q6FI81	Anamorsin OS=Homo sapiens OX=9606 GN=CIAPIN1 PE=1 SV=2	26.5746	26.3537	23.9733	24.0512	23.6087	25.6042	25.4079	25.1186	23.5521	23.129	25.7602	25.2477	24.6749	22.9715	23.6002	25.3008	25.3724	23.4346	21.914	22.1747	26.1756	26.065	24.7824	23.8531	23.7275	25.8567	25.7717	25.0493	24.5454	24.4368	25.988	25.4042	24.6541	23.2967	24.1602	25.9246	25.2463	25.9404	24.3587	23.2804	23.0806	24.7326	23.6139	23.5765	26.1832	26.3972	25.1709	24.3846
Q9H1A4	Anaphase-promoting complex subunit 1 OS=Homo sapiens OX=9606 GN=ANAPC1 PE=1 SV=1	21.616	21.1192	19.1118	18.9362	18.7074	21.2914	20.6373	20.2188	18.4696	18.9099	20.6031	20.154	19.8557	18.8961	18.3978	21.5424	21.2689	18.7878	18.2359	18.7727	21.9114	21.7571	20.049	19.6651	19.567	21.4714	21.7692	18.9191	19.0578	18.0255	22.1842	21.2243	18.7826	18.6072	19.5601	21.4777	21.0181	21.6245	21.3997	19.8957	19.1254	20.8166	18.9876	17.4449	21.4759	22.2552	20.5776	19.5738
Q9UJX6	Anaphase-promoting complex subunit 2 OS=Homo sapiens OX=9606 GN=ANAPC2 PE=1 SV=1	20.2873	19.2955	20.9105	19.3934	17.8962	18.2486	17.4498	19.3393	17.6829	17.762	23.0338	20.2147	22.9764	19.8397	18.6757	18.5243	18.7598	21.8191	19.4453	18.3928	21.4182	19.6657	24.198	16.663	19.3665	18.5887	21.1036	24.6357	18.6488	17.9358	20.8574	20.0482	19.2482	18.0612	16.2752	21.3179	18.8864	22.6359	18.7111	18.7933	16.4658	24.4363	21.9721	18.646	20.8213	24.4977	19.3086	19.158
Q9UJX5	Anaphase-promoting complex subunit 4 OS=Homo sapiens OX=9606 GN=ANAPC4 PE=1 SV=2	20.0245	20.8834	18.5461	15.484	17.7004	19.5539	18.6299	18.7936	15.4231	14.3963	19.0226	19.915	17.3247	14.7151	14.4707	18.2544	17.9286	14.7726			20.0227	19.8114	18.3879		16.9425	19.494	19.7719	18.0394		16.5421	19.8871	18.9877	18.1828	16.6237		18.8594	18.5802	20.5389	17.367	16.9245	16.8938	17.5856	14.8927	15.8235	20.7638	20.3906	19.2099	15.7507
Q9UJX4	Anaphase-promoting complex subunit 5 OS=Homo sapiens OX=9606 GN=ANAPC5 PE=1 SV=2	19.6721	19.8965	18.9301	17.8092	17.9247	19.8786	19.3177	19.314	18.0816	18.5085	20.7491	19.6989	19.7225	17.6824	18.1966	18.6859	17.3479	17.4722	16.5437	18.6347	20.5202	20.0831	19.6338	17.8031	19.0644	20.6049	21.1006	20.9375	18.357	19.7154	21.2281	20.5927	18.5122	18.6708	18.7796	22.0172	18.785	23.1908	20.2799	18.4441	18.3404	21.1017	20.1134	18.8615	20.4164	21.5877	21.5338	19.2198
Q9UJX3	Anaphase-promoting complex subunit 7 OS=Homo sapiens OX=9606 GN=ANAPC7 PE=1 SV=4	22.3371	22.2905	20.3956	20.6962	19.4549	21.0845	20.7072	21.5736	18.9659	18.8564	22.5065	21.2101	21.6243	19.3944	16.8961	19.6836	19.3273	21.3791	18.2505	18.8244	22.5818	22.2657	21.5897	19.944	19.0601	20.9932	21.6478	21.0114	19.0748	19.8721	23.6977	22.0604	21.5643	19.1274	20.9883	21.7439	20.1666	22.4975	21.6232	18.8353	20.0276	20.8038	18.4924	19.8711	22.1573	23.1327	20.6974	19.9914
Q8NHZ8	Anaphase-promoting complex subunit CDC26 OS=Homo sapiens OX=9606 GN=CDC26 PE=1 SV=1	19.4419	19.2371	16.0758		16.3172	18.9971	18.3041	17.697			18.2552	17.6846	17.2747	13.1986	13.8255		17.4485	15.7126			19.8123	19.4891	17.3863	17.455	16.0268	17.7029	14.2223	17.3001	17.552	17.7488	19.4079	18.296	17.2766	13.0092		17.7678	16.9712	16.6909	16.343	12.7463	16.085	17.5744	15.2708		19.6239	19.9389	18.2283	17.2905
Q9Y679	Ancient ubiquitous protein 1 OS=Homo sapiens OX=9606 GN=AUP1 PE=1 SV=2	24.4367	23.8551	21.0481	21.7129	21.4732	24.044	23.7441	23.2957	21.9725	21.7808	22.774	23.0898	21.8431	20.8703	20.8819	23.1817	23.7044	20.4367	19.2817	19.9155	24.4386	24.0484	22.7228	21.5804	21.7974	23.5595	23.3059	21.4768	21.1854	21.0625	23.9459	23.4417	22.2951	21.0996	21.8341	23.6452	23.2601	23.6023	21.8275	21.1657	21.2623	22.0219	21.2551	21.2426	24.0998	24.3825	22.9947	22.3321
Q9NVV5	Androgen-induced gene 1 protein OS=Homo sapiens OX=9606 GN=AIG1 PE=1 SV=2	18.6645	18.1758	12.7041	14.5928	14.1601	17.3493	17.4186		13.7814	10.1891	17.7401	17.276	17.0897	14.2729	14.8645	18.4604	13.9892	16.4398	14.6674	12.4263	18.2411	17.546	16.8924		15.0718	16.5327	19.2318	16.3736	15.2154	15.0456	18.6809	17.8623	16.1198	13.7568	15.1346	15.8764	17.1633	17.5023	17.121		14.1901	13.3195	15.2973	14.9417	18.9014	19.0969	13.4035	15.2209
Q13685	Angio-associated migratory cell protein OS=Homo sapiens OX=9606 GN=AAMP PE=1 SV=2	25.2653	24.8489	21.2757	20.1798	19.5081	22.2655	21.6251	21.5264	18.4999	19.1769	23.2894	23.6339	21.9537	18.6251	19.2388	22.2997	21.7879	21.2901	16.2465	16.5446	24.5262	23.3564	23.0641	19.3068	18.6518	23.3388	24.1906	23.7717	19.4876	19.7729	23.799	24.5666	21.4641	18.5858	19.8672	23.5909	22.7551	24.7343	20.4836	18.8714	17.1414	20.7251	19.29	19.5257	24.3202	25.1242	22.7349	20.2299
Q8N302	Angiogenic factor with G patch and FHA domains 1 OS=Homo sapiens OX=9606 GN=AGGF1 PE=1 SV=2	21.3963	22.0138	20.9551	18.9245	18.1151	22.6468	22.3416	20.5756	19.2827	18.393	23.0074	22.4962	20.0892	17.5985	19.1883	23.5976	23.2834	20.8971	18.6424		23.2371	21.837	21.0153	17.3174	19.9178	22.5365	23.0795	20.7372	19.2676	17.7224	20.9624	22.3094	21.8457	19.6387	20.65	22.9642	22.5128	23.2423	20.1332	19.7869	18.1437	20.2878	19.664	19.3485	23.2021	21.5847	22.4653	20.4199
P03950	Angiogenin OS=Homo sapiens OX=9606 GN=ANG PE=1 SV=1	24.4901	24.7456	22.5641	22.632	22.1812	24.6283	24.4097	24.053	22.9157	22.6447	23.9029	23.9931	22.9082	21.5829	21.6157	23.9661	23.6616	22.1417	21.1707	21.6276	25.1182	25.1548	23.2933	22.6824	22.7695	25.0499	24.8196	23.2729	22.5098	22.2952	24.5537	24.1925	23.0299	21.8149	22.7305	23.7814	23.2975	24.6137	22.5802	21.1376	21.6637	23.4447	22.2068	21.531	25.1336	24.2767	24.022	22.9781
Q4VCS5	Angiomotin OS=Homo sapiens OX=9606 GN=AMOT PE=1 SV=1	23.2119	23.3818	21.9814	21.9968	21.6915	23.5206	23.8481	22.1076	21.4277	21.2635	24.5575	24.4385	21.9915	20.5082	21.1031	24.5138	24.1622	22.231	20.9911	21.2185	24.3535	24.5218	23.0436	21.9836	22.0194	23.3633	24.0915	20.784	20.2847	20.2084	24.099	25.7244	23.1827	22.3897	22.9915	25.0626	23.7729	25.1761	21.8523	20.9892	21.1506	21.2511	20.7984	21.3755	23.2297	23.5401	22.9453	22.3111
O15123	Angiopoietin-2 OS=Homo sapiens OX=9606 GN=ANGPT2 PE=1 SV=1	26.2149	26.0587	22.9325	23.6977	23.2628	24.5137	24.8044	24.2613	23.1517	22.7049	24.9714	24.7633	24.5027	22.7744	23.3948	24.396	24.6432	22.3894	20.7626	21.1439	26.1855	25.8782	24.3396	23.8659	23.6275	25.3114	25.2251	23.8927	23.0732	22.9796	25.7434	25.2604	24.0391	22.9578	23.457	25.2354	24.9644	25.5489	23.7609	23.0305	22.8897	23.8726	22.8307	22.5702	25.54	26.1267	24.8991	23.7807
Q9UKU9	Angiopoietin-related protein 2 OS=Homo sapiens OX=9606 GN=ANGPTL2 PE=1 SV=1	19.9049	19.8968	18.6129	17.4337	18.2827	20.5599	19.4964	18.3662	17.3989	17.3737	19.6849	19.5109	18.7137	17.8273	18.1361	17.5655	16.9511	17.832	16.7914	15.1713	20.3715	19.4638	18.3716	17.6914	18.385	19.9846	22.5263	19.3313	18.6194	18.8884	20.5618	21.0993	18.0627	17.5375	18.6991	20.0699	18.9515	20.9286	19.1962	18.6216	17.17	19.312	17.8717	18.3082	18.6665	20.6738	19.5539	17.6681
P12821	Angiotensin-converting enzyme OS=Homo sapiens OX=9606 GN=ACE PE=1 SV=1	24.0257	24.8217	22.9571	22.1765	21.8234	24.2571	24.0612	23.918	21.7015	21.0917	23.4007	24.5136	22.9412	21.3232	21.7342	24.0535	24.2156	22.1195	20.1818	21.4513	24.8216	24.7811	24.1936	21.2892	21.2495	26.0208	24.3147	24.9136	20.5727	20.9676	24.633	24.1879	23.6371	19.9678	21.1537	24.3763	24.0137	24.826	22.7767	19.725	21.3523	23.2571	21.3048	20.926	25.1434	24.5366	23.715	21.6175
P01019	Angiotensinogen OS=Homo sapiens OX=9606 GN=AGT PE=1 SV=1	25.0738	24.8019	23.2427	21.8746	21.9782	23.3062	23.0821	22.8364	21.9254	21.8136	24.0213	23.8238	23.215	21.4894	21.7778	23.5644	23.6183	21.2782	20.526	21.0375	25.0112	24.0972	22.9061	22.2658	22.4001	24.8725	24.8254	23.4036	22.9171	22.451	24.9253	24.3155	22.8076	21.3959	22.5667	24.2888	23.6796	24.2606	23.2654	21.0572	21.2724	23.5409	22.0553	22.0864	24.6876	23.83	23.6577	22.5125
Q9NQW6	Anillin OS=Homo sapiens OX=9606 GN=ANLN PE=1 SV=2	21.622	21.2779	19.0641	18.7243	19.063	20.6405	20.435	19.8859	18.7302	17.4666	20.3769	20.3951	20.6896	18.5467	18.5963	20.3853	20.6886	18.4245	16.9908		22.1309	21.7614	20.9818	17.9846	17.5484	21.3544	20.9942	19.6087	17.8467	17.0432	22.475	21.4143	21.192	16.1391	16.8413	20.7828	20.2963	20.7225	19.6881	18.9684	17.3845	19.6214			22.2327	22.2526	20.6299	16.9381
P04920	Anion exchange protein 2 OS=Homo sapiens OX=9606 GN=SLC4A2 PE=1 SV=4	23.1006	22.423	20.4489	19.8215	19.8491	22.6564	22.4043	22.0006	19.1902	18.8605	22.7071	22.7579	20.992	19.3559	19.4991	22.7167	22.9211	19.3936	17.7607	18.375	24.6938	24.4497	22.5233	20.0498	19.7032	22.951	22.3112	20.6295	19.3399	18.9199	23.0911	22.4179	21.3685	19.4802	20.0298	22.7604	22.5947	22.2819	20.8914	18.585	19.6502	20.9193	20.2089	19.9099	23.3409	23.5646	21.9876	20.8321
Q9P0K7	Ankycorbin OS=Homo sapiens OX=9606 GN=RAI14 PE=1 SV=2	25.5681	25.1134	22.8787	22.0042	22.3238	24.4827	23.7147	23.6969	22.3071	21.9352	24.5274	23.8205	23.5749	20.8101	21.291	23.7468	23.8443	21.5622	21.1407	21.7554	24.9168	24.3846	23.5322	21.5619	21.7249	24.1989	23.8854	23.3029	21.613	21.7651	24.9191	24.5712	23.3377	21.8782	22.5273	23.7466	23.6646	24.2614	22.8727	22.317	21.5954	23.1449	21.2255	21.5492	24.6697	25.0299	24.1884	22.6769
Q8N961	Ankyrin repeat and BTB/POZ domain-containing protein 2 OS=Homo sapiens OX=9606 GN=ABTB2 PE=2 SV=2	16.7193		16.0191				17.1424	16.6555	16.6605	16.5286	17.2934	17.714	14.2844	15.2396		19.9228	20.1256	15.7704			19.1403	18.4613	19.6939	15.4763	15.4818	16.2468	16.9003	16.3284					16.1031			18.5297	18.1687	17.0258	16.8706	15.6346	15.3945				18.4372	18.2394	17.0576
Q8IWZ3	Ankyrin repeat and KH domain-containing protein 1 OS=Homo sapiens OX=9606 GN=ANKHD1 PE=1 SV=1	19.4181	18.7466	16.7397	15.1173	13.403	19.4178	19.5856	19.711	16.0051	15.6612	19.084	19.0905	18.0808	13.8702		18.7418	19.1756	15.9216	14.3363	13.8003	19.4463	18.5128	18.2181	15.0978	15.3194	19.1954	20.1364	18.6974	14.3012	14.8076	19.4346	18.9563	17.5197	15.2391	15.8341	18.7242	18.2497	21.3956	18.26	15.5353	14.8432	19.0302	14.8935	15.2667	20.0163	20.3167	19.7437	16.1588
Q86XL3	Ankyrin repeat and LEM domain-containing protein 2 OS=Homo sapiens OX=9606 GN=ANKLE2 PE=1 SV=4	19.2602	19.8942	16.5014	18.8472	18.1564	19.8296	19.1398	18.7859	18.4982	18.6444	20.1807	20.8355	18.6487	18.8176	17.8758	19.206	18.2693	20.9867	16.9688	17.6711	20.9972	21.2095	20.197	18.8987	19.1614	20.7049	19.8641	18.9274	18.6131	16.3851	21.0909	20.8025	18.2264	19.0294	20.1025	19.8339	19.1198	20.1889	18.0815	17.4742	18.1377	19.1614	18.5508	19.2982	21.9276	21.4994	19.7194	20.3552
Q8IV38	Ankyrin repeat and MYND domain-containing protein 2 OS=Homo sapiens OX=9606 GN=ANKMY2 PE=1 SV=1	21.3574	21.0891	17.7328	17.1072	16.8383	19.9167	19.8585	18.6465	16.7733	15.8989	20.8807	20.9515	18.9324	17.3736	16.6305	18.657	19.5094	17.52	15.6815	17.2112	21.6548	21.5641	20.1774	18.3493	17.8946	19.2465	18.8257	18.4384	15.863	16.5475	21.2582	19.9599	18.2036	15.828	16.4712	20.4971	20.5173	19.5813	19.3031	16.5324	17.3883	19.2078	15.8084	16.1942	20.3467	20.1367	19.348	16.9378
Q92625	Ankyrin repeat and SAM domain-containing protein 1A OS=Homo sapiens OX=9606 GN=ANKS1A PE=1 SV=4	27.4574	26.8999	23.8683	23.8939	23.7532	25.7384	25.5163	24.7446	23.312	23.1519	25.4088	25.4666	24.5792	23.2644	23.7202	26.3481	24.5314	23.8182	22.7504	23.1779	27.4912	27.1942	24.7071	23.9583	23.8807	26.467	26.3761	24.1474	23.4671	23.6137	26.8714	26.0921	24.2755	23.2645	24.2291	25.9487	25.5829	25.7128	24.1154	22.9968	23.201	24.4399	23.8406	24.0381	26.785	26.964	25.0183	24.31
Q96DX5	Ankyrin repeat and SOCS box protein 9 OS=Homo sapiens OX=9606 GN=ASB9 PE=1 SV=1	23.9713	23.7427	21.1456	20.2304	19.3992	21.5067	20.8246	20.8726	19.152	17.7232	21.9355	22.0265	21.2759	19.2732	19.4207	21.3582	20.2956	19.7438	20.0354	20.2446	23.5395	23.172	21.4129	19.6806	19.6961	22.5219	23.0608	20.8903	18.7792	18.6749	22.628	22.7371	20.6915	18.3095	19.7911	22.052	21.4264	21.9229	19.5971	20.5531	20.6244	21.083	19.1067	19.788	22.6737	22.3882	21.6186	19.8207
Q7Z6G8	Ankyrin repeat and sterile alpha motif domain-containing protein 1B OS=Homo sapiens OX=9606 GN=ANKS1B PE=1 SV=2	21.3989	21.7465	20.2639	20.0784	19.8429	21.5594	20.7061	21.0596	19.634	19.2022	21.6372	21.1167	19.6927	19.0772	20.0539	20.7278	20.5459	20.0537	18.9254	19.5674	22.3008	21.5491	20.1944	20.0469	19.7758	21.6875	21.04	20.4232	20.6097	20.3841	22.4685	22.4185	20.1464	19.3914	20.41	20.6601	20.2448	21.6772	19.8646	20.3409	19.9354	20.8331	19.2218	19.6937	21.7187	21.7805	20.3841	20.8629
Q9H8Y5	Ankyrin repeat and zinc finger domain-containing protein 1 OS=Homo sapiens OX=9606 GN=ANKZF1 PE=1 SV=1	19.7373	19.6832	18.3332	15.7703	15.5044	19.4779	19.0376	18.8041	15.1548	14.3899	17.707	17.9742	18.3394	15.5855	15.2608	18.6655	18.7876	16.4939			20.8702	20.3972	19.1124	16.1159	14.8977	17.3012	18.4551	16.9712	15.2763		20.8162	19.8557	19.1333	16.098	15.8094	18.5161	18.4183	17.564	18.1075	15.9509	14.7757	15.5188	13.6959	15.9386	19.0516	20.741	18.8564	15.8607
Q15327	Ankyrin repeat domain-containing protein 1 OS=Homo sapiens OX=9606 GN=ANKRD1 PE=1 SV=2	21.0869	21.6146	19.9769	18.6167	18.4231	21.5932	21.1873	21.8128	17.9792	18.3973	22.0311	20.238	21.3682	17.8765	18.5993	20.9722	20.6745	19.8346	16.2938	16.8612	21.5009	21.9539	21.2767	18.0501	18.3461	22.0647	21.2227	20.7898	19.1504	17.2337	22.2295	21.7301	20.7367	17.8271	18.2915	20.9156	21.2323	21.5406	19.7842	20.222	18.8232	20.3645	16.4968	16.0398	21.6303	22.1878	20.6702	18.396
Q8IZ07	Ankyrin repeat domain-containing protein 13A OS=Homo sapiens OX=9606 GN=ANKRD13A PE=1 SV=3	21.5047	21.4504	19.074	19.8068	18.179	19.0908	19.162	19.2694	18.6849	18.551	19.7256	20.4105	19.1025	19.0095	17.4197	21.1091	21.3597	18.369	18.5759	18.8631	21.2846	21.4045	20.2291	19.5416	19.3205	21.0684	21.6732	19.6935	18.1717	19.2435	21.5061	20.3925	20.0082	19.4639	20.9584	20.2626	19.836	20.097	18.9893	21.358	18.4012	19.3853	16.735	17.8839	19.8768	20.5715	20.1728	19.6984
O75179	Ankyrin repeat domain-containing protein 17 OS=Homo sapiens OX=9606 GN=ANKRD17 PE=1 SV=3	24.1496	23.472	21.6572	21.5414	21.2994	22.8252	23.0819	22.302	21.2892	21.092	23.647	23.2987	21.8419	20.8397	20.9664	22.1734	21.9972	20.0349	20.0983	20.2826	24.062	23.3068	22.025	21.6224	21.4158	22.7156	23.0112	22.0229	21.4953	21.1558	24.1025	23.3218	21.2303	20.7398	21.5906	23.3055	23.3388	24.2148	21.4568	20.5098	20.7276	23.0221	20.0333	21.2802	23.9214	24.0272	23.024	21.3632
Q9GZV1	Ankyrin repeat domain-containing protein 2 OS=Homo sapiens OX=9606 GN=ANKRD2 PE=1 SV=3	19.3294	17.2814	19.114	17.7296	18.5931	18.8908	18.9057	18.3565	18.8336	18.6532	17.7209	19.3831	17.9124	16.833	17.3049	18.2282	19.4495	17.7106	16.5978	18.0981	20.0869	20.6749	18.7041	18.8435	19.047	20.5623	19.2296	21.2224	20.5507	20.6592	18.586	16.9393	18.4458	17.4911	18.2555	19.366	19.1607	18.7701	17.3011	16.4232	17.8254	18.7737	17.5412	17.4409	18.5853	20.6019	18.9334	18.4602
Q5VYY1	Ankyrin repeat domain-containing protein 22 OS=Homo sapiens OX=9606 GN=ANKRD22 PE=2 SV=1	21.5613	21.0174	18.7013	20.4356	19.8699	19.0403	17.7951	18.5285	19.664	19.652	19.7157	20.6351	19.0559	18.3535	19.2595	18.4399	19.0141	16.6181	19.9871	19.5964	20.1421	17.4641	17.0071	18.1249	17.8958	19.1641	19.6141	15.9673	17.8121	17.0249	18.5476	18.855	17.8593	18.6972	19.4964	18.1792	18.94	18.0623	19.3028	18.5905	17.9911	16.4253	18.4573	19.2204	20.9017	19.8929	19.6613	20.2591
Q6NXT1	Ankyrin repeat domain-containing protein 54 OS=Homo sapiens OX=9606 GN=ANKRD54 PE=1 SV=2	22.8804	22.7193	20.7558	19.9296	20.0617	21.1996	20.5971	21.6587	20.3834	19.9319	18.0121	19.7831	20.6347	18.7263	19.516	21.7807	21.7754	22.098	20.272	20.1423	21.5395	20.3497	21.4161	19.6721	19.9312	20.3771	19.0995	21.58	20.0192	20.7582	18.1847	18.2315	20.9398	19.7207	20.7924	18.5587	17.2749	18.8219	19.8311	19.3919	19.4855	20.8574	18.3778	18.341	20.894	21.0194	21.3006	19.581
P16157	Ankyrin-1 OS=Homo sapiens OX=9606 GN=ANK1 PE=1 SV=3	26.8598	26.3129	25.037	24.5832	24.6828	26.1803	25.9761	26.0178	24.7599	24.2309	25.2814	26.5336	25.77	24.5488	24.846	25.9277	25.925	24.7042	23.3131	23.3827	26.9677	26.7855	26.0934	24.5214	24.8344	25.7017	25.5535	25.7214	24.5259	24.9346	25.5871	26.7762	25.022	23.8903	24.479	26.3866	25.8088	25.5418	25.2349	24.6071	24.6667	27.0874	25.8349	25.9587	26.9633	27.1164	26.0139	25.0397
Q01484	Ankyrin-2 OS=Homo sapiens OX=9606 GN=ANK2 PE=1 SV=4	25.7561	25.317	23.3094	23.6418	23.3654	24.0981	23.6709	23.4611	23.5793	22.9757	24.9207	24.2743	22.9101	23.1543	23.2138	24.4417	24.4693	22.2176	21.6123	22.3708	25.4305	25.3446	23.749	22.9019	23.1241	24.1965	23.8773	22.9101	23.1545	22.7606	25.3894	24.7198	23.3133	22.9807	23.515	24.5369	23.8596	24.7634	23.5897	23.9108	24.947	22.8456	23.926	23.5414	24.7604	25.4041	23.9744	24.1649
Q12955	Ankyrin-3 OS=Homo sapiens OX=9606 GN=ANK3 PE=1 SV=3	18.47	17.0159	16.8173	16.3073	17.0656	19.2146	16.8313	17.1181	16.3051	13.63	15.9085	16.9511	16.7589	15.3704	16.4893	18.0758	16.8372	17.6588	15.2292	16.1438	17.6838	15.8776	17.0927	14.6118	15.9171	18.5235	16.7308	17.5325	17.1577	16.9704	19.7772	17.6471	17.2907	15.2374	16.6591		16.101		17.6587	16.5509	13.6303				19.4583		17.4432	17.4622
P04083	Annexin A1 OS=Homo sapiens OX=9606 GN=ANXA1 PE=1 SV=2	30.5777	30.3342	27.4361	27.563	27.3558	28.8011	28.4144	28.1019	26.9209	26.6696	28.6743	28.7099	27.1222	25.8281	25.9537	27.9707	27.3552	26.9328	25.8012	26.1509	29.3541	28.8216	27.6181	26.5451	26.6906	28.031	28.4503	27.2267	26.2716	26.1852	27.492	28.2163	27.4104	26.2835	27.3199	30.6119	29.4893	29.2044	29.6962	28.2911	27.9943	28.0061	26.8095	26.9227	30.5898	30.0859	29.1583	28.3798
P50995	Annexin A11 OS=Homo sapiens OX=9606 GN=ANXA11 PE=1 SV=1	26.1887	26.0963	24.8271	24.8528	24.8566	26.5581	26.1273	25.625	24.5454	24.4877	25.9603	26.0344	24.7775	23.8289	24.2967	26.4773	26.2808	24.8278	23.6147	24.1279	26.746	26.1677	24.7446	24.6307	24.6903	26.5436	26.5346	24.6487	24.7586	24.5472	25.8448	26.0281	25.1829	24.2047	25.0263	26.5824	26.0577	26.6102	26.7112	25.4063	25.6311	25.0623	24.0027	24.0676	26.8576	26.6713	25.8405	25.0777
P07355	Annexin A2 OS=Homo sapiens OX=9606 GN=ANXA2 PE=1 SV=2	29.7854	29.7484	28.3474	27.8592	27.8784	30.4351	30.0317	29.5847	28.4777	28.2424	29.434	29.4715	28.2848	27.0207	27.1444	31.1608	30.9907	28.8484	28.172	28.5382	30.7103	30.2559	28.9642	27.8961	28.1644	30.8269	30.6348	29.1624	28.2313	28.3942	28.9249	29.7644	28.8069	27.6506	28.6176	31.8596	30.7379	31.5955	29.4521	28.5662	28.6481	29.0328	27.9659	28.2945	31.2398	31.3561	30.0878	29.3478
P12429	Annexin A3 OS=Homo sapiens OX=9606 GN=ANXA3 PE=1 SV=3	26.439	26.0613	23.9823	24.8897	23.6478	25.0895	24.9057	24.5008	24.5422	24.2214	26.6087	26.5979	25.0755	23.8936	24.0843	25.8219	25.4562	24.1499	23.8392	26.4545	25.8154	25.5366	24.0637	23.3748	23.4165	25.0651	25.2181	24.0467	23.7454	24.13	25.3343	25.1394	23.8397	24.4379	23.3239	28.3539	27.7533	27.0352	24.9387	24.2529	24.0531	26.0067	25.2582	25.2303	27.0764	27.0084	25.9548	25.4863
P09525	Annexin A4 OS=Homo sapiens OX=9606 GN=ANXA4 PE=1 SV=4	27.7079	27.327	25.2541	25.5034	25.3875	27.5569	27.0775	26.6946	26.0947	25.3552	26.982	26.5534	25.7492	24.9195	25.1191	27.2472	27.3772	25.0462	25.1694	26.1502	27.2805	26.9566	25.6169	25.3657	25.2065	27.2362	27.0816	25.8397	25.923	26.148	26.5316	26.3866	25.4503	24.7236	25.4902	27.4453	26.5986	28.4404	26.7336	25.7886	26.4202	26.5829	25.1655	25.782	28.1048	27.7116	26.8032	26.1655
P08758	Annexin A5 OS=Homo sapiens OX=9606 GN=ANXA5 PE=1 SV=2	31.9528	31.4046	28.274	28.303	28.1408	29.1167	29.1117	28.5413	27.408	27.0624	29.7909	30.0565	28.884	27.4191	27.8631	30.0317	30.2834	26.3566	25.9191	26.5386	30.5042	30.0744	28.3929	27.6975	27.7323	30.3995	29.7267	28.4739	27.8315	27.5431	28.9267	29.038	28.1745	27.0179	27.7844	29.5263	29.2353	30.0393	28.2046	27.3613	27.7731	28.8688	27.5603	27.6223	30.5846	31.1912	29.7797	28.9199
P08133	Annexin A6 OS=Homo sapiens OX=9606 GN=ANXA6 PE=1 SV=3	28.9103	28.9013	28.1222	27.4688	27.3824	28.6151	28.0341	28.0413	26.5118	26.1699	29.003	28.9361	27.9446	26.4413	26.8479	28.7696	28.7065	26.963	25.4547	25.8315	29.3773	28.3439	27.6234	26.638	26.7403	29.6425	29.4356	27.812	26.7381	26.6434	28.3997	29.0001	28.7009	27.1235	27.9955	28.695	28.11	29.1442	27.4029	26.057	26.1143	27.3104	25.9811	26.1825	29.3418	29.2916	28.767	27.3403
P20073	Annexin A7 OS=Homo sapiens OX=9606 GN=ANXA7 PE=1 SV=3	26.3555	26.0532	24.9381	24.4309	24.3188	25.6467	25.1544	25.1407	23.8923	23.4758	26.1073	26.2693	25.0295	23.3275	23.8469	25.6007	25.506	23.8727	22.6426	22.8914	26.5883	25.9709	25.0871	23.8682	23.9407	26.1787	25.9954	25.1092	23.6561	23.5131	26.3626	26.1531	25.1817	23.8023	24.5304	25.7035	25.2999	26.0096	24.7202	23.3515	23.5311	26.2966	23.4014	23.326	26.4159	26.2191	25.2234	24.3158
P13928	Annexin A8 OS=Homo sapiens OX=9606 GN=ANXA8 PE=1 SV=3	27.6176	27.0614	24.5509	22.4253	21.9154	25.948	25.4134	25.8327	21.6706	21.7409	25.0104	25.6722	25.5141	21.1217	21.3812	26.3596	25.3087	23.7371	22.3834	22.5706	27.1939	26.3975	25.2301	21.3686	22.4741	26.8392	26.0693	25.1666	21.6218	20.9623	26.9259	26.0163	24.5361	21.3242	21.8569	26.3679	25.9039	26.0423	25.6322	23.0492	22.5757	24.2916	21.9093	22.4348	26.649	27.3053	26.0843	22.0745
Q5VT79	Annexin A8-like protein 1 OS=Homo sapiens OX=9606 GN=ANXA8L1 PE=2 SV=2	20.0064	19.8251	18.8723	17.4479	17.7114	19.6812	19.3533	19.0629	16.8233	17.1327	19.5119	18.381	18.9368	17.5086	15.635	20.9716	21.1293	19.1097	18.8127	19.0456	19.6846	19.1276	18.2121	16.8835	17.5263	20.4629	20.522	18.1345	18.0276	17.5641	20.3763	20.0002	18.336	17.0692	17.2962	19.6952	19.7722	17.7834	19.7927	18.8027	18.6878	19.4195	17.8865	19.2031	20.7652	20.2348	19.0446	18.9822
O76027	Annexin A9 OS=Homo sapiens OX=9606 GN=ANXA9 PE=1 SV=3						20.0026	18.1757		14.7764					15.1479	14.3231	19.1147	20.5049	19.4643			18.7172	18.6092					17.8807	16.6455	16.8776				17.0263			17.8729	18.4685		20.5682		16.7238				17.6915	18.804	18.0924
Q9NW15	Anoctamin-10 OS=Homo sapiens OX=9606 GN=ANO10 PE=1 SV=2	24.0565	23.6323	22.4121	23.2411	23.0943	23.7045	23.1808	23.2632	22.7325	22.3612	23.3771	23.195	22.3743	22.1796	22.6818	24.0741	24.0583	22.4845	20.8234	20.9313	24.6427	24.2915	23.2074	22.5101	23.0311	23.6767	23.8549	21.8029	22.1606	21.6436	25.1232	24.3801	22.3922	22.3776	23.2753	23.3501	23.1705	23.6123	23.3212	21.3258	21.8346	22.5083	21.7461	21.9575	23.7053	24.3328	23.2101	22.8739
Q4KMQ2	Anoctamin-6 OS=Homo sapiens OX=9606 GN=ANO6 PE=1 SV=2	22.4108	22.4996	21.4754	20.5749	22.0882	20.9498	20.6394	20.791	21.2389	20.5047	21.9235	21.7867	21.0759	19.1764	20.0687	20.8583	21.081	19.0597	19.7311	19.4295	23.0736	22.6819	21.1375	20.5314	20.7304	22.2294	22.0494	20.8991	19.7857	19.7089	24.2082	23.1208	20.1638	20.1087	21.1294	22.1693	20.9067	22.0432	19.8302	19.6268	20.2481	20.7018	19.4826	20.115	22.4243	22.9789	21.9731	21.2503
Q9HCE9	Anoctamin-8 OS=Homo sapiens OX=9606 GN=ANO8 PE=1 SV=3	24.4072	23.8999	21.1704	20.75	20.2809	23.0715	22.8956	21.9907	20.0147	19.7103	19.0001	19.0819	21.2839	19.6419	19.8467	22.8754	23.007	18.6924	18.2232	18.9901	23.9284	23.7146	21.7831	20.3054	20.3136	25.5736	23.9734	22.798	21.6927	21.2824	25.5763	24.5408	21.6851	20.2487	21.0458	23.5484	23.3466	22.0543	19.9434	18.8755	18.6789	21.1903	17.5743	19.773	24.5005	24.9818	22.9371	21.3461
Q9H6X2	Anthrax toxin receptor 1 OS=Homo sapiens OX=9606 GN=ANTXR1 PE=1 SV=2	17.4142	18.8264	16.7416	17.8044	17.2065	18.201	17.916	16.5628	15.9924	17.2494	17.4437	17.8317		16.5087	17.1422	17.3475	18.3582			16.7003				16.8339	17.4822	18.3601	17.8712			16.5536	18.5054	19.308		16.945	17.7951		18.2426	18.4391		16.946	16.5244		17.0763	15.8198	18.1563	18.2669		17.6392
P58335	Anthrax toxin receptor 2 OS=Homo sapiens OX=9606 GN=ANTXR2 PE=1 SV=5	21.83	21.3361	21.6256	21.217	20.8669	22.0076	21.0969	21.6814	20.7288	20.208	20.9502	21.6941	21.0538	19.8627	20.9235	20.4549	20.138	19.558	18.7679	18.4343	21.5236	21.3406	21.4488	20.6272	20.5797	21.6837	21.3937	20.3723	20.1179	19.9671	21.712	21.3768	22.2516	20.2638	21.1397	20.8268	20.7159	20.7965	19.8922	20.036	20.1645	19.7018	19.4166	19.4875	21.5731	21.7035	21.2584	20.7364
Q03518	Antigen peptide transporter 1 OS=Homo sapiens OX=9606 GN=TAP1 PE=1 SV=2	27.0297	26.5437	23.4697	24.2769	23.9895	23.5839	23.0161	22.7701	22.2572	21.8485	24.8786	24.6345	24.3018	23.0585	23.2151	22.4384	22.0043	20.9304	21.5503	20.8673	25.0252	24.0401	22.5392	22.4468	22.5264	25.4061	24.7182	22.7881	22.7465	22.5795	23.3071	23.2406	23.0416	22.2607	23.0129	23.5574	23.3753	23.9167	22.0434	21.5216	21.6422	22.8832	22.2476	22.1057	25.9108	25.8778	24.728	24.2553
Q03519	Antigen peptide transporter 2 OS=Homo sapiens OX=9606 GN=TAP2 PE=1 SV=1	27.4883	27.0155	24.1763	24.6872	24.4046	25.1055	24.2116	24.0625	22.838	22.6941	25.7757	25.4207	25.1696	23.6544	23.6194	24.6065	24.2775	22.4819	21.1972	21.8115	25.7057	24.9253	23.9412	23.0433	23.184	26.1921	25.8022	23.9979	23.3452	23.0484	24.4151	24.5701	24.1765	22.9523	23.8545	24.6479	24.1067	24.8765	23.5888	23.3713	22.716	23.8364	22.937	23.0842	26.4298	26.4943	25.4856	24.7334
P03973	Antileukoproteinase OS=Homo sapiens OX=9606 GN=SLPI PE=1 SV=2	19.1517	19.574	16.5742	20.9193	17.1097	18.6421	18.226	13.6472	16.1813	14.783	19.5907	19.4718	17.5353	19.0142		21.1794	17.7219	19.4216	17.2845	17.7883	17.9616	17.6497	17.296	19.2428	17.9671	17.729	22.1839	19.2487	16.8963	16.4614	18.628	17.8532	16.3084	14.7368	20.3899	21.95	18.5111	21.1742	22.0369	19.8708	19.9386	18.2534	17.1604	15.3667	20.2031	19.1567	18.9695	15.453
P01008	Antithrombin-III OS=Homo sapiens OX=9606 GN=SERPINC1 PE=1 SV=1	28.4616	28.3083	26.9452	25.5819	25.3882	27.8968	27.4786	27.3064	24.9997	24.7511	27.5542	27.6636	27.2787	24.8291	25.3179	28.448	26.6425	25.3716	23.6562	24.1113	28.6365	28.0833	26.3795	25.75	25.6854	28.3682	28.4352	26.9434	25.6239	25.43	28.364	28.151	27.3172	25.1116	25.8883	29.296	27.6982	29.1799	27.1246	24.5222	24.7128	27.5651	26.0967	26.1894	28.5446	28.9705	28.5548	26.0871
O95786	Antiviral innate immune response receptor RIG-I OS=Homo sapiens OX=9606 GN=DDX58 PE=1 SV=2	25.5573	25.4293	23.6793	23.7078	23.5341	25.5759	25.4715	25.1285	23.6688	23.1291	24.979	24.8759	23.7616	22.5828	23.3664	24.8399	24.4952	23.0233	21.3863	21.7801	26.2873	25.8519	24.447	23.5946	23.6989	25.3465	25.3814	24.259	23.0567	23.0183	25.5742	25.398	24.3331	23.0304	23.8483	25.3215	24.434	25.3696	23.8189	22.4695	22.309	24.2117	22.408	22.6856	25.7734	26.1311	24.9478	23.8171
Q10567	AP-1 complex subunit beta-1 OS=Homo sapiens OX=9606 GN=AP1B1 PE=1 SV=2	27.7765	27.5225	25.4012	25.4069	25.1398	27.1722	26.6537	26.1065	24.9295	24.6714	26.7156	26.654	25.546	24.3241	24.5824	26.5161	26.1596	24.2974	23.8309	24.1999	27.7533	27.2189	25.8662	24.9856	25.1338	27.3606	27.215	25.5312	24.906	24.8441	27.1017	27.0827	26.0342	24.8019	25.7575	26.9566	26.5309	27.0404	25.5534	24.4118	24.4276	25.6301	24.4823	24.9582	27.6598	27.3443	26.475	25.5881
O43747	AP-1 complex subunit gamma-1 OS=Homo sapiens OX=9606 GN=AP1G1 PE=1 SV=5	26.176	25.7681	24.0353	23.8864	24.0239	25.1487	24.9012	24.4869	23.2024	22.9434	25.4508	24.8371	24.597	23.1409	23.5781	24.3329	24.4587	22.4017	21.649	21.8555	26.0612	25.6174	24.4769	23.584	23.6813	25.6003	25.0523	24.05	23.1807	22.9086	25.6173	25.1291	24.2889	23.4213	23.6011	24.87	25.2184	24.9943	23.8031	23.9101	22.9411	24.0452	23.439	23.91	25.641	25.9709	24.9178	24.0564
O75843	AP-1 complex subunit gamma-like 2 OS=Homo sapiens OX=9606 GN=AP1G2 PE=1 SV=1	22.8516	22.4314	21.554	19.7504	20.3121	21.2866	21.2138	20.9426	19.1567	19.2001	21.4998	21.8932	21.2875	19.4925	19.2932	21.9313	22.0125	19.4528	18.4268	17.7646	23.8311	23.4573	21.8662	21.1472	21.162	22.3575	22.1724	21.0262	20.2621	20.2132	21.1384	21.422	21.3464	19.0923	19.5414	21.7785	21.6217	21.6968	20.9817	19.5532	20.1087	21.3055	19.3286	19.3784	22.7513	22.6695	22.4834	20.5912
Q9BXS5	AP-1 complex subunit mu-1 OS=Homo sapiens OX=9606 GN=AP1M1 PE=1 SV=3	27.0385	26.3332	23.7096	23.3472	23.146	25.1177	24.8369	24.6257	23.26	22.8359	25.0136	24.9101	24.8755	23.4241	23.8996	24.7048	24.7074	21.9497	22.0848	22.1808	25.9587	25.733	24.626	23.5423	23.1675	25.709	24.9796	23.6703	23.0238	23.0229	25.5574	25.1358	23.847	22.47	23.2255	25.303	25.0358	24.9916	23.9996	22.2614	23.0481	23.7242	22.343	22.2611	25.9244	25.9873	24.8493	23.9257
Q9Y6Q5	AP-1 complex subunit mu-2 OS=Homo sapiens OX=9606 GN=AP1M2 PE=1 SV=4	18.3191	18.6037	17.7476	19.0084	18.2078	17.8394	19.8441	17.8156	14.8662	16.4248	18.6158	17.857	17.2276	17.1826	17.9213	16.8924	17.5767	18.386	15.6717		19.4755	19.7018	16.5682	16.0718	18.1132	16.9534	18.3985	18.7317	17.7192	18.1568	19.4613	17.9066	18.1433	17.8561	18.2539	19.5063	17.9102	17.4783	17.1085		17.4283	15.5679	15.8209	17.9586	19.2558	19.7542	19.9448	19.64
P61966	AP-1 complex subunit sigma-1A OS=Homo sapiens OX=9606 GN=AP1S1 PE=1 SV=1	22.7969	22.3407	21.035	20.0688	19.7449	22.2651	22.0738	21.6438	20.2065	19.5068	22.4908	21.8516	20.5549	19.2582	19.5025	21.6153	22.0941	19.392	18.4941	18.8553	23.2924	23.2686	21.6073	19.6443	19.7361	22.2782	22.0936	21.5069	18.9786	19.1466	23.0969	22.6367	20.8735	21.2931	21.6829	22.4544	21.9086	22.5633	20.6695	19.5394	19.6149	20.9803	19.7269	20.3626	22.8504	23.2722	21.9139	20.2972
P56377	AP-1 complex subunit sigma-2 OS=Homo sapiens OX=9606 GN=AP1S2 PE=1 SV=1	23.0903	22.2665	19.9578	20.1864	20.1014	21.0072	20.8033	19.8642	19.6239	19.1321	21.6422	21.2402	20.5365	19.0965	19.5432	20.8822	21.0293	17.0084	16.3214	16.1607	22.9831	22.8756	21.417	20.4193	20.2883	22.3695	21.6056	20.6147	19.9913	19.8715	20.7365	20.8263	20.3447	19.222	19.749	21.9901	21.9732	21.6851	19.8809	19.1915	19.6902	20.8189	19.4115	18.9627	22.2286	22.5359	21.1099	20.6175
O95782	AP-2 complex subunit alpha-1 OS=Homo sapiens OX=9606 GN=AP2A1 PE=1 SV=3	27.5232	27.0278	25.6492	25.4902	25.433	28.0468	27.2519	27.0319	25.0816	24.9972	26.7643	27.1868	25.7922	24.469	24.7169	28.3637	28.5091	27.4647	24.4476	24.5907	27.6068	26.9483	25.9456	25.3967	25.5808	27.484	28.184	25.7962	25.2526	25.1287	26.9469	26.982	25.9558	24.9904	25.9418	28.3212	28.0101	26.9296	25.596	24.8794	25.0191	26.8916	24.8472	25.2874	27.9946	27.823	27.5017	26.0109
O94973	AP-2 complex subunit alpha-2 OS=Homo sapiens OX=9606 GN=AP2A2 PE=1 SV=2	25.591	25.3832	23.5803	23.7793	23.5554	24.8888	24.4025	24.2807	23.4533	23.1977	24.3755	24.5548	23.8312	22.4197	23.0037	24.1283	24.172	21.7411	21.3313	21.7428	25.5914	25.0847	23.733	23.1662	23.4105	25.0621	25.0543	23.7055	23.1983	22.7687	25.3661	25.2176	23.8947	22.979	24.0201	24.641	24.0289	24.6178	23.245	22.6843	22.8562	23.446	22.4706	22.7569	25.8246	24.8567	24.6061	23.7742
P63010	AP-2 complex subunit beta OS=Homo sapiens OX=9606 GN=AP2B1 PE=1 SV=1	27.4412	27.1679	24.8448	24.6155	24.5429	26.991	26.6461	26.0663	24.783	24.2817	27.3573	26.4781	25.4663	23.603	24.1883	26.0308	26.0446	23.9773	22.5579	23.0021	27.7002	27.0592	25.5662	24.1984	24.3434	27.6353	27.5562	26.1236	24.5938	24.48	27.2596	26.9769	25.1335	24.0915	25.0216	27.079	26.5416	27.2316	24.9256	24.2652	23.7913	25.4687	24.3506	24.4965	27.4844	27.76	26.5594	25.1476
Q96CW1	AP-2 complex subunit mu OS=Homo sapiens OX=9606 GN=AP2M1 PE=1 SV=2	27.2276	27.0689	26.1284	25.4297	25.0091	27.9202	27.2658	26.6058	25.6681	25.4625	27.3892	26.3916	26.3343	24.7543	25.6131	27.3953	27.4576	25.0055	24.8855	25.3005	27.5924	27.1286	26.0002	25.3379	25.5305	27.3264	27.0609	25.5982	25.7817	25.639	27.4296	27.1384	26.5578	25.4649	27.0661	27.3519	27.1072	26.723	25.4394	25.3307	25.3323	25.3235	25.1847	24.4416	27.8215	28.0184	26.6688	26.4525
P53680	AP-2 complex subunit sigma OS=Homo sapiens OX=9606 GN=AP2S1 PE=1 SV=2	23.2822	22.8626	21.623	22.1562	21.7073	22.7737	22.2899	22.6247	21.6483	21.176	22.4365	22.2189	21.6356	20.8296	21.1272	22.0619	22.3179	20.3078	18.6858	19.2837	22.7542	22.6676	21.7636	21.4252	21.718	22.3676	22.8894	21.445	21.1173	21.2268	22.5428	22.8317	21.7576	21.1741	22.1545	22.375	21.8217	22.9244	21.4796	20.366	20.7322	21.0816	20.5054	19.9796	23.9237	22.3249	22.0025	21.6239
Q2M2I8	AP2-associated protein kinase 1 OS=Homo sapiens OX=9606 GN=AAK1 PE=1 SV=3	22.5423	22.7032	20.659	21.6052	20.6804	21.4347	21.1429	20.9295	19.5972	19.3246	21.0801	20.9775	20.3989	18.8442	19.2779	20.377	20.1705	18.8488	18.2381	17.461	22.1584	21.1698	20.1038	19.0757	19.1098	21.7985	21.4755	20.2718	19.2857	19.3976	22.6478	21.8805	20.9379	19.376	20.2825	20.6235	20.3638	21.3559	21.2265	20.6228	19.3163	20.2457	21.5109	21.1349	22.0954	22.0109	20.6276	22.1694
O00203	AP-3 complex subunit beta-1 OS=Homo sapiens OX=9606 GN=AP3B1 PE=1 SV=3	26.5245	26.1466	24.3263	24.7909	24.7501	25.4667	25.2091	25.1033	25.1253	24.7179	25.6485	25.5966	24.5779	23.7991	24.1152	25.0769	25.173	22.4566	24.2515	24.463	26.0949	25.6122	24.6697	24.7418	24.7946	25.2833	25.1305	24.0584	24.6957	24.9062	25.6378	25.4366	24.7954	24.4103	25.2609	25.4006	24.9959	25.2594	24.1046	25.014	24.9507	23.9908	24.1926	24.2247	26.3888	26.2879	25.3452	25.5712
Q13367	AP-3 complex subunit beta-2 OS=Homo sapiens OX=9606 GN=AP3B2 PE=1 SV=2	20.6634	20.8014		15.434	14.3609	20.737	20.2681	19.0705	14.3561	13.8092	18.5482	20.3342	18.21	17.6799	17.6623	18.5215	17.8872				21.4442	20.1576	16.0632	15.0644	15.0068	17.925		18.9902	14.0304	15.6503	20.9612	18.2841	19.941	14.7869	19.9443	18.3581	17.6991		18.7147	18.432	16.8038	17.74			21.432	21.4924		19.8312
Q9Y2T2	AP-3 complex subunit mu-1 OS=Homo sapiens OX=9606 GN=AP3M1 PE=1 SV=1	26.2689	25.5124	22.9565	21.3513	21.4666	23.5529	23.2347	22.7156	21.1161	20.9896	23.9863	24.0477	23.0207	20.1819	20.6266	23.3241	23.1601	20.8154	19.9971	19.9406	25.3763	25.19	23.7606	21.6142	21.7405	23.9256	24.7986	22.5434	21.6929	21.6199	24.0833	24.2552	23.319	20.8401	21.7004	24.4424	24.3425	23.8841	22.252	21.0594	21.0204	23.0948	21.287	21.2245	24.8595	25.0733	24.0494	22.2526
P53677	AP-3 complex subunit mu-2 OS=Homo sapiens OX=9606 GN=AP3M2 PE=1 SV=1	23.5826	23.5207	22.1695	22.0038	21.8597	22.1621	22.0946	22.1709	21.7144	21.1271	22.576	22.9198	21.8871	21.0506	21.2792	22.6372	22.6361	20.7283	19.8862	20.1797	24.0042	24.1639	21.8868	22.064	21.9604	23.0669	23.1817	21.9619	21.7506	21.4782	23.0577	22.714	22.1325	21.4736	22.0464	22.8916	22.2988	23.3595	21.8323	21.7202	21.6853	22.1563	21.1421	21.5002	23.2019	23.2746	22.7475	22.2797
Q92572	AP-3 complex subunit sigma-1 OS=Homo sapiens OX=9606 GN=AP3S1 PE=1 SV=1	23.9451	23.9919	20.9977	20.825	21.0071	22.4532	21.9511	21.8652	20.8461	20.3581	22.4885	22.1136	21.1745	19.8248	20.5415	22.0726	22.0283	20.2589	19.2768	19.874	23.2388	23.4914	21.7273	20.4203	20.7035	22.2108	22.2225	20.867	20.6029	20.5923	23.3659	22.8331	21.4855	19.9589	20.856	21.9025	20.9887	21.9677	21.2008	19.5184	19.5781	21.0699	19.4895	20.2956	22.9071	23.7806	22.0767	21.3489
Q9UPM8	AP-4 complex subunit epsilon-1 OS=Homo sapiens OX=9606 GN=AP4E1 PE=1 SV=2	24.8697	24.4757	20.9544	22.3875	20.4221	23.2709	22.699	22.7658	21.3393	20.7176	23.8126	23.9187	22.5545	20.8016	21.5032	22.95	22.9215	20.598	18.4002	19.0734	24.7941	24.2673	23.3286	22.1238	22.1316	24.0097	23.8508	22.2292	21.825	21.7892	24.2794	23.5484	22.4463	21.3906	22.0359	22.5392	22.4657	23.8978	21.6575	21.3737	21.1917	22.2553	21.3945	21.2959	23.7254	23.9517	22.8624	21.8769
Q9Y587	AP-4 complex subunit sigma-1 OS=Homo sapiens OX=9606 GN=AP4S1 PE=1 SV=1	16.9204	16.8146	15.3701			15.3988	15.2637	15.5756			16.2917	16.4178	17.0163			15.6802	16.1281				18.5996	17.9167	16.0756			16.4628	16.2218	15.021			16.0907	16.4365	15.9561			16.6243	16.3754	16.5267	15.4887			15.7835			17.4445	17.4351	15.9075
Q2VPB7	AP-5 complex subunit beta-1 OS=Homo sapiens OX=9606 GN=AP5B1 PE=1 SV=4	17.0782	16.8074	14.456				14.3697				15.2748	15.8672				15.9311										16.2023	16.4536									16.702	15.6032					15.8742			16.6933	17.6194	16.8616
O43299	AP-5 complex subunit zeta-1 OS=Homo sapiens OX=9606 GN=AP5Z1 PE=1 SV=2	19.6716	18.9581	16.3151	15.1659		19.3019	18.3334	18.2058	15.7486	16.6877	18.6938	19.4689	17.523	15.6185	15.328	18.124	18.5939	13.7604	12.943		19.2591	19.1303	18.0621	16.824	16.7064	18.4582	17.7218	15.6238		16.3469	18.6567	17.2	17.3042	13.3605	15.3492	18.0771	18.7175	16.0619	16.2283	15.216	13.4409	17.2453	15.7329	13.5121	18.8148	19.1301	17.7836
P02647	Apolipoprotein A-I OS=Homo sapiens OX=9606 GN=APOA1 PE=1 SV=1	30.5473	30.214	28.2164	27.7164	27.513	29.8291	29.4874	28.6501	27.5974	27.4891	30.8311	30.0487	27.8251	26.6894	27.1641	28.804	28.8915	27.4473	26.6631	26.8918	31.0735	30.1327	28.9136	28.4301	28.4818	29.5032	30.3564	29.6232	28.7465	28.516	30.8152	29.9664	28.8221	27.653	28.7265	29.5973	28.4789	30.5963	28.4321	26.6714	26.811	28.9042	27.8352	27.9295	31.0144	30.0103	30.1349	28.6703
P02652	Apolipoprotein A-II OS=Homo sapiens OX=9606 GN=APOA2 PE=1 SV=1	23.79	23.6189	23.6623	22.6241	22.5089	22.5004	22.534	24.0735	22.8003	22.773	24.7444	24.1098	21.8592	21.72	21.4883	22.0366	22.177	22.8828	21.5279	21.7264	24.5662	23.6744	24.3466	23.8942	23.6838	22.3773	23.0576	25.2723	24.4234	24.2289	25.5564	24.1417	24.4801	23.3254	24.4757	22.3888	20.7208	23.2819	23.9757	22.2344	22.2142	24.341	23.2631	23.2492	24.6945	23.8299	25.5186	24.2487
P06727	Apolipoprotein A-IV OS=Homo sapiens OX=9606 GN=APOA4 PE=1 SV=3	26.8916	26.568	25.4346	24.2931	24.2363	26.458	26.217	25.5622	24.2988	23.9603	27.0671	26.514	25.2004	23.5097	23.8582	26.5989	27.6148	25.1975	23.6761	24.2169	27.0574	26.3564	25.3919	24.4727	24.4241	26.449	27.7559	26.5228	25.577	25.5256	27.4895	27.1858	26.1951	24.7758	25.7054	27.9085	27.7258	26.4436	29.2192	24.2418	24.3675	26.0196	24.4972	24.5711	27.3471	27.1912	26.9259	25.069
Q0VD83	Apolipoprotein B receptor OS=Homo sapiens OX=9606 GN=APOBR PE=1 SV=3	21.02	20.515	19.9011	19.6845	19.2496	21.5746	21.1721	21.2139	18.9251	19.0569	21.6155	21.0142	20.6734	17.968	19.2566	20.9206	21.84	18.3697	19.7368	18.9966	21.9927	22.0065	20.7654	18.8322	18.9871	21.0925	20.8564	20.0172	16.8199	18.9196	21.2161	20.8127	20.9056	18.8281	19.6883	21.2716	20.9298	21.9037	19.6511	18.9272	16.622	20.0391	18.8483	19.2894	22.143	21.2374	20.5829	18.8879
P04114	Apolipoprotein B-100 OS=Homo sapiens OX=9606 GN=APOB PE=1 SV=2	30.1229	29.7838	27.6634	27.3217	27.1629	29.0915	28.8197	28.3409	27.2219	26.9333	29.8452	29.5593	27.9059	26.5023	26.8242	29.1389	29.1143	27.1284	25.9915	26.3162	30.568	29.9304	28.4689	27.4092	27.5261	29.5588	29.5218	28.248	27.4614	27.4055	30.1286	29.5914	28.0577	26.8872	27.801	29.3188	28.6148	30.1947	28.038	27.1006	27.0691	28.0414	27.421	27.1906	30.1383	30.2743	29.1682	27.9971
P02654	Apolipoprotein C-I OS=Homo sapiens OX=9606 GN=APOC1 PE=1 SV=1	25.2256	24.9582	22.1989	21.4042	21.1664	24.9761	24.7614	23.8893	21.4567	21.1654	25.3218	24.705	22.358	20.2831	20.6317	24.013	24.3297	21.4003	19.8206	20.5445	25.7325	25.5969	23.2451	21.6936	21.7831	24.403	24.1697	23.3381	22.1749	21.7265	24.514	24.0453	22.9607	21.1556	22.2253	24.9411	24.3513	25.9162	23.342	20.4831	20.8893	23.7671	21.9363	22.2643	25.6857	25.8532	24.5148	22.3751
P02655	Apolipoprotein C-II OS=Homo sapiens OX=9606 GN=APOC2 PE=1 SV=1	21.2567	21.661	20.7076	20.291	20.8243	21.8524	21.7349	21.4176	20.7596	20.6773	21.4545	21.5107	19.6178	20.2403	20.9545	21.0953	21.6875	21.5383	21.3079	20.3945	21.8809	21.9926	20.8024	20.6817	21.5135	22.3437	22.0969	21.0936	21.1659	20.9118	20.8308	20.5437	21.0137	20.5921	21.0093	21.9132	21.2868	21.218	20.5973	21.6283	17.4491	21.0619	20.4317	20.0854	21.4683	21.3848	20.8115	22.3432
P02656	Apolipoprotein C-III OS=Homo sapiens OX=9606 GN=APOC3 PE=1 SV=1	25.3281	24.7737	22.2129	20.7644	20.7316	24.1061	23.7474	23.5366	20.5953	20.3564	24.0186	24.1765	22.722	17.9887	19.0578	23.6224	23.7146	21.2655	20.5099	20.1537	25.0691	24.4285	23.2766	20.5264	20.228	24.5368	24.4238	23.0897	21.0792	20.8352	24.8915	24.4874	23.3074	20.2753	21.1325	24.1217	23.7132	24.6876	22.5115	20.9189	21.9045	22.5575	19.6876	20.1575	25.196	24.7611	23.8511	20.648
P05090	Apolipoprotein D OS=Homo sapiens OX=9606 GN=APOD PE=1 SV=1	29.895	29.1602	25.6436	25.6075	25.4825	26.2042	25.9319	25.3248	23.3768	22.9654	27.5909	27.0262	26.682	25.1574	25.8095	24.8947	24.7688	22.8074	21.9478	22.7783	28.2398	28.1618	26.0169	25.039	24.9454	25.8622	26.1187	25.3136	24.0456	23.9013	26.4251	25.6642	25.9187	24.5988	25.4025	28.7559	27.794	29.2326	27.4952	26.1183	26.7032	24.7429	22.9592	23.265	27.4456	27.034	25.8115	24.5914
P02649	Apolipoprotein E OS=Homo sapiens OX=9606 GN=APOE PE=1 SV=1	27.4597	27.7865	27.0047	25.8212	25.9204	29.2689	28.6862	27.1174	26.6701	26.4439	28.5951	29.1846	27.482	26.0421	26.8755	29.3011	28.7566	29.205	27.0545	27.2779	29.0181	29.0323	27.1281	26.6048	26.5701	28.5139	28.7656	27.7287	26.8598	27.4965	26.5434	30.2374	27.8819	26.0372	27.035	29.4796	28.1827	28.2327	27.1322	26.0694	26.0384	27.7637	27.1475	27.3135	28.2182	28.4891	29.2442	27.3901
O14791	Apolipoprotein L1 OS=Homo sapiens OX=9606 GN=APOL1 PE=1 SV=5	24.47	24.3891	23.8444	22.8739	23.3489	25.1902	24.6696	24.6587	23.1753	23.2238	25.0244	25.027	23.2604	23.1063	22.8368	24.771	23.9498	24.9783	22.6955	22.7708	24.9959	25.2445	23.6118	23.223	22.645	24.4819	24.5472	23.7279	23.5848	23.0736	23.9756	25.838	23.9148	22.4789	23.2834	25.0546	23.6688	24.2769	23.4485	22.8588	23.2641	24.0875	23.8971	24.0966	24.9446	24.7075	25.1329	22.9964
Q9BQE5	Apolipoprotein L2 OS=Homo sapiens OX=9606 GN=APOL2 PE=1 SV=1	27.1004	27.1441	25.0863	24.948	24.7116	26.0256	25.7951	25.0272	24.0506	23.6912	25.8921	25.5253	25.7253	24.1526	24.4826	24.8635	25.675	24.076	22.0015	22.5785	26.9741	26.325	24.834	24.3399	24.1906	26.5958	26.5826	24.6195	24.0896	23.745	26.7688	26.4618	25.4101	24.0697	24.5314	25.7372	25.6534	25.8485	23.9402	23.0406	23.1832	24.4056	23.3498	23.2988	26.2603	26.8588	25.7441	24.8031
O95236	Apolipoprotein L3 OS=Homo sapiens OX=9606 GN=APOL3 PE=1 SV=3	24.4114	23.9724	21.7562	22.1211	21.669	23.8579	23.2944	22.8492	20.8904	19.9731	23.222	23.1908	22.1984	20.6903	21.1618	23.2699	23.0318	20.6378	19.128	18.8151	23.5018	22.957	22.1082	21.1181	21.1785	23.5123	22.777	21.2789	20.8863	20.6314	23.2969	22.5512	22.5813	20.7902	21.7074	23.152	22.749	21.8649	22.59	20.2668	18.6008	21.2382	23.4621	23.3638	24.1799	23.9101	22.9455	21.6924
O95445	Apolipoprotein M OS=Homo sapiens OX=9606 GN=APOM PE=1 SV=2	24.8579	24.4891	22.5891	22.4228	21.5969	24.0632	24.2395	23.734	21.2734	21.4782	25.0705	24.7287	23.8098	21.3296	23.2947	24.2646	24.8106	19.8773	19.6515	19.9645	24.9733	24.5293	23.2282	21.8798	22.4098	25.1466	25.0351	23.2894	22.3943	22.0378	24.2439	24.2245	22.8017	21.5525	21.6649	24.6437	24.0293	24.5979	22.6724	21.2387	21.0112	22.0007	21.5377	21.4318	24.8768	24.2935	23.0531	21.7426
P08519	Apolipoprotein(a) OS=Homo sapiens OX=9606 GN=LPA PE=1 SV=1	20.6101	17.923	18.6322		15.1588	21.3637	20.3862	20.2525	17.8466	17.286	21.0917	20.8808	19.5678	15.7153	16.9894	22.1533	20.7536	19.0154	17.3228	16.0137	20.474	21.8022	19.8903	14.3924		17.6801	20.1417	19.1807	18.6162	18.1171	21.1574	22.2165	20.4476	17.2856	17.3443	21.092	20.4969	23.7029	20.6648	17.8716	17.5675	20.9196	19.0426	19.9422	22.0852	19.5813	18.8149
Q07812	Apoptosis regulator BAX OS=Homo sapiens OX=9606 GN=BAX PE=1 SV=1	23.8473	23.3197	21.7256	21.4744	21.4453	23.2359	22.8868	22.5557	21.1526	20.7604	23.4102	23.0482	22.2978	20.8668	21.5759	22.5585	22.4205	19.3421	19.0812	19.6798	23.7207	23.329	21.3151	20.3769	20.6392	22.3056	21.9595	20.9892	19.958	19.2364	23.6967	23.2405	22.2113	20.33	21.1945	22.2463	22.4352	22.698	21.343	20.7851	20.9362	21.1561	20.1202	20.6209	23.9345	23.9268	22.6649	21.671
P10415	Apoptosis regulator Bcl-2 OS=Homo sapiens OX=9606 GN=BCL2 PE=1 SV=2	18.7361	18.927	17.9386	18.0654	18.1258	17.7704		17.3313	17.2929	16.5487	16.5236		15.4192	16.1451	16.7709	18.1367	18.3202	15.9187	15.0167	15.0038	19.2439	16.8596	15.7359	17.3964	17.6882	19.156	17.0474	18.1208	15.5282	17.2337	19.1625	17.0708	18.3806	18.1353	19.3677	17.7059	15.4574		14.7742	14.2793		15.7093	18.3163	18.6822	17.8046	18.6207	16.6629	18.8638
Q9ULZ3	Apoptosis-associated speck-like protein containing a CARD OS=Homo sapiens OX=9606 GN=PYCARD PE=1 SV=2	26.405	26.1195	23.1764	23.1625	22.8326	24.321	24.0896	24.1593	21.6566	21.1667	24.9591	24.3472	23.5935	21.2526	21.5837	23.7409	24.203	22.3724	20.2886	20.8659	25.6592	25.0632	24.0194	22.0194	22.2479	24.8955	24.4552	24.3054	21.837	21.4242	25.0437	24.4965	23.9847	21.548	22.4701	24.2824	23.7667	24.1751	23.8751	21.9634	22.5966	24.4193	22.2514	22.1914	25.5296	26.461	24.9965	23.4605
O95831	Apoptosis-inducing factor 1, mitochondrial OS=Homo sapiens OX=9606 GN=AIFM1 PE=1 SV=1	26.378	26.0139	24.4869	25.6428	25.2088	26.2448	26.0134	26.1172	25.9069	25.4731	26.101	26.4045	25.2726	25.0352	25.3652	26.0017	26.2243	24.3354	25.0181	25.4155	27.2665	26.828	25.6212	25.6857	25.7243	26.7571	26.05	25.2399	26.0637	26.1711	27.1731	26.7553	25.1595	25.3246	26.4013	26.5695	26.1369	26.6616	25.0409	26.026	25.3597	24.9918	24.9059	25.4085	27.0264	27.0865	26.2861	26.4601
Q13625	Apoptosis-stimulating of p53 protein 2 OS=Homo sapiens OX=9606 GN=TP53BP2 PE=1 SV=2	19.0491	18.3946	21.5096	21.1759	20.304	18.5263	18.4144	18.8126	19.296	18.9157	19.6735	16.6572	16.9994	19.0656	19.8305	18.2238	17.5779	15.6166	17.6681	16.5393	19.2745	18.5147	17.0757	18.9502	18.7911	17.5037	18.3306	17.1696	17.4586	18.3061	19.6947	18.8362	17.7312	20.0026	20.4521	19.3276	18.4423	16.3834	17.6456	18.1877	18.6527	15.6769	14.987	16.4469	19.413	18.8525	17.4973	19.0594
Q9UKV3	Apoptotic chromatin condensation inducer in the nucleus OS=Homo sapiens OX=9606 GN=ACIN1 PE=1 SV=2	25.8756	25.5992	23.8922	23.5091	23.4806	25.5626	25.1904	24.8346	23.2997	22.8922	24.5248	25.3615	23.823	22.8087	22.7719	25.715	25.2373	24.6898	21.7574	22.2311	26.4056	26.0689	24.5053	23.5654	23.6252	25.4003	25	23.9259	23.065	23.0951	25.9406	26.2029	24.5205	22.9573	23.865	25.2678	24.5863	24.7822	23.1649	22.9467	22.8132	24.5182	22.8838	22.9505	26.2007	26.2392	25.4226	23.9179
O14727	Apoptotic protease-activating factor 1 OS=Homo sapiens OX=9606 GN=APAF1 PE=1 SV=2	24.7946	24.0598	22.2671	21.7883	22.0449	23.907	23.5872	23.3216	21.5897	21.0233	24.5031	24.043	23.6802	21.2627	20.7192	23.5151	22.6592	22.1608	20.5711	21.4957	25.1808	24.2908	23.9016	21.88	21.2029	23.9263	24.4404	23.6153	22.3515	21.5223	24.5265	23.8966	23.2857	21.9329	22.2098	23.6839	23.448	24.2787	22.7644	21.2637	21.6915	23.2018	20.3685	21.9282	24.8463	24.3707	24.5474	22.1187
Q7Z2E3	Aprataxin OS=Homo sapiens OX=9606 GN=APTX PE=1 SV=2	20.8231	20.5166	19.1722	15.9766	15.102	20.6198	20.3111	20.1383	14.7121		20.4448	19.8096	19.4149	16.6877	15.753	20.2702	19.8458	17.0672		15.5252	21.7422	21.618	19.786	14.2787	15.5036	20.4817	17.1083	18.7309	15.6838	15.3165	20.6289	18.8903	19.5382		17.7427	17.5096	19.6752		18.9589		14.0615	18.9111		17.9384	20.7271	20.9624	20.3794	17.1055
P29972	Aquaporin-1 OS=Homo sapiens OX=9606 GN=AQP1 PE=1 SV=3	20.2206	19.763	20.2865	17.0691	17.1623	22.0012	21.0576	20.8227	18.1784	17.831	20.0111	20.1094	20.3063	16.1427	17.9869	21.9392	21.6552	20.2104	17.6056	18.2245	21.5878	18.7568	18.9346	16.7961	16.2271	20.8667	21.7072	21.2412	18.7431	18.7306	19.0322	19.723	20.4605	18.1995	18.6867	18.9915	19.2018	19.8125	20.2632	17.9975	17.117	21.1172	18.3	17.3248	21.5301	19.3093	20.9597	17.9983
P55064	Aquaporin-5 OS=Homo sapiens OX=9606 GN=AQP5 PE=1 SV=1	18.3033	18.8344	17.201	18.9625	19.3131		18.9127	19.6174	18.677	18.6145	19.9169	18.3415	17.1568	17.7538	18.5536	19.3357	18.3489	19.4452	17.8903	18.2359	18.3887	18.597	18.2186	18.4149	18.643	19.5244	18.9628	19.9474	18.8366	18.8769	17.2435	18.0403	18.0669	18.7177	19.3045	20.3917	17.6325	18.664	18.7114	18.5154	18.6359	17.1345		17.1967	17.6331	19.8591	18.8563	18.967
O75342	Arachidonate 12-lipoxygenase, 12R-type OS=Homo sapiens OX=9606 GN=ALOX12B PE=1 SV=1	23.1092	22.9505	20.4453	21.0746	21.4797	25.5068	24.4614	23.9156	20.1757	19.8168	21.7195	20.7546	21.2842	18.4465	18.8263	26.3374	26.6444	27.7765	19.5225	19.9269	23.6268	24.6197	22.2537	21.7467	21.7499	26.5011	27.8687	21.8021	20.01	19.4939	23.0125	22.4632	21.4924	20.8755	21.4701	27.9885	25.2574	24.6967	30.2116	19.1565	20.7106	26.0953	21.1099	19.6663	21.8925	24.709	24.2721	20.2179
P09917	Arachidonate 5-lipoxygenase OS=Homo sapiens OX=9606 GN=ALOX5 PE=1 SV=2	22.7455	22.8075	22.2559	22.2907	22.1425	22.7577	22.2406	22.2917	21.9555	21.0675	23.1934	23.1876	22.2503	22.1933	21.6739	22.326	22.5275	20.8273	21.3033	21.5214	23.3417	22.6448	21.3288	21.9324	21.9342	22.4474	22.6616	21.4537	22.7022	21.9143	22.8349	22.7667	22.1366	22.1523	21.9846	22.6882	22.0882	23.2625	21.7293	21.1135	21.4699	21.4114	22.1377	21.4342	23.883	23.3368	21.7008	21.4182
P20292	Arachidonate 5-lipoxygenase-activating protein OS=Homo sapiens OX=9606 GN=ALOX5AP PE=1 SV=2	21.0381	22.5777	22.4909	22.9397	23.2197	22.1759	22.2158	22.3092	22.4026	21.9693	23.1995	23.411	22.4766	22.4161	22.3004	20.4219	19.0316	19.0112	21.0206	21.4364	23.0188	21.9647	20.8597	22.3841	22.8482	22.0595	21.9464	20.6964	22.5839	21.9585	21.1746	22.9112	22.4118	22.2727	22.9166	22.7667	20.7311	24.1457	21.7231	22.8801	23.118	23.2297	22.4933	22.2628	23.9893	21.8084	22.3055	22.9954
Q86W34	Archaemetzincin-2 OS=Homo sapiens OX=9606 GN=AMZ2 PE=1 SV=2	18.3516	18.0123	16.6219			17.0228	16.3523	16.5395			17.6971	18.2877	16.7805			16.8528	16.656	14.8431			19.6908	19.243	18.6876	15.8559		17.1084	16.5217	16.3557			17.2362	17.7015	16.5655			16.5184	16.5209	17.4675	16.2366		15.3807				18.1713	18.2369	17.0924
Q9Y2X7	ARF GTPase-activating protein GIT1 OS=Homo sapiens OX=9606 GN=GIT1 PE=1 SV=2	25.716	25.3789	23.9535	23.6065	23.3692	25.014	24.474	24.7302	23.0164	22.9174	24.9954	25.1699	24.2847	22.3105	22.6168	24.5248	24.4219	22.7197	21.7002	21.8349	26.3508	26.0904	25.1634	23.3322	23.5839	25.5312	24.7267	24.2886	23.1716	22.8381	26.1935	25.7931	24.382	22.728	23.4873	24.8958	24.2716	25.0065	23.6966	22.8761	22.9216	24.0398	22.4728	22.4037	25.6358	26.0558	24.9609	23.5381
Q14161	ARF GTPase-activating protein GIT2 OS=Homo sapiens OX=9606 GN=GIT2 PE=1 SV=2	24.7571	24.6406	22.3549	22.406	22.4008	23.7749	23.3769	22.8397	22.9561	22.6778	23.9	23.8501	22.8488	21.6536	21.6484	23.7543	23.4703	23.2084	21.0842	21.2017	24.6031	24.3207	23.0205	21.9227	21.7481	23.8362	24.2169	22.8959	22.3221	22.1233	24.0194	24.0931	23.0737	22.1083	22.6292	23.5856	23.2172	24.3596	22.1875	21.6411	22.216	23.5875	21.1121	21.2455	24.379	24.4602	23.654	22.3541
P53367	Arfaptin-1 OS=Homo sapiens OX=9606 GN=ARFIP1 PE=1 SV=2	25.7093	25.5376	22.9387	22.8578	22.3643	25.6975	24.1739	23.9781	22.4059	22.1661	23.7394	24.1938	22.9633	21.5169	21.8667	24.1004	24.2528	22.5578	21.1112	21.2263	24.8068	24.4915	23.1162	22.0003	22.1191	24.1752	25.4654	23.4386	22.5392	22.5556	24.615	24.749	23.4131	22.4035	23.3001	24.4444	24.0337	25.4444	22.7756	22.5144	21.647	24.1209	22.3196	22.8954	25.5794	24.771	24.4983	23.3868
P53365	Arfaptin-2 OS=Homo sapiens OX=9606 GN=ARFIP2 PE=1 SV=1	18.9967	17.9005	17.9192	15.6507	15.4855	17.1465	15.8062	16.7984		13.6533	15.4549		17.5506	15.1617	15.2415	15.4353	15.89		14.1836	13.0393	18.3346	18.2151	16.2747	14.2457	13.3835		16.2837	15.1323	14.4847	15.4494	18.251	17.1866	17.4716	12.7899			16.0169	16.1318	16.7041	13.684		16.5434	15.5938		17.4413		17.9195	15.0105
P52594	Arf-GAP domain and FG repeat-containing protein 1 OS=Homo sapiens OX=9606 GN=AGFG1 PE=1 SV=2	24.3328	23.9197	22.0768	20.8273	20.8585	23.1177	23.0042	22.6726	21.2071	20.772	22.6942	22.6824	22.1317	20.4101	21.0126	22.7546	22.9809	20.3907	19.574	20.0025	24.0556	23.5419	22.2593	21.5066	21.3443	23.2902	22.1837	21.995	20.6582	19.8269	23.5216	22.7848	22.3107	20.3396	20.957	22.5169	22.3856	22.6118	21.6955	20.2062	21.3052	21.8813	20.2436	20.2496	23.5567	24.3146	23.0215	21.9167
O95081	Arf-GAP domain and FG repeat-containing protein 2 OS=Homo sapiens OX=9606 GN=AGFG2 PE=1 SV=2	20.3942	20.1649	18.0062	18.3767	17.8522	18.0817	16.7122	17.1236	17.073	17.7143	18.6547	16.3169	15.7634	16.7126	17.0589	16.7456	16.6598	13.4297	14.4436	16.3299	20.3033	18.7184	17.9523	17.2364	18.7442	18.9427	18.1936	16.8991	17.4372	15.8391	17.3319	17.6792	17.5001	15.5409	17.1859	18.2118	18.1149	18.4288	15.9845	17.2849	16.6275	15.976	17.916	16.6432	17.2435	17.9394	16.3079	18.7909
Q15027	Arf-GAP with coiled-coil, ANK repeat and PH domain-containing protein 1 OS=Homo sapiens OX=9606 GN=ACAP1 PE=1 SV=1	22.9467	22.69	22.9186	21.3809	21.9185	22.2745	22.1031	21.7712	20.6405	20.3356	22.4993	22.4154	21.7538	20.9445	20.3177	21.7976	21.4791	20.4553	19.4267	19.9405	23.5066	22.7688	21.6225	21.5206	21.3429	22.8711	22.6668	21.1285	20.4732	20.2544	23.3882	22.6032	22.4375	21.8222	21.9201	22.1456	22.0091	22.4399	20.7689	18.3679	20.2338	21.4659	19.3363	19.1526	23.1774	22.7177	21.9497	20.6798
Q15057	Arf-GAP with coiled-coil, ANK repeat and PH domain-containing protein 2 OS=Homo sapiens OX=9606 GN=ACAP2 PE=1 SV=3	25.6277	25.503	23.9199	23.6201	23.3957	25.2705	24.8053	24.5625	23.1717	22.8342	25.5443	25.3052	24.8509	23.0301	23.2873	25.0309	24.6952	23.8994	21.6248	22.0504	26.0843	25.5453	24.8603	23.7018	23.6005	24.8486	25.1413	25.0171	24.1398	24.361	24.8825	24.7942	24.3615	23.2048	24.1327	24.7614	24.3229	25.3886	24.0063	23.1346	22.9012	24.9572	24.375	24.6596	26.0943	26.0876	25.4704	23.9079
Q99490	Arf-GAP with GTPase, ANK repeat and PH domain-containing protein 2 OS=Homo sapiens OX=9606 GN=AGAP2 PE=1 SV=2	26.3405	26.0526	24.1072	22.2145	21.5316	25.0242	24.6739	24.4151	22.013	21.7371	25.663	24.9886	25.2551	22.18	22.8553	24.561	24.8178	23.4319	19.2213	21.5278	24.8767	24.3369	24.0373	22.0737	22.0017	25.5056	26.402	25.3562	21.8122	22.5385	27.0561	26.2772	25.2177	22.8155	23.4454	25.1406	24.2296	27.3135	25.4117	22.2638	22.1484	24.8379	21.9383	22.3408	25.14	24.4709	24.7755	22.3042
Q96P47	Arf-GAP with GTPase, ANK repeat and PH domain-containing protein 3 OS=Homo sapiens OX=9606 GN=AGAP3 PE=1 SV=2	23.1216	22.3412	20.7154	20.2855	20.1579	22.3104	21.8782	21.8424	20.3157	20.056	22.3233	22.1954	21.3633	19.4664	19.4018	22.0995	22.1799	18.5147	18.3685	18.4323	22.9484	22.3308	21.2512	20.0903	20.2413	22.2808	21.6496	20.7823	19.7778	20.0554	22.6573	22.1271	20.8633	19.8141	20.6095	21.9583	22.2029	21.7504	20.6983	19.9274	19.6677	20.5572	19.5912	19.3242	22.5503	22.5708	21.5789	20.7949
Q96P48	Arf-GAP with Rho-GAP domain, ANK repeat and PH domain-containing protein 1 OS=Homo sapiens OX=9606 GN=ARAP1 PE=1 SV=3	24.5279	24.406	22.7107	21.549	21.5041	23.3637	23.2844	23.1821	21.6393	21.6453	24.136	23.8395	23.5448	21.2035	21.3221	23.2682	23.5354	22.1518	20.8691	20.5526	24.8659	24.444	23.0647	21.5322	21.7172	24.2068	24.185	22.6812	21.3245	21.8748	24.3213	24.8777	23.0806	21.1171	22.0204	24.3757	23.6598	24.0023	22.3996	20.4685	20.6369	22.5489	21.3519	22.2156	24.3176	24.6044	23.8203	22.2665
Q9ULH1	Arf-GAP with SH3 domain, ANK repeat and PH domain-containing protein 1 OS=Homo sapiens OX=9606 GN=ASAP1 PE=1 SV=4	25.6844	25.5109	24.7214	21.9932	21.5018	25.8548	25.3441	24.8704	21.6835	22.3251	26.0309	25.6452	24.3259	20.5822	22.1149	26.5892	26.4165	25.0052	21.9522	22.1564	26.0368	25.0694	24.6687	21.2054	22.2526	25.5674	25.8127	24.6386	23.3326	23.7385	24.7554	25.542	25.3027	22.2435	23.5036	25.9638	25.1547	26.2065	23.9445	23.5151	21.0431	23.5256	20.7202	23.0347	25.8149	25.0718	25.9024	21.6151
O43150	Arf-GAP with SH3 domain, ANK repeat and PH domain-containing protein 2 OS=Homo sapiens OX=9606 GN=ASAP2 PE=1 SV=3	18.7763	19.1943	20.0275	20.2118	19.882	16.461	17.6514	20.1838	19.8082	19.0281	18.1983	19.7466	19.8132	19.1977	19.3401	29.7487	29.8685	28.2475	16.3889	17.7387	18.446	18.3525	19.6997	19.4798	19.3063	18.5397	18.1228	18.4323	19.5473	18.7197	20.373	19.8539	19.9379	19.6556	20.3362		16.4644	18.2302	18.338	18.969	18.3269	18.8185	18.1823	18.1503	19.6783		19.9348	19.6699
P05089	Arginase-1 OS=Homo sapiens OX=9606 GN=ARG1 PE=1 SV=2	25.3859	24.2322	23.31	23.4289	22.6397	24.9419	24.3139	24.3549	22.8095	22.6877	24.6957	24.7073	23.9087	21.9544	22.9248	25.0192	25.5619	23.163	21.9173	22.0879	25.5946	24.6039	24.2929	22.872	22.7641	24.7468	25.5118	23.4347	22.6087	22.6497	23.9972	24.3661	24.343	23.0212	23.84	23.6628	24.1884	23.5897	24.0433	24.2478	23.9989	23.6099	22.849	22.9612	25.4647	24.7204	24.9123	23.9206
P78540	Arginase-2, mitochondrial OS=Homo sapiens OX=9606 GN=ARG2 PE=1 SV=1	20.3279	21.1947	15.17	16.1449	17.5202	18.1681	17.5419	18.5185	14.1868	13.7573	18.2079	19.9379	18.4573	16.2785	17.8178	17.4792	18.241	16.174	16.2664	13.5112	19.7657	18.0463	17.4646	16.5789	16.3782	20.1173	18.1627	15.6979	14.1163	16.8485	22.1954	17.1938	16.4172	14.164	15.9372	17.0411	16.4595	16.0206	17.2301	15.7708	14.5453	16.4526	16.4291	16.6342	20.2464	20.2169	18.6546	16.5084
Q9NWB6	Arginine and glutamate-rich protein 1 OS=Homo sapiens OX=9606 GN=ARGLU1 PE=1 SV=1	26.4649	26.2364	25.361	24.7369	25.2976	26.9213	26.4455	26.4423	25.2497	24.8368	26.0809	25.6802	25.6976	24.4875	24.9351	26.3722	26.8866	25.4932	24.8644	25.3229	26.8137	26.1762	25.8555	25.2933	25.1046	26.8461	26.4597	25.5108	25.3522	25.2733	26.4952	26.4656	26.2189	24.9987	25.8012	27.0391	26.5417	26.7231	25.3077	25.6602	25.1951	25.2448	24.6375	24.7872	27.0694	26.9846	26.8871	26.1402
Q7L4I2	Arginine/serine-rich coiled-coil protein 2 OS=Homo sapiens OX=9606 GN=RSRC2 PE=1 SV=1	21.1493	20.7739	18.3467	18.3934	18.3802	19.9135	19.3229	18.8212	18.6321	19.2168	18.8032	18.7138	17.5801	17.4883	17.7195	19.9705	19.4275	19.5948	19.1335	21.9205	20.732	20.7157	19.5906	18.7284	18.8697	20.1727	20.2577	18.5309	18.1505	17.508	21.8969	19.8383	19.0001	18.9671	19.1664	19.6586	18.2065	20.0986	18.6737	17.9824	19.5906	19.0451	18.9021	17.0223	19.8195	21.9365	19.4178	19.3501
Q8TF01	Arginine/serine-rich protein PNISR OS=Homo sapiens OX=9606 GN=PNISR PE=1 SV=2	18.0236	16.7462	15.6383	15.3187	15.7107	17.1089		16.35			17.4148	16.977	16.2768	14.7479	13.5918		18.2044				18.0768	16.7676		15.6065	15.8151	16.2283	15.5753	15.5433	15.9274		19.1506	16.445	15.8089	14.9126	15.2831		14.6514			17.1106			14.3559	15.5149	17.6918	19.3837	15.9885	15.728
P54136	Arginine--tRNA ligase, cytoplasmic OS=Homo sapiens OX=9606 GN=RARS1 PE=1 SV=2	27.7498	27.3829	24.996	24.7096	24.4931	26.8941	26.4393	26.0085	24.3983	24.0846	26.3988	26.4558	25.3309	23.9279	24.224	26.8228	26.8789	24.873	22.9756	23.2933	27.6797	27.3493	25.734	24.3862	24.6204	28.201	27.1541	25.7177	24.0591	23.9835	26.5924	26.5095	25.1833	23.9594	24.8563	27.4472	27.0463	26.7729	26.1414	24.4303	24.3568	25.4628	24.1345	24.5273	27.4987	27.6487	26.2928	24.9908
P04424	Argininosuccinate lyase OS=Homo sapiens OX=9606 GN=ASL PE=1 SV=4	26.7458	26.6482	23.8574	23.8668	23.4136	26.4894	26.0015	25.125	24.4249	23.8578	25.7728	25.6498	24.9652	23.229	23.9456	25.5191	25.827	23.8725	21.6699	22.3368	26.0547	25.7225	24.3489	23.7127	23.5538	26.0406	26.374	24.0201	23.8814	23.6551	25.3837	26.2989	24.0904	23.2944	23.8556	26.1249	25.5714	26.7767	24.6977	23.9674	24.4245	24.548	23.7806	23.5951	25.9284	26.0811	25.1412	24.1016
P00966	Argininosuccinate synthase OS=Homo sapiens OX=9606 GN=ASS1 PE=1 SV=2	27.4921	26.8448	24.9074	24.888	24.2718	26.7474	26.3822	26.3704	24.2033	23.9839	26.6445	26.5971	26.6285	23.4835	24.4113	26.3109	26.2599	25.1152	23.5335	24.069	26.7258	26.1308	25.8646	24.1067	24.5289	26.7825	27.0673	26.1762	24.1647	24.1225	26.8012	26.5758	25.691	24.4355	25.2761	26.5698	26.0153	26.8158	25.5851	24.1244	23.3554	25.038	23.8495	23.8134	27.1681	27.2583	26.6325	25.0756
Q9NVT9	Armadillo repeat-containing protein 1 OS=Homo sapiens OX=9606 GN=ARMC1 PE=1 SV=1	24.4805	24.2025	22.6706	22.4645	22.3573	23.7577	23.6172	23.544	23.5561	21.9422	24.197	24.0144	23.0853	21.6651	21.6345	23.2225	23.2584	20.9945	21.6843	22.0393	24.4981	24.139	23.1202	22.3725	22.5638	23.9379	23.7089	22.5111	22.1944	21.9557	24.062	23.7572	22.9099	21.7871	22.7389	24.0393	23.3242	23.9538	22.46	21.8575	21.6804	22.7164	22.5138	23.6658	24.8355	24.8564	23.6782	23.0839
Q8N2F6	Armadillo repeat-containing protein 10 OS=Homo sapiens OX=9606 GN=ARMC10 PE=1 SV=1	24.3888	23.8678	21.7235	21.6605	21.5091	23.4128	22.9857	23.0102	21.7143	21.3694	22.8743	23.6629	22.3595	21.2154	21.2884	22.9263	22.8931	19.2717	18.9775	19.7129	24.1644	23.804	22.494	21.6991	21.6948	23.5263	23.4744	20.9083	21.0877	20.7892	22.8529	22.6945	22.2421	20.6716	21.3491	23.4386	23.263	22.4027	21.2117	20.6807	20.9051	21.8435	20.9261	21.0963	24.3036	23.7412	22.5887	22.1988
Q96C12	Armadillo repeat-containing protein 5 OS=Homo sapiens OX=9606 GN=ARMC5 PE=1 SV=2	22.015	22.7829	18.6608	19.7124	18.7259	22.1136	22.0098	22.0074	19.4717	19.462	22.045	20.702	20.7542	18.1895	19.5671	22.4722	22.1806	21.0672	19.4906	19.298	21.7776	21.2813	21.2976	19.2067	18.826	22.6962	21.9604	20.4583	17.7106	18.3853	21.8223	22.3695	21.2814	19.0036	20.4679	22.7502	21.9898	23.0993	21.6266	20.1317	19.9827	20.5895	18.0917	19.2545	22.122	22.6391	21.4114	20.4503
Q6NXE6	Armadillo repeat-containing protein 6 OS=Homo sapiens OX=9606 GN=ARMC6 PE=1 SV=2	18.1797	18.143	17.2786	17.3177	17.5263	17.8781	17.3183	18.0008	18.6016	18.227	17.9129	16.9282	18.1109	14.4284	15.0903	18.0607	18.3533	18.2474	18.0533	18.335	19.7151	18.7899	17.6607	14.953	18.2723	18.4077	18.64	19.2377	18.295	15.0305	17.2517	17.8814	18.6381	17.0776	17.7543	17.4105	17.4697	18.1596	17.1904	17.3952	20.1571	16.2514	16.4875	17.9746	18.7391	20.4578	19.1804	17.5329
Q8IUR7	Armadillo repeat-containing protein 8 OS=Homo sapiens OX=9606 GN=ARMC8 PE=1 SV=2	23.876	23.3021	20.9643	21.9385	21.701	21.1787	20.8588	20.9304	21.7794	21.1998	22.1491	21.8104	21.33	21.4916	21.9038	21.3589	21.279	18.077	20.2204	20.5592	23.3098	22.7937	20.8552	21.7141	21.7253	22.2544	21.9255	20.8816	21.5481	21.4052	21.8789	21.667	20.7166	21.2488	21.8832	21.5004	21.327	21.6561	19.8097	21.176	21.4335	21.2759	20.9646	20.7224	22.9893	22.6959	21.4488	22.3376
Q9P291	Armadillo repeat-containing X-linked protein 1 OS=Homo sapiens OX=9606 GN=ARMCX1 PE=1 SV=1	24.5071	23.8794	22.5774	21.6096	21.4788	24.5881	24.1446	23.787	22.1352	22.2987	23.7783	23.0582	22.608	20.2316	21.0156	23.4507	23.606	21.9817	21.566	20.8882	24.8348	24.5551	23.3036	21.6674	21.8108	24.6359	23.8694	22.7607	21.3381	21.2118	24.3312	24.0446	22.918	21.1938	21.7524	23.7085	23.4503	23.6626	21.9122	20.6893	20.6905	22.9259	21.1977	21.3137	24.194	24.7319	23.6199	22.1708
Q7L311	Armadillo repeat-containing X-linked protein 2 OS=Homo sapiens OX=9606 GN=ARMCX2 PE=2 SV=1	21.0005	20.745	18.4575	18.9133	18.3282	19.8088	19.3321	19.6446	18.4953	17.6737	18.243	19.9212	18.2644	17.545	17.4079	21.1124	20.8323	17.5504	16.9215	16.881	21.8725	21.7365	20.0669	19.222	19.2324	19.8352	17.1069	18.3607	17.8026	17.8774	19.8797	19.3781	18.9653	17.4239	18.7073	16.8126	18.2576	17.8927	17.8319	18.6947	17.3354	18.3997	17.7401	16.1902	20.8441	20.335	20.2151	19.2503
Q9UH62	Armadillo repeat-containing X-linked protein 3 OS=Homo sapiens OX=9606 GN=ARMCX3 PE=1 SV=1	23.136	23.0902	20.9393	22.0923	21.7377	22.2016	22.2097	21.928	21.5733	21.4612	22.3912	22.1887	21.3859	21.5751	21.9746	22.2447	22.0363	21.2441	20.3661	20.853	24.0447	23.6488	22.5487	22.254	22.03	23.4934	23.0293	22.3413	22.5948	22.4701	23.767	23.2043	21.6636	22.1009	23.1406	22.6312	21.8908	23.3971	22.204	22.1153	21.7519	22.3102	21.6554	20.3499	23.3892	23.5214	22.1157	22.5619
Q5T2E6	Armadillo-like helical domain-containing protein 3 OS=Homo sapiens OX=9606 GN=ARMH3 PE=1 SV=1	22.0322	20.8826	19.9849	18.9272	19.6099	19.2552	20.4986	21.1515	19.2198	18.3148	19.77	19.4075	19.0427	18.4424	18.2178	19.8412	20.4062	16.9165	17.5923	18.6536	22.016	19.7837	21.3518	17.899	18.2412	20.2015	19.7953	19.9526	18.2067	16.8384	19.36	18.3158	20.7454	18.0574	18.795	21.6461	21.004	20.1125	19.5126	16.304	18.4249	19.011	18.6007	16.1193	20.58	21.6381	21.6523	18.9539
Q9HBZ2	Aryl hydrocarbon receptor nuclear translocator 2 OS=Homo sapiens OX=9606 GN=ARNT2 PE=1 SV=2	20.0795	19.4432		15.7409	14.2579						16.6908	17.7845						17.007				16.7344	16.0918										15.3455				15.3333											16.7401
P35869	Aryl hydrocarbon receptor OS=Homo sapiens OX=9606 GN=AHR PE=1 SV=2	21.9423	21.9773	19.3058	19.5068	19.138	19.633	18.3945	18.8728	17.3467	18.4533	18.7427	19.7693	19.5193	17.0281	16.789	20.619	17.5586	16.3281	17.1526	15.6147	21.9008	21.7459	19.7476	18.3036	19.297	20.7681	19.2197	19.9349	17.2041	17.0739	21.3961	20.885	20.7907	18.5262	19.3468	20.2851	19.3806	19.6947	19.513	15.9937	17.2796	20.5989	18.7356	19.0625	21.1752	21.3687	21.744	19.7683
P18440	Arylamine N-acetyltransferase 1 OS=Homo sapiens OX=9606 GN=NAT1 PE=1 SV=2	26.0418	25.4195	22.7793	23.1065	22.9425	24.6413	24.1482	24.196	22.5352	22.0538	24.2749	24.3229	23.2908	21.5073	22.1813	24.4872	24.5146	21.9172	20.8988	21.5377	25.1546	25.1204	23.6169	22.4472	22.4448	24.8411	23.6378	23.3397	22.6239	22.3868	25.4981	24.894	23.2727	22.1613	22.9164	24.5146	23.9337	23.7766	22.9189	22.4161	22.5902	21.8685	22.0391	22.2649	25.0186	25.8461	24.1435	23.4379
P11245	Arylamine N-acetyltransferase 2 OS=Homo sapiens OX=9606 GN=NAT2 PE=1 SV=1	21.1625	20.0894	16.597	15.6085	14.6091	18.9428	20.7987	21.1966	16.5111		20.0359	18.8323	18.6528	13.5269	13.8419	19.6434	19.0626	15.547			20.6325	20.2674	18.5471			20.8783	20.0214	18.8287			21.1975	18.7874	19.5533	16.5512		20.5048	19.9679	19.577	18.9516	16.2357	13.779	18.5035		16.8037	20.887	20.5806	20.1873	17.0157
P15289	Arylsulfatase A OS=Homo sapiens OX=9606 GN=ARSA PE=1 SV=3	21.9178	21.3186	21.1651	20.6464	19.4785	22.5176	21.5559	19.8371	19.9665	20.3126	21.888	22.6884	21.2436	19.6849	20.3801	22.3134	22.1957	18.4318	18.2513	18.4049	22.9168	22.6739	20.2932	20.3475	20.9283	21.364	21.7004	19.4492	19.6932	19.6567	21.7144	21.8551	20.1211	20.0892	19.9872	21.5064	21.5279	23.1851	21.5947	20.0644	21.1991	19.5515	20.4549	20.2071	23.5202	22.0914	20.8129	21.7163
P15848	Arylsulfatase B OS=Homo sapiens OX=9606 GN=ARSB PE=1 SV=1	22.0116	21.4068	21.2705	18.3461	17.0894	22.7058	22.0268	21.303	17.1586	16.4169	22.6558	22.6628	22.0773	17.1033	18.1498	23.4114	22.8539	21.3138	16.6321	16.9818	22.601	21.3828	20.7715	17.5457	18.061	21.6203	22.124	20.3988	17.0196	18.9648	22.2635	22.3676	20.923	17.6441	17.9668	21.3921	21.7739	22.3921	23.4265	21.2443	22.4359	20.7625	19.9346	20.9739	23.5931	22.9992	21.8118	18.4163
P51689	Arylsulfatase D OS=Homo sapiens OX=9606 GN=ARSD PE=1 SV=2	19.0459	18.9934	17.4926			17.5804	15.9423	14.303			16.828	18.1072	16.362		14.1003	15.8062		16.9102			18.7884	19.126	15.3569	14.0458	14.4726	19.4241	18.3757	15.5445				19.9338	16.9896		15.7746	16.7337	17.0253	16.8497		16.5994	17.001	16.7814	15.2365	15.5009	18.0075	16.4588	16.0726
P51690	Arylsulfatase L OS=Homo sapiens OX=9606 GN=ARSL PE=1 SV=2							16.0449	15.7989					14.784		14.0116	15.9706	16.1643				19.2574	19.158	16.4814	14.0339	14.2489	16.5239		15.1629		14.7029	16.7374											15.8485				18.1791
Q9BVC5	Ashwin OS=Homo sapiens OX=9606 GN=C2orf49 PE=1 SV=1	21.0223	20.6879	19.5117	18.8292	18.5504	20.7714	20.323	21.2016	18.7221	18.4303	19.9028	20.6028	20.3823	17.2406	17.6634	20.561	20.214	15.8206	16.8302	16.6861	21.8528	21.2537	20.1473	19.9049	20.0596	20.5173	21.0652	18.2701	19.0992	18.8593	21.4201	20.893	20.3533	19.3136	18.5912	18.5543	19.5009	21.8612	19.5991	17.0561	18.3391	18.9341	17.4893	17.1428	21.796	21.3993	20.7558	19.6857
P08243	Asparagine synthetase [glutamine-hydrolyzing] OS=Homo sapiens OX=9606 GN=ASNS PE=1 SV=4	24.4475	23.1242	22.1126	20.7083	21.5759	24.8446	24.1565	23.0491	20.963	20.5641	23.1869	23.0294	21.8974	20.1611	20.2189	24.016	24.2944	22.6012	19.9119	19.9817	24.4642	24.0589	22.4425	20.1663	20.4927	24.6636	26.5187	21.3479	20.3116	20.2699	23.5286	23.5264	22.3014	20.2843	20.7411	26.8886	25.5934	23.8777	22.5914	21.6483	22.2227	24.5421	20.0014	19.0716	24.8014	25.0029	24.3943	20.3611
O43776	Asparagine--tRNA ligase, cytoplasmic OS=Homo sapiens OX=9606 GN=NARS1 PE=1 SV=1	26.4861	26.1538	24.2662	24.0058	23.9053	25.2288	25.0093	24.9144	23.7987	23.431	25.3852	25.6057	24.631	23.0569	23.5438	25.1612	25.1838	23.0664	21.9533	22.2794	26.3488	25.8289	24.9749	23.9646	24.1378	26.4298	25.4973	23.9073	23.2216	23.1597	26.1804	25.9343	24.8404	23.5655	24.1902	25.6973	25.2203	26.1476	24.4313	23.1938	23.3994	24.3816	23.2337	23.1975	26.6184	26.7132	25.6476	24.6817
P17174	Aspartate aminotransferase, cytoplasmic OS=Homo sapiens OX=9606 GN=GOT1 PE=1 SV=3	27.6009	27.3126	25.2623	24.7343	24.5169	26.3006	25.8093	25.3148	24.2762	23.9856	25.6199	26.0168	25.226	24.2791	24.3886	26.3629	25.885	24.4018	21.9977	22.4076	27.4167	26.5967	25.1631	24.4619	24.6887	27.3532	26.7561	25.7774	24.565	24.4864	26.5629	26.6341	25.144	23.9237	24.6212	26.2059	25.4615	27.0057	25.6762	24.0334	24.6557	25.857	23.8135	23.8646	27.2561	27.0103	26.3427	25.6104
P00505	Aspartate aminotransferase, mitochondrial OS=Homo sapiens OX=9606 GN=GOT2 PE=1 SV=3	27.8112	27.2955	26.1139	25.2125	25.1862	27.5889	26.9881	26.5278	25.1191	24.8716	26.6081	27.0924	26.0311	24.5228	24.8049	26.884	26.5294	25.9267	23.2381	23.8338	27.6596	27.2956	25.9571	25.1907	25.2023	27.6274	27.1339	25.8766	25.4055	25.0419	27.8314	27.3035	26.0603	24.7539	25.3836	27.9338	27.316	27.2391	25.1777	24.5711	24.5751	25.8893	24.6486	24.7035	27.9774	27.6184	26.5906	25.5138
P14868	Aspartate--tRNA ligase, cytoplasmic OS=Homo sapiens OX=9606 GN=DARS1 PE=1 SV=2	27.5995	27.1989	25.4489	25.312	25.0525	26.9021	26.6273	26.489	25.0387	24.4633	26.7555	26.7502	25.9176	24.286	24.8412	26.9137	26.8225	25.225	23.007	23.4749	27.7859	27.6325	26.451	25.6222	25.7386	26.7788	26.7011	26.0802	25.1032	25.0442	27.3195	27.1209	25.9564	24.7993	25.6959	26.9564	26.5216	26.8615	25.8326	24.9401	24.5613	25.9886	24.388	24.8545	27.4907	27.4492	26.5126	25.6107
Q6PI48	Aspartate--tRNA ligase, mitochondrial OS=Homo sapiens OX=9606 GN=DARS2 PE=1 SV=1	24.52	24.263	23.118	22.5427	22.2041	24.5741	23.7319	23.7819	23.0727	22.782	24.0789	24.2431	23.524	21.8639	21.9953	26.6195	24.917	22.8974	21.4399	21.186	25.2741	25.2056	23.5403	23.1246	23.31	24.986	25.2565	22.964	22.6907	22.4057	23.8684	23.8703	22.9107	22.1983	23.4121	25.3766	24.8689	24.1136	25.7337	22.7908	23.3672	23.9813	22.8593	22.8666	25.5732	25.6544	24.151	23.6781
P45381	Aspartoacylase OS=Homo sapiens OX=9606 GN=ASPA PE=1 SV=1	22.4422	21.7369	19.1623	18.9273	18.2272	18.5063	18.1699	17.7151	17.7248	17.435	20.4009	20.4447	18.5084	18.1804	18.6013	18.6285	18.5922	17.3966	16.4336	17.3901	21.2565	20.669	19.6324	18.1879	18.8276	17.8823	20.1565	19.2466	18.397	18.5356	17.8934	19.9417	18.2228	18.1429	18.6257	19.2463	16.1138	18.2199	18.1267	15.9442	18.6119	20.2626		16.1101	19.4709	18.532	18.8739	20.009
Q9ULA0	Aspartyl aminopeptidase OS=Homo sapiens OX=9606 GN=DNPEP PE=1 SV=1	26.4193	25.993	23.9853	23.6665	23.5325	25.1581	25.0636	24.4716	22.8051	22.4964	25.3322	24.6887	24.4063	22.6292	23.2066	24.982	24.8762	22.6924	21.3582	22.3079	25.9959	25.3342	24.0538	22.6955	23.0518	26.188	25.5574	24.083	23.1344	22.7121	25.2292	24.785	24.2299	22.3889	23.5226	25.0167	24.7859	25.207	23.8688	22.8339	22.6567	23.3115	21.7778	22.0803	25.7552	26.2756	24.9056	23.7782
Q12797	Aspartyl/asparaginyl beta-hydroxylase OS=Homo sapiens OX=9606 GN=ASPH PE=1 SV=3	26.5438	26.1997	23.6716	23.6576	23.5247	25.1513	24.8493	24.4894	23.3568	23.1986	25.2614	25.058	24.0095	23.1061	22.8833	24.9086	24.7452	23.7173	22.4627	22.5807	26.1738	25.8292	24.424	23.7633	23.6844	25.5968	25.1603	24.1235	23.7244	23.7057	25.5395	25.7296	24.2045	23.1128	23.9682	24.9035	24.6912	25.0578	23.7954	22.8054	23.0708	24.4511	23.8184	23.9762	25.8764	26.1535	25.1822	24.2545
Q9BXN1	Asporin OS=Homo sapiens OX=9606 GN=ASPN PE=1 SV=2	23.6505	27.9902	26.8875	28.8653	25.6317	26.8198	25.2966	26.1459	29.2418	26.5242	23.9976	24.4377	27.9483	25.9437	29.0427	26.6765	24.932	26.7514	26.898	26.9712	27.7714	26.9531	26.3653	26.8844	26.9945	28.8526	28.2909	24.5192	27.2752	26.8271	27.9965	27.87	26.6697	29.0623	26.6095	28.1475	26.3241	27.417	26.1708	25.9626	28.9677	25.1246	27.8832	27.1758	27.9497	27.9858	28.0166	26.0307
Q15121	Astrocytic phosphoprotein PEA-15 OS=Homo sapiens OX=9606 GN=PEA15 PE=1 SV=2	25.5168	25.4157	23.233	23.1793	22.716	24.578	24.2368	23.8002	22.5742	22.2497	23.5401	23.7361	23.3576	22.2711	22.3393	25.0677	25.2389	22.6289	21.4049	22.408	25.4725	24.9272	23.3903	22.5799	22.8362	24.7126	23.629	23.8537	22.8071	22.7176	23.6643	23.8963	23.5969	22.4997	23.2547	23.8221	23.3204	24.1003	23.8192	22.7616	23.0905	22.4144	21.6993	21.9763	25.2193	25.0295	23.4942	22.5579
Q9UBB4	Ataxin-10 OS=Homo sapiens OX=9606 GN=ATXN10 PE=1 SV=1	26.9549	26.5374	25.5868	22.4277	21.8013	23.9223	23.1524	23.1401	21.3588	21.2525	24.5867	26.0871	26.9876	21.2708	21.2337	23.1626	23.0924	22.227	20.3023	20.9095	26.0267	25.7551	23.8022	22.0212	22.2422	25.9341	28.4288	27.1073	22.5813	22.1399	26.6581	26.7509	25.9608	21.2538	22.4322	25.4853	24.1719	26.6986	24.8382	21.1808	22.2107	25.9253	21.8596	21.3281	26.5347	25.6958	26.8469	22.3967
Q99700	Ataxin-2 OS=Homo sapiens OX=9606 GN=ATXN2 PE=1 SV=2	19.7592	19.3474	15.4132	15.7731	14.9476	19.58	18.5078	18.2333	15.508	15.002	18.6876	18.3662	15.7388	14.7242	16.4613	19.28	17.6191	14.3022	15.9933	16.9904	19.5748	19.4805	17.6752	15.817	14.5128	17.4321	18.0145	16.0404		15.0146	19.6487	17.7399	16.3357	14.6418	15.5001	18.1312	18.0303	17.6008	18.075	19.4345	18.1065	16.0848	16.6052	15.5899	19.5249	20.0673	18.2978	16.7745
Q8WWM7	Ataxin-2-like protein OS=Homo sapiens OX=9606 GN=ATXN2L PE=1 SV=2	26.1865	25.8546	24.5905	23.4298	23.2319	26.1689	25.6851	25.7531	23.2472	22.905	24.9511	25.2612	24.5135	22.0515	22.9004	26.118	26.6638	24.9913	22.72	22.6694	26.5137	25.9224	25.1445	23.3019	23.3366	25.6751	25.3411	25.0303	22.8998	22.9302	25.4743	25.729	24.8435	23.0366	23.6564	26.099	26.0515	25.6765	24.6282	24.036	24.2679	24.5837	22.5817	22.5712	26.6082	26.5613	25.6191	23.7053
P54252	Ataxin-3 OS=Homo sapiens OX=9606 GN=ATXN3 PE=1 SV=5	19.5775	19.545	17.9894	17.3919	17.3615	19.3552	19.3654	19.2298	16.5544	16.4986	18.9316	19.074	18.0035	16.4752	16.8881	19.0251	18.7958	17.2825	14.9599	16.0229	21.0414	19.6971	18.9521	17.347	17.8465	17.9713	16.5935	18.4704	16.9569	16.0062	19.3836	17.9277	19.1713	16.8378	16.8157	19.8292	18.4172	17.4952	17.8181	16.3014	16.1968	18.0039	16.3321	16.1037	20.3373	20.1066	19.092	16.8763
Q8WXF7	Atlastin-1 OS=Homo sapiens OX=9606 GN=ATL1 PE=1 SV=1	21.8367	21.2657	20.99	24.2702	23.597	21.9473	21.1444	24.1191	24.3942	23.8453	21.4363	21.3845	21.3098	23.2769	23.7888	21.1592	23.2799	22.1361	24.0965	24.5218	21.9272	23.0255	22.7939	24.0053	24.254	19.9561	20.3655	20.8318	24.6498	24.9106	21.0706	20.9918	21.6606	24.0574	24.6385	21.1404	22.9498	23.2112	20.2074	24.5843	21.8537	21.2151	22.6206	22.8955	23.2065	21.0609	20.3474	24.6786
Q8NHH9	Atlastin-2 OS=Homo sapiens OX=9606 GN=ATL2 PE=1 SV=2	23.8185	21.8847	18.6735	19.6504	19.9088	20.8844	21.0698	21.7476	19.5481	19.9448	20.4203	21.0059	19.2491	20.4235	19.4849	21.2579	20.9744	20.2655	18.3376	19.7491	21.8564	21.8094	20.717	18.3152	19.1988	20.9356	20.8785	18.5954	17.768	18.0674	22.1927	22.031	19.4283	19.4113	18.6957	21.1816	20.3793	21.5476	21.1595	21.5097	20.3057	20.4752	20.4259	20.2344	21.2224	22.472	21.2799	19.6659
Q6DD88	Atlastin-3 OS=Homo sapiens OX=9606 GN=ATL3 PE=1 SV=1	26.8103	26.5121	24.45	24.5265	24.2646	25.8997	25.6274	25.3004	24.3394	23.967	25.698	25.6044	24.4867	23.4167	23.5905	25.7333	25.5966	23.6424	23.017	23.3539	26.9941	26.5861	24.937	24.4316	24.4927	25.8826	25.8462	24.4432	23.7847	23.7918	26.0765	25.9118	24.7937	23.7742	24.5598	26.1676	25.6364	26.516	25.0511	24.069	24.2543	24.8078	23.7557	23.9622	26.7195	26.807	25.7058	24.9705
P24539	ATP synthase F(0) complex subunit B1, mitochondrial OS=Homo sapiens OX=9606 GN=ATP5PB PE=1 SV=2	27.4848	27.2468	24.5742	24.4874	24.2593	27.2103	26.9939	26.437	24.4446	24.0789	26.3627	26.2359	25.1054	23.7332	23.6627	26.9643	26.9616	24.7747	23.0645	23.4333	27.8674	27.6831	25.964	24.1	24.2336	27.2508	26.9058	25.3016	23.5538	23.7753	26.3759	26.5301	25.2865	23.9729	25.2209	27.51	26.9431	27.3252	25.3258	24.8187	24.0727	25.8928	24.4138	24.6348	27.792	28.2984	26.782	25.9777
Q96IX5	ATP synthase membrane subunit DAPIT, mitochondrial OS=Homo sapiens OX=9606 GN=ATP5MD PE=1 SV=1	22.8558	22.3187	18.8762	20.5203	20.2633	22.2037	21.8197	19.3611	20.3118	20.1938	22.4897	22.3741	17.5983	19.9911	19.781	22.0832	22.1205	18.6849	19.4733	19.8328	22.3276	22.1945	19.4236	20.6047	20.4046	23.1876	22.2208	18.2326	19.4252	20.0336	22.5063	21.6941	17.7113	20.0147	20.6381	22.5157	22.3532	22.6103	19.412	20.2843	21.0299	19.212	19.3765	20.1781	23.9943	23.7506	20.2883	21.4392
Q5TC12	ATP synthase mitochondrial F1 complex assembly factor 1 OS=Homo sapiens OX=9606 GN=ATPAF1 PE=1 SV=1	20.8895	20.6064	19.5365	18.5123	16.9975	19.124	18.12	20.5098	18.3152	18.0136	20.4019	20.0655	19.4958	18.4897	17.6348	20.213	19.8461	18.7911	16.86	18.2654	21.3511	21.5268	20.023	18.3019	18.0895	21.748	20.6045	20.1983	18.0207	19.5577	20.3128	19.0395	19.8783	17.3502	18.4115	22.0252	20.7184	21.3212	19.8558	19.5449	19.0697	22.4712	17.1138	18.5683	20.6985	21.4598	20.8414	18.3992
Q8N5M1	ATP synthase mitochondrial F1 complex assembly factor 2 OS=Homo sapiens OX=9606 GN=ATPAF2 PE=1 SV=1	18.9544	19.4658	17.0792	18.0577	17.5551	16.6447	16.5445	16.5399	17.1347	16.9595		15.6301	16.7511	17.6598	17.8001	17.5193	17.4683		15.0036	14.5387	19.1299	18.4782	16.9809	18.6555	18.6828	18.9926	18.0058		17.6445	17.8284	19.0995	18.4873	17.7603	17.4531	18.0997	17.1449	16.8237	18.1674	17.7727	15.0417	17.5249	17.8689	17.717	17.7025		18.4194	17.5298	17.9192
P00846	ATP synthase subunit a OS=Homo sapiens OX=9606 GN=MT-ATP6 PE=1 SV=1	23.2564	23.0115	20.1378	21.4104	20.7817	21.8743	21.3821	21.3235	20.6105	19.791	22.3506	22.7309	21.1581	19.9954	20.4281	22.2953	22.6616	19.7594	18.4812	18.7371	23.2932	22.6528	20.6913	20.6747	20.5074	23.3595	22.6821	21.1801	20.8085	20.7984	23.2249	22.8417	21.2911	20.4575	21.8068	22.9997	22.7038	22.827	20.6812	20.1375	20.8236	21.1201	20.161	20.2487	23.6251	24.2729	22.4358	21.956
P25705	ATP synthase subunit alpha, mitochondrial OS=Homo sapiens OX=9606 GN=ATP5F1A PE=1 SV=1	29.4683	29.1869	27.6955	27.2451	27.0318	28.8159	28.3524	28.0514	26.8314	26.5279	28.8347	29.105	28.2422	26.551	26.9918	28.6436	28.7851	27.0455	25.989	26.3974	29.5142	29.0995	28.0145	27.1323	27.1713	29.4911	28.9203	28.0156	27.3079	27.0289	29.0752	28.788	28.0807	26.6693	27.5039	29.5851	29.0303	28.5242	27.3955	26.9531	27.1465	27.8371	26.6413	26.7554	29.6021	30.2045	29.1604	28.1093
P56378	ATP synthase subunit ATP5MPL, mitochondrial OS=Homo sapiens OX=9606 GN=ATP5MPL PE=1 SV=1	23.6938	24.0921	22.0361	19.8409	19.9818	23.1871	22.5931	22.3535	19.6013	19.2284	22.9134	23.5562	21.7929	19.4439	19.9291	23.2547	23.3025	21.6729	18.8642	18.9955	24.3163	24.8931	22.8621	19.9296	20.0455	24.8987	25.3537	24.3473	18.8708	19.1683	23.2913	24.0362	22.7971	20.4322	20.5373	24.3363	23.4603	23.8635	21.68	20.7531	20.1842	22.4701	19.4973	19.8428	23.8351	23.8922	23.2133	21.3982
P06576	ATP synthase subunit beta, mitochondrial OS=Homo sapiens OX=9606 GN=ATP5F1B PE=1 SV=3	29.5167	29.1388	27.2932	27.0936	26.9219	28.6286	28.2709	28.3787	26.4607	26.1609	28.9556	28.9668	27.8848	26.479	26.8142	28.4008	28.5731	26.2539	25.258	25.6674	29.4243	28.8722	27.6218	26.9239	27.0221	29.2662	28.8998	27.7477	26.9146	26.6131	28.9651	28.5252	27.6737	26.39	27.2391	29.4118	28.6877	28.6633	27.1302	26.2939	26.6912	27.5719	26.4583	26.5385	29.6028	29.9746	29.617	28.0077
O75947	ATP synthase subunit d, mitochondrial OS=Homo sapiens OX=9606 GN=ATP5PD PE=1 SV=3	27.3258	27.1971	25.7406	25.073	24.9295	28.8403	28.2004	27.5621	26.8067	26.2665	25.9457	28.033	25.2775	23.8308	25.189	29.319	28.1167	29.1055	27.1572	27.4331	28.252	28.0604	26.2164	25.1319	25.0477	28.1132	27.9987	26.4264	25.7569	26.5651	26.3357	29.5814	26.7277	25.3421	26.2128	28.4909	27.2442	26.9348	26.2438	25.9825	25.668	26.7146	26.2494	26.7683	27.858	27.9736	28.7267	26.786
P30049	ATP synthase subunit delta, mitochondrial OS=Homo sapiens OX=9606 GN=ATP5F1D PE=1 SV=2	24.7326	24.2043	22.4672	22.0488	21.6757	23.3313	22.8866	23.1747	21.2615	21.2401	23.8513	23.8982	23.1621	21.665	22.0326	23.3605	23.5749	21.0823	20.2002	20.5366	24.9576	24.4784	23.0483	21.8326	22.0486	24.3437	23.7302	22.3062	21.6278	21.5155	25.0767	24.2032	23.1245	21.6715	22.7431	23.9446	23.3688	23.5014	21.5034	21.4066	21.0994	22.2981	21.3345	21.564	24.5614	25.3746	23.4023	22.9138
P56385	ATP synthase subunit e, mitochondrial OS=Homo sapiens OX=9606 GN=ATP5ME PE=1 SV=2	24.1368	23.7714	22.1418	21.7292	21.5587	22.8403	22.5481	22.0881	20.984	21.1826	22.2926	22.9548	22.1645	20.7079	21.273	23.2118	23.5548	20.4137	19.1786	19.8585	23.9221	23.5594	21.8688	21.5782	21.7247	23.9406	23.1829	21.7567	21.4831	21.2166	23.6113	23.0543	22.1439	21.206	21.8932	23.9623	23.407	22.977	21.6407	21.4844	21.6245	21.7652	21.0912	20.996	24.2826	24.923	23.2115	22.5139
Q5VTU8	ATP synthase subunit epsilon-like protein, mitochondrial OS=Homo sapiens OX=9606 GN=ATP5F1EP2 PE=1 SV=1	23.5657	23.3694	21.4406	21.1921	20.9873	22.5178	22.3076	22.1847	20.692	20.1189	22.2079	22.7431	21.9802	20.0646	20.7482	23.0084	22.2543	20.822	19.0548	19.3862	23.7786	23.4952	22.0453	21.1646	20.9276	23.8412	23.179	22.1606	20.955	20.7656	23.3653	22.9053	22.1718	20.7416	21.6633	23.8867	23.3283	23.2853	21.5292	20.6058	20.6912	21.793	20.0527	20.1701	24.1546	24.7126	23.2849	22.2056
P56134	ATP synthase subunit f, mitochondrial OS=Homo sapiens OX=9606 GN=ATP5MF PE=1 SV=3	24.157	24.0364	22.3886	22.4208	22.1115	22.7998	22.3948	21.9204	21.5231	21.4169	22.589	23.4705	22.6798	21.4694	22.1188	23.4679	23.6372	20.2076	19.9104	20.6745	24.3618	23.9368	21.8135	22.3169	22.5539	24.4511	23.896	22.2205	22.1178	21.5301	23.9397	23.5197	22.6747	21.6081	22.4819	24.089	23.4136	23.4784	21.8648	21.3628	21.8189	22.6166	21.7086	21.6258	24.846	25.1897	23.6957	23.4914
O75964	ATP synthase subunit g, mitochondrial OS=Homo sapiens OX=9606 GN=ATP5MG PE=1 SV=3	25.559	25.4625	22.2918	22.4296	21.3091	24.3672	24.1151	23.2218	21.3455	21.3351	24.8884	25.2938	23.1778	21.1127	21.5077	25.0628	24.9459	22.3824	20.2037	20.91	25.3008	25.0209	22.9782	21.3774	21.5146	25.8292	25.399	22.6297	21.3773	21.2206	25.1216	24.6864	22.6774	21.8805	22.6899	25.7273	24.9425	25.3433	24.6648	21.5965	21.3531	22.8679	21.4333	21.8574	25.8057	26.5726	24.76	23.1567
P36542	ATP synthase subunit gamma, mitochondrial OS=Homo sapiens OX=9606 GN=ATP5F1C PE=1 SV=1	26.0589	25.8367	24.1554	23.894	23.6125	25.1337	24.8623	24.5824	23.4302	23.1231	25.7653	25.8544	24.7601	23.2612	23.5065	25.2883	25.4686	23.7066	22.1497	22.2614	26.1366	25.5979	24.3376	23.7372	23.805	26.4997	25.6432	24.9437	24.1135	24.2589	26.2914	25.6224	24.5667	23.2144	24.0599	26.3426	25.8401	26.0201	24.0862	24.6102	24.7849	24.5689	24.0237	24.0329	26.5064	26.8631	25.6317	24.9397
P48047	ATP synthase subunit O, mitochondrial OS=Homo sapiens OX=9606 GN=ATP5PO PE=1 SV=1	26.1079	25.7694	23.9438	23.7195	23.4685	24.824	24.3993	24.4023	23.18	22.8785	25.2448	25.708	24.4616	23.0138	23.5757	25.3041	25.5309	23.3133	22.1166	22.3612	26.0588	25.75	24.5059	23.8094	23.7949	26.3813	25.6782	24.5365	23.8161	23.5626	25.6553	25.3129	24.4964	23.2495	23.9954	26.3265	25.7593	25.6634	25.0706	23.0687	23.3752	24.3996	23.2967	23.5486	26.3674	26.9275	25.6214	24.8505
Q99766	ATP synthase subunit s, mitochondrial OS=Homo sapiens OX=9606 GN=DMAC2L PE=1 SV=3	24.1374	24.2599	22.7759	21.1318	21.1203	23.3999	23.0321	23.106	21.0112	20.4933	23.396	24.0915	23.7255	21.2577	21.0117	23.8308	23.5891	22.65	18.8367	19.2978	25.2069	24.6494	23.3403	21.4626	21.3059	24.4078	24.4498	23.281	21.3299	21.4244	24.0952	24.4629	23.5763	20.8763	21.7837	24.5082	23.9733	24.7011	22.7436	20.9289	20.5053	24.2185	21.9251	22.1905	24.5546	24.9565	23.9473	21.5927
P18859	ATP synthase-coupling factor 6, mitochondrial OS=Homo sapiens OX=9606 GN=ATP5PF PE=1 SV=1	24.4034	23.9897	21.902	21.4188	20.8766	22.3319	21.9922	22.7533	20.5382	20.7691	22.6829	22.9247	23.5061	20.0898	20.9276	23.1049	23.2299	21.0736	19.5437	19.6792	24.1899	23.7216	23.1332	20.7141	20.3434	23.6298	23.8377	22.9026	20.2314	20.4535	24.3001	23.867	22.7381	20.268	22.1093	23.2915	22.7295	22.9622	21.9252	20.8821	21.1704	22.4122	20.0405	20.2309	23.3804	24.2208	23.5528	21.7592
Q8NBU5	ATPase family AAA domain-containing protein 1 OS=Homo sapiens OX=9606 GN=ATAD1 PE=1 SV=1	24.3797	24.1256	23.2243	23.5619	23.2388	24.0777	23.566	23.845	23.1399	22.8478	24.1558	23.9849	23.4491	22.6368	23.0471	24.7151	24.5666	23.5725	22.576	22.8696	24.8178	23.7386	23.7278	22.9981	23.2166	23.7899	24.0473	23.7403	22.9955	23.0907	23.8071	24.195	23.4134	23.055	23.9545	23.9816	23.8411	23.9731	23.0585	22.5068	22.713	22.1764	21.8892	21.1557	25.0463	24.8651	23.9671	23.7221
Q6PL18	ATPase family AAA domain-containing protein 2 OS=Homo sapiens OX=9606 GN=ATAD2 PE=1 SV=1	29.0717	29.0421	27.3842	19.493	19.4208	28.8549	28.8643	29.1606	19.7435	20.4495	29.3018	29.1711	28.7687	18.531	19.7439	28.8407	28.7344	29.6881	20.219	19.0078	29.1899	29.2163	29.569	20.7351	20.4307	28.9199	29.2201	29.2784	19.2648	18.2898	29.0106	28.869	28.9065	18.7202	19.5048	29.11	28.504	29.4593	29.627	24.9273	20.4502	28.9745	20.2399	28.8112	29.3206	29.4266	29.6316	20.0954
Q9NVI7	ATPase family AAA domain-containing protein 3A OS=Homo sapiens OX=9606 GN=ATAD3A PE=1 SV=2	26.5926	26.1018	24.7382	24.2137	24.1416	26.2011	25.8985	25.6463	24.2176	23.8433	26.0344	25.6141	24.6983	23.2518	23.813	25.2294	25.361	23.0716	22.3289	22.6521	26.3635	25.9343	24.9281	23.9554	23.954	26.3727	25.9624	24.5904	24.1578	23.7989	26.9491	26.1126	24.8108	23.6664	24.49	25.8374	25.5131	25.9886	24.4628	23.9368	24.1092	24.4673	23.7319	23.9346	27.0055	26.9109	25.5068	24.8457
Q5T9A4	ATPase family AAA domain-containing protein 3B OS=Homo sapiens OX=9606 GN=ATAD3B PE=1 SV=1	21.0567	21.1621	20.2705	19.8573	19.7274	19.4953	21.5192	20.2943	20.1064	19.9126	20.4717	20.066	19.2606	18.9365	18.6945	19.2492	19.0742	19.9756	20.0659	20.1162	20.0428	20.5967	20.3223	19.4416	20.5173	21.7216	19.558	20.065	19.6022	19.9377	20.6575	20.6745	20.2637	18.7877	20.0952	20.1173	21.3533	20.8447	20.1552	20.5798	19.2963	19.9672	19.4949	19.9254	22.6688	20.8242	20.2732	19.4527
Q8NB90	ATPase family protein 2 homolog OS=Homo sapiens OX=9606 GN=SPATA5 PE=1 SV=3	23.5479	22.7966	21.4645	20.9718	20.6497	22.9714	22.6162	22.3323	20.6105	20.4517	22.3379	22.1323	21.8101	19.9641	20.2178	23.4376	23.1233	21.3566	18.9415	19.6603	23.2429	22.8824	21.6826	20.4664	21.0401	23.0951	23.5551	21.6275	20.8186	20.0545	23.657	22.9652	21.0328	20.1856	20.9952	23.0712	22.4628	21.9078	21.6249	20.1216	20.9409	22.105	20.0814	20.1315	23.0977	23.5515	22.7779	21.2447
O43681	ATPase GET3 OS=Homo sapiens OX=9606 GN=GET3 PE=1 SV=2	30.248	29.9844	25.4091	23.8906	24.423	29.6149	29.5749	27.7978	22.5162	22.3555	30.2358	27.3155	27.8841	23.8267	24.2347	28.5708	28.7598	26.8963	20.4082	20.7881	30.1404	29.7185	27.6313	23.6761	24.1023	29.8074	30.4975	28.4196	24.9365	25.0155	30.8052	30.2237	28.3909	21.7325	22.5621	29.9984	29.0356	30.4538	27.9517	22.0213	22.529	28.1979	22.7568	25.5807	30.3016	29.4879	29.5085	22.8328
Q9UII2	ATPase inhibitor, mitochondrial OS=Homo sapiens OX=9606 GN=ATP5IF1 PE=1 SV=1	26.3421	26.0213	24.3864	24.4456	24.2973	25.1892	24.8937	25.0596	24.0017	23.5777	25.0363	25.6038	24.6539	23.5084	23.8729	24.9305	25.0307	23.1233	22.2715	22.7036	26.1307	25.46	24.674	24.0084	23.8867	25.1854	25.4721	23.8756	23.6184	23.1903	25.5904	25.9795	24.6877	23.7868	24.5572	25.4693	24.7385	25.4154	24.3477	23.6982	23.9544	23.7577	22.9777	23.0896	26.1647	26.0976	25.0064	24.1171
Q9Y6X9	ATPase MORC2 OS=Homo sapiens OX=9606 GN=MORC2 PE=1 SV=2	25.5329	25.0384	23.0929	23.4071	22.5916	24.8287	24.5292	24.4526	22.9863	22.9467	24.7552	24.9154	23.6768	22.4888	22.7565	24.5823	24.3915	22.2559	21.3715	21.7083	25.6067	25.2466	24.0779	23.2259	23.1309	24.5632	24.7809	23.3637	22.9109	22.6192	25.6454	25.1529	23.6613	23.1409	23.8702	24.2058	23.865	24.2811	23.1756	22.5518	22.3851	23.5698	22.5516	22.6899	25.3384	25.6557	24.4197	23.7526
Q96S55	ATPase WRNIP1 OS=Homo sapiens OX=9606 GN=WRNIP1 PE=1 SV=2	24.9533	24.4279	22.773	21.7199	22.1319	23.1704	22.7872	22.9819	21.8004	21.166	24.138	23.8625	23.1484	21.4344	22.4149	22.08	22.546	20.8952	19.8415	20.7066	24.5468	24.1521	23.3102	21.2517	21.4852	23.4737	23.0606	23.1144	21.7201	21.6987	24.0051	23.0539	22.8725	21.5439	21.9525	23.6255	22.7923	25.0337	23.4047	22.0628	20.7671	24.4468	21.0187	23.0179	24.0921	24.7464	23.8251	21.6753
Q86UQ4	ATP-binding cassette sub-family A member 13 OS=Homo sapiens OX=9606 GN=ABCA13 PE=2 SV=3			17.8845						20.2728		17.8184	19.7865							18.5741	19.5386		17.5743	16.3258			17.6486	16.841							18.2004	19.2522	18.0879			18.6907		19.7336				20.4101
Q8N139	ATP-binding cassette sub-family A member 6 OS=Homo sapiens OX=9606 GN=ABCA6 PE=1 SV=2	21.9225	21.3459	18.8182	19.4246	18.5047	21.2581	20.4653	21.0084	17.7771	17.6777	19.3536	21.2197	20.3979	17.895	18.1976	20.84	20.3611	18.7156	16.2439	17.3044	21.9775	21.7935	21.0059	19.0994	20.3407	21.3019	21.0089	19.5648	19.5028	18.9587	21.3718	21.1386	20.6009	17.9594	19.5429	21.0231	20.094	19.9356	19.8304	18.2519	17.1128	19.5325	18.4949	18.2762	21.0418	21.7848	20.9631	19.628
O94911	ATP-binding cassette sub-family A member 8 OS=Homo sapiens OX=9606 GN=ABCA8 PE=1 SV=3	21.1759	19.4488	17.5547	15.1021	16.8014	18.2244	18.5753	19.5339	16.5193	16.9849	19.7685	19.9588	18.5048	16.1489	14.7584	19.6404	21.0022	17.1628	15.9071	16.5485	20.915	17.6988	18.1486	15.7032	17.3188	17.8806	18.641	18.521	16.966	16.8384	18.345	19.9186	20.373	15.8795	17.8233		18.4995	18.4248	18.1194	14.1877	14.3548	16.4515	15.587	16.4668	20.1764	18.2003	18.4405	16.7182
Q9NRK6	ATP-binding cassette sub-family B member 10, mitochondrial OS=Homo sapiens OX=9606 GN=ABCB10 PE=1 SV=2	18.531	19.6653	20.2322	17.5714	18.0988	20.2822	19.945	19.9957	17.3875	17.6281	19.1792	20.8015	20.3619	17.6981	17.3215	19.6679	20.18	17.0103	16.2615	16.0116	21.8949	21.7529	19.3896	18.5555	18.5611	18.9238	18.8278	17.5819	18.3845	18.4546	20.0064	19.2685	20.701	17.7582	17.9912	20.1254	20.325	18.871	18.3959	17.7405	16.3958	19.7245	16.2944	15.8247	21.4953	21.1197	19.4257	18.1688
Q9NP58	ATP-binding cassette sub-family B member 6, mitochondrial OS=Homo sapiens OX=9606 GN=ABCB6 PE=1 SV=1	27.9497	27.1863	24.6572	24.8154	24.4592	26.0801	25.9218	25.9156	24.3782	23.9333	25.1865	25.7861	25.4381	23.6854	24.2888	25.3185	25.2946	23.2689	22.5457	22.8179	27.0506	26.8552	25.8131	24.5237	24.4221	26.618	25.9226	25.1635	24.1197	24.5098	26.2098	25.471	24.5829	23.1924	24.1219	26.0909	25.8139	26.5604	24.8744	23.7881	23.9923	25.1463	23.9426	23.6841	26.6616	26.3834	25.1984	24.2014
O75027	ATP-binding cassette sub-family B member 7, mitochondrial OS=Homo sapiens OX=9606 GN=ABCB7 PE=1 SV=2	23.7203	23.2101	19.1825	20.3097	19.6926	21.8316	21.7267	20.8828	20.4563	20.1723	22.029	21.8401	20.3029	19.6012	19.478	21.9393	22.0286	19.5403	19.1107	18.5514	23.4525	23.1057	21.0113	20.1449	19.8841	22.8944	22.1509	20.5811	20.7581	20.5094	23.105	21.9366	21.1151	19.7859	20.6883	23.0326	22.2439	22.3348	20.5892	20.5539	18.6693	20.8764	20.1201	20.3032	22.5393	23.8452	22.2584	21.3867
P33897	ATP-binding cassette sub-family D member 1 OS=Homo sapiens OX=9606 GN=ABCD1 PE=1 SV=2	23.6635	23.2575	20.7147	20.7946	20.2146	22.6586	22.502	22.239	20.6954	20.8685	23.2098	22.741	22.2772	19.8029	20.4526	22.4252	23.0921	21.0479	18.9307	18.751	23.3794	23.5879	22.295	20.7859	21.1271	24.4913	23.5293	22.7121	21.1894	21.1472	22.4872	22.6549	21.2637	19.7756	20.7871	24.1444	23.3127	23.4845	23.4912	20.2201	21.127	21.0439	18.9376	19.3284	23.7531	22.8435	22.4384	21.1995
Q9UBJ2	ATP-binding cassette sub-family D member 2 OS=Homo sapiens OX=9606 GN=ABCD2 PE=1 SV=1
P28288	ATP-binding cassette sub-family D member 3 OS=Homo sapiens OX=9606 GN=ABCD3 PE=1 SV=1	23.9763	23.5302	22.251	22.9313	22.314	24.9915	23.9612	23.8879	23.0945	22.6161	24.8519	24.0647	22.543	21.9725	21.9347	23.9375	24.1106	22.4108	22.1288	22.4478	24.2141	24.7461	22.2516	22.714	22.717	27.0225	24.4948	22.7509	22.9995	22.7046	24.3833	23.6446	23.5344	22.6673	23.1527	24.9622	23.6338	24.5505	25.6179	24.905	23.7332	23.0699	22.5905	22.3045	25.08	24.0217	23.0994	23.646
P61221	ATP-binding cassette sub-family E member 1 OS=Homo sapiens OX=9606 GN=ABCE1 PE=1 SV=1	27.4544	27.0345	24.6977	24.8145	24.5376	26.014	25.6224	25.8834	24.7052	24.1094	26.0517	25.6636	25.3924	23.57	23.9796	25.9993	25.4537	23.9633	23.9361	24.4919	27.0173	26.6314	25.5317	24.65	24.5289	26.6346	25.7793	25.2298	24.7607	24.5075	26.6934	26.0162	25.1742	24.3808	25.2041	25.8349	25.5859	25.5099	25.2025	24.314	24.684	25.1878	24.0307	23.7887	26.4929	27.0676	25.9457	25.2378
Q8NE71	ATP-binding cassette sub-family F member 1 OS=Homo sapiens OX=9606 GN=ABCF1 PE=1 SV=2	27.0053	26.5249	23.9027	23.3781	23.091	26.358	26.0613	24.6662	22.7868	22.3985	27.0442	26.7029	24.3849	22.4866	22.8662	25.3621	24.6988	22.9871	21.4333	21.4388	26.9721	26.4169	24.5319	23.21	23.265	26.069	26.4516	24.6295	22.8493	22.7227	27.054	26.3852	24.9432	22.595	23.6503	26.1042	25.6956	26.5458	24.4077	22.4784	22.4817	24.5613	22.6566	22.8793	26.9914	26.2915	25.5832	23.7331
Q9UG63	ATP-binding cassette sub-family F member 2 OS=Homo sapiens OX=9606 GN=ABCF2 PE=1 SV=2	24.8469	24.2767	22.9894	23.4658	23.2835	23.8411	23.548	23.4747	22.6008	22.3611	23.5883	23.6301	22.7389	22.7541	22.6754	23.2195	23.2602	21.4195	20.3834	21.4467	25.0123	24.331	23.2373	23.079	23.1282	23.5997	23.3912	22.2468	22.4102	22.0696	24.5162	23.8283	23.0343	22.9261	23.2967	23.4967	23.3477	23.7724	22.2742	22.1237	22.1684	22.963	22.5259	22.7284	24.391	25.0002	23.4519	23.302
Q9NUQ8	ATP-binding cassette sub-family F member 3 OS=Homo sapiens OX=9606 GN=ABCF3 PE=1 SV=2	24.749	24.5669	22.3758	21.5429	22.0474	24.0068	23.6097	23.3437	21.7883	21.293	23.8435	24.0403	23.0444	21.2949	20.9109	23.6529	23.8386	21.685	19.6424	20.3907	24.3923	24.0427	23.0427	21.539	21.4135	23.9221	23.7926	22.6622	22.0513	21.3186	24.0148	24.0964	22.8511	21.2657	21.9545	23.5946	23.2458	23.7957	22.64	21.1543	21.4643	23.0572	21.1018	21.009	24.4703	24.788	23.6444	22.1199
P53396	ATP-citrate synthase OS=Homo sapiens OX=9606 GN=ACLY PE=1 SV=3	29.0857	28.5982	26.2018	26.185	25.4278	29.2754	28.5189	27.941	26.0081	25.6692	27.5983	27.7381	27.1182	25.1236	25.8963	29.7712	30.272	28.0376	25.1582	25.5783	28.4806	28.2461	27.0988	25.4522	25.4909	29.0959	29.1306	27.3559	25.7531	25.7107	27.8885	27.6526	26.6374	25.4475	25.7373	28.7702	28.738	28.3237	30.304	29.0846	29.21	27.4748	26.0087	26.255	28.566	28.9501	27.894	26.4994
Q8IW45	ATP-dependent (S)-NAD(P)H-hydrate dehydratase OS=Homo sapiens OX=9606 GN=NAXD PE=1 SV=1	25.2212	24.098	23.251	23.1325	23.5689	24.5509	24.5055	24.5782	22.2719	24.2112	23.9244	24.3458	23.7582	22.6773	21.9522	23.8065	23.9516	20.9755	18.5183	20.7083	25.1732	23.6442	24.152	23.4661	24.007	23.6958	23.6496	22.2364	22.8663	23.3006	24.893	24.3319	23.2989	21.3911	23.5825	24.3654	24.0775	25.4924	22.9038	24.1441	24.2339	23.4043	21.7896	24.0441	25.6318	24.9508	24.631	24.9207
P17858	ATP-dependent 6-phosphofructokinase, liver type OS=Homo sapiens OX=9606 GN=PFKL PE=1 SV=6	27.4654	27.1766	26.267	25.312	25.1175	26.9015	26.6814	26.3297	26.084	26.0471	26.7866	26.6335	26.0077	24.39	24.7876	26.8279	27.2949	24.0244	25.8977	26.2737	27.6144	27.1275	25.5998	25.133	25.1588	26.8571	26.4631	25.0433	24.7801	24.8137	26.7918	26.6426	26.3421	24.8447	26.1581	26.8446	26.618	26.4351	25.3322	24.3821	24.7051	25.6808	24.6836	25.5022	27.1754	27.3179	26.225	26.3752
P08237	ATP-dependent 6-phosphofructokinase, muscle type OS=Homo sapiens OX=9606 GN=PFKM PE=1 SV=2	26.3585	25.8121	24.1564	23.4506	23.7556	25.2349	24.8645	24.8135	23.8831	23.5988	25.2504	25.3549	24.1161	22.7991	22.9891	25.7613	26.164	22.5538	22.8443	23.2574	25.302	25.5443	24.0026	23.1664	23.0061	25.5541	25.2339	24.6848	23.7038	23.6954	26.1751	25.4522	23.8785	22.6738	23.4868	25.3327	24.9069	24.9385	23.6794	22.7513	23.5103	24.39	23.3424	23.3081	25.9293	26.0058	24.9704	24.0018
Q01813	ATP-dependent 6-phosphofructokinase, platelet type OS=Homo sapiens OX=9606 GN=PFKP PE=1 SV=2	25.9892	25.8398	24.2399	23.7029	23.7226	26.2351	26.0406	25.751	24.5889	24.2391	25.38	25.9821	24.3881	23.1234	23.2315	25.6812	25.2477	25.1596	23.0772	23.3311	26.9603	26.5115	24.7326	23.9273	23.9049	26.3006	25.9753	25.1692	24.1765	24.3785	25.9654	26.6001	24.9379	23.2153	23.9505	26.2095	25.1044	25.741	24.5307	23.4229	23.6514	24.8669	23.3819	23.6059	26.2876	26.7473	25.933	24.5938
O76031	ATP-dependent Clp protease ATP-binding subunit clpX-like, mitochondrial OS=Homo sapiens OX=9606 GN=CLPX PE=1 SV=2	26.1766	26.26	24.5104	23.1187	22.6562	26.6963	26.54	25.6616	23.1385	23.5508	27.0181	25.4648	25.6264	22.5451	22.8383	26.5968	26.7763	24.8405	22.3214	22.3967	27.4206	27.0404	25.9752	23.5271	22.8785	27.3041	26.6886	25.5001	23.4358	22.4105	26.7378	26.5676	24.5246	23.1665	24.1113	27.4003	26.7097	27.7747	25.432	23.6408	22.9097	25.4719	22.0347	23.1277	26.8618	27.7087	26.8352	23.335
Q16740	ATP-dependent Clp protease proteolytic subunit, mitochondrial OS=Homo sapiens OX=9606 GN=CLPP PE=1 SV=1	24.7176	24.225	22.021	21.4451	21.2437	22.8107	22.4688	22.5353	21.4259	20.8965	24.566	23.5578	23.3593	21.1857	21.6324	21.923	22.1842	19.7757	19.2042	20.1318	24.4085	24.2051	22.9844	21.6796	21.693	24.046	23.8517	21.9869	21.4266	21.3035	23.8923	23.4036	21.525	20.7124	21.5011	24.3597	23.7328	24.0985	22.7757	19.9674	20.7172	22.9975	20.5307	20.8667	24.0939	24.7229	23.1852	22.4446
P46063	ATP-dependent DNA helicase Q1 OS=Homo sapiens OX=9606 GN=RECQL PE=1 SV=3	27.0392	26.4772	24.7739	24.7682	24.5469	27.0632	26.6636	25.86	25.0132	24.5431	26.3663	26.3626	25.4668	23.923	24.2944	26.5207	26.5951	26.3974	24.4615	24.6741	27.5031	27.1881	26.1058	25.0572	24.8663	26.3655	26.2321	25.0164	24.8631	25.0091	26.0555	26.5001	25.4624	24.2977	25.127	26.9194	26.3067	26.1731	24.8976	24.3686	24.7662	25.2254	24.193	24.4866	27.1163	26.9608	26.1455	25.3921
Q9H2U1	ATP-dependent DNA/RNA helicase DHX36 OS=Homo sapiens OX=9606 GN=DHX36 PE=1 SV=2	26.2436	25.7944	23.7191	24.1368	23.8126	25.1976	24.8611	24.7433	24.0326	23.3985	24.0804	24.8142	24.2197	22.9044	23.6963	24.8558	24.8965	22.5613	22.7427	23.0786	26.1864	25.4497	24.4196	23.7397	24.0529	25.0422	24.7034	24.048	23.5372	23.571	25.7364	25.3948	24.4604	24.1264	24.7722	24.2183	24.8399	24.1538	23.6272	22.905	23.6692	23.7283	22.9384	22.1348	25.6295	25.9573	24.9282	24.6458
Q08211	ATP-dependent RNA helicase A OS=Homo sapiens OX=9606 GN=DHX9 PE=1 SV=4	27.9469	27.6209	26.057	25.9518	25.7615	27.0449	26.7783	26.608	25.5018	25.1251	27.1034	27.2006	26.1979	24.9364	25.1429	26.968	26.8164	24.4509	23.835	24.2853	28.4436	27.9737	26.4865	25.9822	26.1537	27.2777	26.9744	25.9211	25.7	25.5081	28.8476	28.0218	26.4888	25.3266	26.2845	27.2106	26.5724	27.4135	25.852	25.431	25.2201	26.6604	25.783	25.8348	28.2909	28.6825	27.1994	26.5781
Q92499	ATP-dependent RNA helicase DDX1 OS=Homo sapiens OX=9606 GN=DDX1 PE=1 SV=2	27.7336	27.5335	25.6873	25.3408	25.1524	27.0051	26.6323	26.1702	24.9677	24.8619	27.1893	26.7708	25.8778	24.3175	24.6602	27.2131	27.2477	25.3632	24.783	25.1208	28.0154	27.5566	26.2273	25.3334	25.2464	27.1105	27.1346	25.7776	24.8739	24.8182	27.4931	27.2454	26.3706	25.1261	25.8584	27.039	26.6244	27.2935	25.5429	24.7216	24.5467	25.9422	24.8797	25.5117	27.6037	27.482	26.9918	25.7942
Q9NVP1	ATP-dependent RNA helicase DDX18 OS=Homo sapiens OX=9606 GN=DDX18 PE=1 SV=2	24.1711	24.0949	22.3979	22.5978	22.275	25.4534	25.1267	24.0449	23.4332	22.9578	24.0108	23.291	22.1295	21.4148	22.1905	25.7047	25.9615	24.3677	23.332	23.3188	24.4457	25.4952	22.7577	22.0522	21.9985	25.4646	25.6314	23.2026	23.385	23.3929	25.1987	24.0583	23.1309	22.997	23.553	25.4425	25.2376	24.907	26.9253	24.8373	24.8802	23.5097	23.3288	23.1418	24.4471	25.91	24.6139	24.2285
Q9NUU7	ATP-dependent RNA helicase DDX19A OS=Homo sapiens OX=9606 GN=DDX19A PE=1 SV=1	27.0295	26.8343	24.4903	23.8609	24.852	25.3896	25.1375	24.8506	23.268	24.4928	25.3007	25.3957	24.648	24.5432	23.2899	25.2164	25.3409	23.4271	23.8079	24.3819	26.4279	25.974	24.879	23.5176	23.6229	26.0309	25.4618	25.1432	25.2479	23.1777	26.3457	25.8758	24.6889	23.2771	23.8512	25.6696	25.5865	25.283	25.019	23.1888	24.6468	25.6655	23.6972	23.8777	25.7764	26.3065	25.1656	23.7077
Q9UMR2	ATP-dependent RNA helicase DDX19B OS=Homo sapiens OX=9606 GN=DDX19B PE=1 SV=1	20.4836	21.0143	16.8101		16.9753	20.6934	17.132	15.3593	16.4239	15.8574	17.0693	16.9223	17.5575	15.6021	17.9911	18.3283	19.0048	16.8799	17.3036	17.1025	19.8515	19.3965	15.4846	16.2977	16.5015	17.5188	16.5529	16.2047	16.6608	18.9728	19.9459	19.84	18.1287	12.9506	16.3281	18.1934	15.3942	16.1902	16.9251	15.6923	16.479	18.4054		17.3693	18.8898	19.8122	18.683
Q9GZR7	ATP-dependent RNA helicase DDX24 OS=Homo sapiens OX=9606 GN=DDX24 PE=1 SV=1	25.788	25.5023	24.2256	22.9664	23.0624	25.8518	25.2081	24.8132	23.3824	22.8988	24.7612	25.0922	25.0754	22.4925	22.5157	25.5403	24.2426	22.9206	22.5394	23.0578	25.7622	25.3729	23.8111	23.0426	22.9608	25.0301	25.3653	23.9358	23.3119	23.148	25.832	24.87	24.5974	22.7242	23.4209	25.3607	24.2668	24.429	24.2889	23.3476	23.6827	23.8751	22.5531	22.972	25.9357	26.0282	25.0574	23.5703
O00148	ATP-dependent RNA helicase DDX39A OS=Homo sapiens OX=9606 GN=DDX39A PE=1 SV=2	23.269	23.1092	21.8031	22.0815	22.4772	23.0816	22.8733	22.2468	21.9583	21.7952	22.6595	22.5744	20.8867	20.5452	20.8905	21.8363	21.5811	19.3623	20.7952	21.3101	24.3146	23.9292	22.0871	22.1785	22.3069	23.3398	22.4016	21.0614	21.3408	20.8962	23.3131	22.6432	22.3756	21.5674	22.5301	22.4604	21.673	22.8208	20.9295	20.5712	21.2039	21.5563	20.5416	20.4139	23.4621	23.593	22.0683	21.8241
O00571	ATP-dependent RNA helicase DDX3X OS=Homo sapiens OX=9606 GN=DDX3X PE=1 SV=3	27.5075	27.02	24.8396	24.7613	24.7733	26.3634	26.0681	25.9506	25.034	24.635	26.1579	26.0757	25.1195	23.9301	23.948	25.9309	25.6757	23.4945	23.5455	24.0694	27.2906	26.9594	25.5935	24.5643	24.6501	26.3885	25.8014	25.0332	24.3758	24.2387	27.0184	26.3447	25.246	23.9343	24.7683	26.2772	25.3274	26.714	25.2281	24.6777	24.5017	25.4703	24.3194	24.6123	26.7878	26.5157	25.732	24.8389
O15523	ATP-dependent RNA helicase DDX3Y OS=Homo sapiens OX=9606 GN=DDX3Y PE=1 SV=2	22.5665	22.6018	22.1785	22.0464	21.0615	22.7672	22.5315	21.69	21.5229	21.0831	22.3938	22.0861	21.7961	19.7896	21.3425	21.9386	22.7462	21.0847	19.3462	20.6759	23.4917	22.8976	21.3078	21.4404	22.0931	22.6203	22.6327	21.4691	21.155	20.761	23.0985	23.6334	22.3715	21.7789	22.0428	23.6621	22.9751	22.7018	21.8907	21.3115	20.9526	21.5443	20.3292	21.2062	23.1086	23.8388	22.7862	22.4872
Q86XP3	ATP-dependent RNA helicase DDX42 OS=Homo sapiens OX=9606 GN=DDX42 PE=1 SV=1	25.1366	24.5172	23.0392	22.7839	22.5762	24.4107	24.0512	24.0085	22.4486	22.0695	24.1214	24.0172	23.3118	21.5143	21.7317	24.1032	24.2129	22.0051	20.0231	20.3287	25.4673	25.0418	23.8639	22.6119	22.5833	24.4246	23.4723	23.1011	22.1648	22.0635	25.1883	24.5284	23.2342	22.0013	22.7944	24.2651	23.5247	24.4105	23.0132	21.7345	22.1057	23.1558	21.903	20.8859	24.7266	25.3604	24.0877	22.9988
Q9BQ39	ATP-dependent RNA helicase DDX50 OS=Homo sapiens OX=9606 GN=DDX50 PE=1 SV=1	24.7065	24.1684	21.7924	22.2368	21.8317	24.0045	23.8321	23.6011	21.6324	21.4173	24.2853	24.1988	22.9643	21.2443	21.296	24.1388	24.193	22.987	21.5046	21.0941	24.7616	24.5664	23.231	21.5365	21.0776	24.1488	23.6621	22.6107	21.2325	21.2788	24.2767	23.9974	22.3745	21.6739	22.0754	23.7293	23.4797	23.6507	22.3834	22.2382	20.0956	22.6394	21.107	21.4484	24.8923	25.1453	23.7714	22.464
Q8N8A6	ATP-dependent RNA helicase DDX51 OS=Homo sapiens OX=9606 GN=DDX51 PE=1 SV=3	22.0092	22.3129	19.145		15.4078	20.6252	19.9054	19.7242	15.1126	15.2587	19.9945	18.8084	18.0876	15.3852	13.9825	21.7298	21.6469	20.0805			22.8651	22.3352	20.8702	14.3082	14.908	22.5672	21.8972	20.7553	15.8809	14.9175	22.3598	22.1009	18.6659	15.3889	17.837	22.4389	21.4461	22.609	20.4619	15.1259	15.7453	20.7397	16.895	18.2278	20.7638	22.9201	21.4984	16.6332
Q8TDD1	ATP-dependent RNA helicase DDX54 OS=Homo sapiens OX=9606 GN=DDX54 PE=1 SV=2	27.7229	27.6476	25.7154	23.3403	23.757	27.4649	27.4042	27.5945	23.1905	22.9601	27.9808	27.7803	27.4133	23.1202	22.7383	27.449	27.4949	28.014	23.3122	23.68	27.8184	27.6564	27.927	22.9681	22.8531	27.6686	27.7416	27.5327	23.4168	23.1743	27.4585	27.4412	27.359	23.1277	24.109	27.671	26.9982	27.8792	27.8053	23.3144	22.8229	27.3127	22.9083	25.0062	28.1006	28.1175	27.9181	23.6279
Q8NHQ9	ATP-dependent RNA helicase DDX55 OS=Homo sapiens OX=9606 GN=DDX55 PE=1 SV=3	22.9044	23.2517	20.5304	20.7731	20.3553	22.2587	21.9557	21.3617	20.2513	19.6632	23.045	22.9845	21.2541	19.6503	20.1082	20.9166	21.4616	19.4617	17.8585	17.8823	23.1692	23.3411	21.6535	20.6976	20.6805	22.7878	23.0966	21.7953	20.0528	20.4807	23.2654	22.7536	21.4091	20.4003	21.0762	23.3842	21.9825	23.4113	20.8835	19.6061	20.2627	22.037	19.8877	19.5959	23.5471	23.4009	22.063	20.7372
Q7Z478	ATP-dependent RNA helicase DHX29 OS=Homo sapiens OX=9606 GN=DHX29 PE=1 SV=2	23.8148	23.5143	20.9458	21.3545	20.2852	22.549	22.3007	22.395	19.8993	19.7907	22.595	22.4054	22.2752	19.7676	20.7865	21.6163	21.9448	20.4275	18.5693	17.2727	23.626	23.5357	21.7158	19.9091	20.2171	23.3336	22.8483	22.4072	20.2888	20.0332	23.9178	23.1689	21.9758	19.2705	20.5281	22.8986	22.1284	22.7518	21.4442	19.3741	19.1354	23.6258	20.2208	21.8094	23.1724	23.8897	22.5637	20.6644
Q7L2E3	ATP-dependent RNA helicase DHX30 OS=Homo sapiens OX=9606 GN=DHX30 PE=1 SV=1	27.0094	26.7916	25.5642	24.0592	23.8423	27.4695	26.919	26.4428	24.1351	23.8287	26.6302	26.7454	26.3224	23.4448	23.6332	27.3175	26.8976	26.1584	22.8861	23.1559	27.1397	26.6152	26.3376	23.8543	24.1358	27.2287	27.0404	26.2171	24.0392	24.0333	26.8233	26.9656	26.0176	23.6792	24.3995	26.8574	26.7519	26.4845	26.3982	25.0942	23.5273	26.19	23.6613	26.1482	27.6431	27.1837	26.8946	24.8408
Q14562	ATP-dependent RNA helicase DHX8 OS=Homo sapiens OX=9606 GN=DHX8 PE=1 SV=1	21.6632	21.3346	18.8204	19.6749	19.4913	20.4421	19.7548	19.3985	19.5965	18.7981	19.7989	20.0833	19.3702	18.0487	17.7944	20.0365	20.1698	16.6881	18.1863	18.4951	21.9106	21.4406	19.5738	19.0133	18.9212	20.5502	20.8602	18.6409	18.7604	18.2888	21.744	21.2839	18.6453	18.3501	18.5523	20.683	19.5131	20.5646	18.2404	18.2628	18.2114	20.5413	18.7807	19.5959	20.8133	21.6204	20.4053	18.9351
Q8IYB8	ATP-dependent RNA helicase SUPV3L1, mitochondrial OS=Homo sapiens OX=9606 GN=SUPV3L1 PE=1 SV=1	21.955	21.9263	20.7538	21.0162	21.0622	22.0661	22.198	21.5794	21.0911	20.6349	22.3995	22.0854	20.6084	19.5018	20.479	22.3299	21.5414	20.131	19.8899	19.7635	22.9937	22.3913	20.7455	21.2438	21.6682	22.8981	22.0771	20.4843	21.7332	21.7768	23.2498	22.2276	21.2044	20.8845	21.8953	22.3326	22.0172	23.1613	20.6321	20.5832	20.7315	20.6862	20.3336	20.1941	23.1545	23.5592	21.9147	21.7976
P08183	ATP-dependent translocase ABCB1 OS=Homo sapiens OX=9606 GN=ABCB1 PE=1 SV=3	20.5772	21.0335	20.3059	20.4724	19.8325	19.4356	20.1067	20.1437	20.3701	19.3254	20.3574	21.3577	20.0481	19.4752	20.2009	20.5776	20.643	17.5232	18.5082	17.3137	21.8034	20.982	20.7241	19.939	18.316	19.2885	19.9808	20.0026	19.4065	20.6461	21.1208	19.0716	20.1343	20.0632	19.8601	19.9639	19.8903	19.9763	19.6672	19.2899	19.8286	20.3379	22.1175	24.542	21.6998	21.2739	21.0179	19.5311
Q96TA2	ATP-dependent zinc metalloprotease YME1L1 OS=Homo sapiens OX=9606 GN=YME1L1 PE=1 SV=2	22.7192	22.1919	19.6249	19.7046	19.5569	21.8538	21.7089	21.3861	19.5582	19.6475	21.0224	20.9739	20.6677	19.8766	20.1836	21.2423	21.109	20.9623	18.8659	19.7863	22.3947	21.7115	21.0966	19.0862	19.915	22.0333	21.4868	20.9624	21.482	21.1271	23.2331	22.0629	20.6494	19.168	21.2943	21.9542	21.0823	23.4369	20.8146	18.8987	17.7744	19.8664	20.1959	18.0798	21.5868	22.6161	21.6517	21.4293
O14497	AT-rich interactive domain-containing protein 1A OS=Homo sapiens OX=9606 GN=ARID1A PE=1 SV=3	26.1745	25.9852	22.8116	21.0304	21.0368	25.7962	25.5973	24.7186	20.7788	20.3758	26.2545	25.9224	24.3428	19.8861	20.2113	24.431	24.2383	23.5505	19.4824	19.704	26.7419	25.8869	25.4539	20.3653	20.785	26.0081	26.7698	25.9017	20.9185	20.8669	27.0171	26.2376	24.9236	20.3767	21.8575	25.8232	24.7396	26.2634	24.6021	20.7201	20.299	24.9037	22.0823	22.141	26.5719	25.6157	25.909	21.5607
Q8NFD5	AT-rich interactive domain-containing protein 1B OS=Homo sapiens OX=9606 GN=ARID1B PE=1 SV=2	21.3271	20.0317	20.4568	20.9624	20.6323	21.716	21.1612	21.035	20.0929	19.8731	19.9552	20.521	19.0686	19.7143	20.443	21.6856	21.8301	19.0754	18.3884	18.4343	21.5049	22.0026	19.4981	20.5565	20.828	19.7459	20.5287	20.274	20.1986	21.0372	22.4322	21.6972	21.9143	20.0489	21.0786	20.287	21.014	21.1157	20.1667	18.675	19.5551	18.4609	18.9989	18.9435	21.9756	20.6321	19.3978	21.4125
Q68CP9	AT-rich interactive domain-containing protein 2 OS=Homo sapiens OX=9606 GN=ARID2 PE=1 SV=2	22.4549	22.4888	19.6768	18.9262	17.8981	20.915	21.5749	21.5324	19.0833	18.6469	21.4473	21.6989	20.3261	17.8763	18.463	19.1644	20.3716	18.7123	16.6822	18	22.2886	22.2639	20.9384	18.3655	18.3124	21.9686	21.91	20.8571	18.707	17.9265	22.8891	22.0513	21.2952	18.7262	19.7949	20.9428	21.2242	21.3819	19.4639	18.2729	16.6423	20.8226	17.8526	18.3481	22.1057	22.4827	20.6087	18.6456
Q99856	AT-rich interactive domain-containing protein 3A OS=Homo sapiens OX=9606 GN=ARID3A PE=1 SV=2	17.4278	17.0271	17.7447	16.8989	15.2786	18.2861	18.2874	17.2662	16.6381	16.603	18.7959	18.8938	18.3592	15.9474	16.0503	17.705					19.7446	15.1052	15.4534	18.5468	16.0436			17.1284	16.6527	17.0774	20.8516	18.0865	18.3455	15.8427	16.6935	17.8543	18.1524		17.6455	16.5141	16.0594	16.4426	16.5247	15.5022	19.9998	19.3985	18.8171	18.3347
Q8IVW6	AT-rich interactive domain-containing protein 3B OS=Homo sapiens OX=9606 GN=ARID3B PE=1 SV=2	18.9292	19.6208	19.9129	18.8209	18.9488		19.0253	19.9601	17.6349	16.9788	21.5545	23.9713	22.7147	21.2229	22.4704	20.4151	19.8062	17.7322		15.0014	20.3518	19.4547	21.1957	20.4692	19.1801	20.0182	21.3375	19.8023	18.7933	19.0775	19.9988	19.795	19.3049	17.6359	17.4328	22.6812	20.3417	24.3606	20.4922	17.0296	18.8269	23.8884	22.7222	22.8582	25.1417	21.412	21.9189	22.3769
O75882	Attractin OS=Homo sapiens OX=9606 GN=ATRN PE=1 SV=2	23.3039	22.0847	21.4862	20.4636	19.0294	22.7132	22.4175	22.3661	20.6417	20.516	23.0683	22.7152	21.7102	19.9327	20.0501	21.9172	21.1626	20.8091	20.5927	21.0203	22.9169	22.1221	21.6293	20.3491	20.9114	22.6518	22.2902	21.15	20.6644	20.6788	22.6887	22.0801	22.4296	19.7089	21.1297	21.384	21.8542	22.3525	21.1828	20.5089	19.6182	20.8556	20.4173	21.0207	23.2832	22.3052	21.6602	20.5619
Q8NI60	Atypical kinase COQ8A, mitochondrial OS=Homo sapiens OX=9606 GN=COQ8A PE=1 SV=1	23.5148	23.4718	20.491	19.9145	19.6361	20.4107	21.3061	21.3923	20.4504	19.2384	21.6319	22.9075	21.4665	19.8426	18.7942	22.8578	21.7984	21.1306	18.5211	19.631	23.387	22.5208	21.7201	19.7818	19.7123	24.2371	22.7492	22.0203	21.3018	20.3735	21.9372	21.1626	20.9047	19.7161	20.0161	23.3664	22.1752	22.8781	21.6141	20.7358	20.8106	21.9426	18.9744	19.1627	23.0008	22.8896	22.3069	20.2871
Q96D53	Atypical kinase COQ8B, mitochondrial OS=Homo sapiens OX=9606 GN=COQ8B PE=1 SV=2	21.8396	21.2437	18.9075	18.5388	18.8644	20.3992	20.2319	19.4735	18.4975	18.4024	19.6367	19.8593	18.6292	17.7479	18.1663	20.2325	18.8464	18.9326	15.7624	16.3589	21.0676	20.9159	19.4874	18.6402	19.0447	20.0065	19.9133	20.2551	18.6382	17.9934	21.8107	19.7711	19.39	18.3572	18.5566	20.5625	19.556	20.6669	16.5291	17.6382	18.0872	18.2549	18.2822	17.9018	21.0096	22.0596	20.9653	20.1867
Q96GD4	Aurora kinase B OS=Homo sapiens OX=9606 GN=AURKB PE=1 SV=3	18.2076	19.3332	17.152	14.6733		18.7906	18.0653	15.6011	16.5799	15.6693	20.0268	18.5315	19.007	14.7188	16.5275	18.2836		16.4734	14.6883	16.4675	19.2277	19.9605	18.4743	16.4325	15.391	18.4293	18.3934	17.7981	15.593	14.5471	20.0909	18.4495	16.041	15.3679	16.9862	18.6555	18.4586			15.3433		17.3078	16.2201	17.0355		19.7582	18.0315	18.4138
Q9H1Y0	Autophagy protein 5 OS=Homo sapiens OX=9606 GN=ATG5 PE=1 SV=2	20.5808	20.552	18.8452	18.5488	18.885	19.8697	19.8676	19.1989	17.2617	16.991	20.436	20.4587	20.098	18.0303	18.2175	20.2113	20.1178	17.1048	18.766	18.8616	20.9231	20.178	19.8906	18.291	19.1945	21.2819	20.7544	20.9277	19.5359	19.2845	19.4081	20.2417	19.9616	18.1499	19.7519	21.4104	20.0187	21.0601	20.2793	18.0004	18.3461	19.4912	17.7093	18.7416	20.4457	20.5284	20.106	19.3597
Q676U5	Autophagy-related protein 16-1 OS=Homo sapiens OX=9606 GN=ATG16L1 PE=1 SV=2	21.3859	20.9402	19.2841	19.7283	19.6718	21.0692	20.665	20.1138	19.5254	19.2349	20.3041	20.8685	19.8301	19.1077	19.5278	20.4247	20.2827	19.593	16.7914	17.6199	21.6451	20.9788	20.4588	19.8025	19.7107	20.535	20.884	19.9185	19.708	19.5748	23.8163	23.0895	20.5492	19.6638	19.9904	21.7718	20.2035	20.8177	19.7732	20.1895	19.1925	20.1733	20.0404	19.6494	22.2516	21.3384	20.5954	20.3047
Q2TAZ0	Autophagy-related protein 2 homolog A OS=Homo sapiens OX=9606 GN=ATG2A PE=1 SV=3	19.1484	19.0169	17.1119	14.0733	14.4701	16.9289	16.7153	16.4139	14.2077	16.3966	17.5692	16.8325	17.1348	14.8499	16.0887	17.0618	17.3911	15.9246		14.8144	19.948	19.1125	16.9214	15.0803	15.5526	18.5287	19.6985	16.9903	14.0424		17.3352	18.667	17.2826	14.3988		18.4405	17.2457	18.1332	18.2382	15.0348		15.7394	16.2277	15.8468	18.6561	19.018	19.0011
Q7Z3C6	Autophagy-related protein 9A OS=Homo sapiens OX=9606 GN=ATG9A PE=1 SV=3	19.3986	18.4543	16.5035			17.3656	17.8066	17.9693	16.5418	15.9325	17.9098	18.0565	17.4533	12.8919		17.4695	17.4405	17.9952			18.0083	18.6301	16.3837	12.7826	17.0604	17.7867	17.5125	15.3362		16.6757	18.1224	18.4383	17.5538	15.2723	15.091	15.9977	16.4737		18.0196	15.6901	15.3266				19.0634	19.4693	17.4811	15.497
Q96BJ3	Axin interactor, dorsalization-associated protein OS=Homo sapiens OX=9606 GN=AIDA PE=1 SV=1	24.2684	23.6763	21.7181	22.2108	22.4259	22.699	22.3755	22.6051	21.8258	21.7931	23.4683	23.4796	22.5075	21.4879	21.4165	22.5767	22.7315	20.7747	20.3252	19.7532	23.6898	23.3406	22.1321	21.4215	21.4395	23.2128	23.2559	22.2634	22.2399	22.1795	23.4635	23.5317	22.0077	20.817	22.0359	23.3333	22.1271	23.6626	22.1817	21.2936	20.0333	23.0021	22.0869	23.974	23.8872	23.7432	22.4335	22.1392
P20160	Azurocidin OS=Homo sapiens OX=9606 GN=AZU1 PE=1 SV=3	23.0783	23.2481	21.8897	20.8707	20.831	21.6207	21.8563	21.2495	19.8749	20.0139	25.5638	25.0473	23.5678	21.9161	22.726	22.0732	21.6467	20.6245	19.0399	19.5234	23.8162	23.0115	21.8597	21.1164	21.0166	23.2296	23.6143	22.6559	21.2539	21.5539	23.1577	23.3308	22.206	19.2545	20.0608	25.5538	22.1783	27.4201	22.9369	21.0887	22.2013	25.5863	24.3395	24.4587	26.5464	24.6705	23.9297	23.1516
P17213	Bactericidal permeability-increasing protein OS=Homo sapiens OX=9606 GN=BPI PE=1 SV=4	26.9627	26.5406	23.8103	22.5561	22.4364	26.3125	26.1559	25.524	22.1245	21.8589	26.6215	26.1686	24.8471	21.2505	21.8783	25.4723	25.5926	22.9348	18.7447	20.9895	26.3764	26.0853	24.5858	22.5482	22.433	26.0502	26.4081	24.5192	19.9279	21.1942	26.8102	26.324	24.9693	22.0808	22.8065	27.8789	25.9615	30.2776	25.1613	20.9977	20.5041	27.4283	22.6586	23.3217	27.5103	27.4257	26.0373	23.405
Q13075	Baculoviral IAP repeat-containing protein 1 OS=Homo sapiens OX=9606 GN=NAIP PE=1 SV=3	20.2087	20.5841	17.6105	15.8008	15.929	18.9448	18.0563	18.954	18.0461	16.1219	19.2055	20.973	18.9059	17.4791	16.1878	19.1883	18.14	17.9076	14.6878	15.1923	20.4187	19.4266	19.2591	17.8177	17.004	19.6722	19.7985	19.4326	17.1415	16.3323	20.4092	20.0575	19.7135	14.3147	16.8279	19.2401	17.7943	20.173	17.6975	17.0791	17.548	18.0005	15.9272	15.6152	21.6748	20.3203	19.0868	17.2023
Q9NR09	Baculoviral IAP repeat-containing protein 6 OS=Homo sapiens OX=9606 GN=BIRC6 PE=1 SV=2	25.1054	24.9694	23.0678	23.7629	23.72	24.0164	23.7213	23.3712	22.8971	24.3055	24.4752	24.2252	23.2841	23.0619	23.0909	23.7128	23.7061	21.4978	19.9386	21.2039	24.6639	24.2317	23.0791	23.6833	24.3063	24.867	24.8959	22.8028	23.026	23.5145	24.2288	24.3293	22.9815	22.1791	23.9564	26.0507	24.0387	26.9858	24.1066	24.5657	24.6687	24.6659	22.5615	23.4137	25.5432	25.5957	23.979	25.082
Q99933	BAG family molecular chaperone regulator 1 OS=Homo sapiens OX=9606 GN=BAG1 PE=1 SV=4	22.6867	23.5359	21.5446	20.9247	20.9259	22.3526	21.5029	21.257	20.924	20.7345	22.4721	22.8219	20.3372	19.938	20.499	22.9241	22.0246	22.9477	20.1846	19.0824	23.2486	24.6183	21.5666	21.1225	20.7988	24.4438	24.9505	23.4546	21.0707	20.8234	23.2211	25.0614	20.9974	21.3247	22.3499	23.7051	21.6518	23.2084	21.805	18.7525	20.372	21.4568	19.6753	19.0933	23.2426	22.8671	21.5839	22.0738
O95816	BAG family molecular chaperone regulator 2 OS=Homo sapiens OX=9606 GN=BAG2 PE=1 SV=1	23.2442	22.6618	21.8411	21.9296	21.6832	23.1726	22.6824	22.5953	21.5113	21.5014	22.9492	22.3846	21.8186	21.561	21.6184	21.7724	21.9266	21.3967	19.8365	19.7911	23.5791	23.1698	21.9302	21.9888	22.1576	22.8044	22.8993	22.1414	21.543	21.899	23.4709	23.1676	22.1469	21.0915	22.1826	22.8903	21.9164	23.7598	21.9992	23.1957	23.4439	23.2379	22.4489	22.7295	23.2668	23.7428	23.0649	22.1577
O95817	BAG family molecular chaperone regulator 3 OS=Homo sapiens OX=9606 GN=BAG3 PE=1 SV=3	26.9024	26.4041	23.2975	24.1116	22.2546	26.0187	25.6696	25.4496	23.4553	23.2551	25.0184	24.8857	25.446	22.8862	23.3577	25.5907	25.4094	23.9364	22.434	22.8354	26.4147	25.9666	25.4589	23.4442	24.7611	26.5597	26.1093	25.773	24.3055	25.8127	25.9454	25.3477	25.709	24.5868	26.0354	25.6918	25.3643	25.5016	24.8143	23.727	23.1776	24.9409	24.5434	24.7371	25.5493	25.9459	25.2959	24.0217
Q9UL15	BAG family molecular chaperone regulator 5 OS=Homo sapiens OX=9606 GN=BAG5 PE=1 SV=1	22.8355	22.7327	22.289	21.7615	21.4209	22.4409	22.2414	22.4144	22.1422	22.157	23.3532	23.0346	21.6964	20.8142	21.0043	22.2543	21.7442	19.5711	21.2341	22.8729	23.2169	23.0358	22.0732	21.5832	21.6012	22.3021	22.5196	22.0184	22.7145	22.1736	22.7295	22.4964	21.5122	21.456	21.9089	22.6972	22.4493	21.9336	22.2808	21.1034	21.3764	21.2585	20.9211	21.0246	23.8968	22.7055	22.21	22.2178
P02730	Band 3 anion transport protein OS=Homo sapiens OX=9606 GN=SLC4A1 PE=1 SV=3	27.2231	26.7473	24.8248	25.6758	25.6009	26.0223	25.6951	25.5645	24.4998	23.9966	26.6807	27.821	27.4478	26.3398	26.7672	25.7851	25.7139	24.4851	23.2394	23.4457	27.4561	27.1502	26.0682	25.361	25.5171	27.2908	26.6782	26.7382	25.7841	26.156	26.7395	26.2376	24.9671	23.7166	24.635	26.992	26.4857	26.7564	28.6248	26.0177	24.9294	28.4359	27.3774	27.6421	27.5281	27.6496	26.0628	24.8833
Q9H4G0	Band 4.1-like protein 1 OS=Homo sapiens OX=9606 GN=EPB41L1 PE=1 SV=2	22.8891	23.0092	20.644	21.3893	21.1612	22.9656	22.0074	22.1168	21.5241	20.6921	22.8477	22.726	21.6987	20.7063	20.5474	22.5722	21.5135	20.7855	19.8176	19.5859	24.0686	23.6655	21.7836	20.6179	20.7642	23.555	23.2268	21.743	20.2792	21.478	23.2626	22.4121	21.7702	20.8792	21.5477	23.3924	23.292	22.8865	22.2717	21.3662	20.4428	22.3176	20.7799	21.2133	22.4393	23.4782	22.5822	20.4366
O43491	Band 4.1-like protein 2 OS=Homo sapiens OX=9606 GN=EPB41L2 PE=1 SV=1	27.0699	27.0105	25.5486	25.2348	24.8342	26.1368	25.5683	25.5164	24.8205	24.617	26.0375	27.5853	25.1353	23.8407	24.4237	26.0168	25.561	24.273	23.3042	23.9243	27.07	26.9335	25.2311	24.3443	24.9448	26.0392	25.6487	24.8909	24.8537	24.3845	26.6012	28.0038	26.1608	25.2824	25.7593	27.037	25.3072	25.8264	24.1207	23.571	23.3216	24.7332	23.7115	23.9847	27.1517	26.8604	25.9991	24.7896
Q8NFJ9	Bardet-Biedl syndrome 1 protein OS=Homo sapiens OX=9606 GN=BBS1 PE=1 SV=1	18.7944	18.2193		17.9009	17.7855	17.9256	15.9311	17.7229	17.4044	17.0548	18.3114	15.6016	18.1101	17.0627	17.0907	17.3269	18.6229	18.3776	15.8018		19.2591	19.1466	18.1366	17.7001	17.9825	15.7568	17.0174	17.8113	16.3893	15.7612	17.7034	18.1437	17.2924	16.6959	17.6919	18.4985	18.2888	16.2448	17.3129	16.7698	17.0673	16.8381	17.1924	17.5217	19.0036	19.5044	18.1025	18.6502
Q9BXC9	Bardet-Biedl syndrome 2 protein OS=Homo sapiens OX=9606 GN=BBS2 PE=1 SV=1	20.7029	20.1035	17.1719	17.7727	17.6553	15.6251	16.0673	17.4914	16.5639	14.9402	18.4677	16.4676	18.0666	15.6706	16.4062	17.173	17.8074	23.9735	13.844		18.4357	17.11	17.3159	14.8542		17.2969	16.0549	16.0312	14.0682	15.4737	18.1846	17.2779	16.4447	16.7734	16.0185	18.1193	17.4767	20.8138	15.8029	15.3107	16.2915	16.1957	17.1311	17.5217	17.7598	18.9433	18.3707	16.2448
Q8IWZ6	Bardet-Biedl syndrome 7 protein OS=Homo sapiens OX=9606 GN=BBS7 PE=1 SV=2	18.0735	17.934	18.3211	16.5892	16.7361	19.9573		18.4999	16.5299	16.5281	20.4216	18.2962	18.369	16.0044	15.8511	18.7017	17.2361	14.7194	14.6244	14.7396	19.1285	18.7741	16.4429	17.1622	17.0183			19.045	16.4571	15.7561			18.5661	15.4215	16.1772		15.4835			17.0932	16.2187		16.3613	16.6108	19.3083	18.481	16.5376	17.6748
O75531	Barrier-to-autointegration factor OS=Homo sapiens OX=9606 GN=BANF1 PE=1 SV=1	25.2986	24.9493	23.7763	23.4781	23.3786	24.6446	24.226	24.2564	23.3754	22.7446	24.6862	24.5686	23.6054	22.609	22.7008	24.3991	24.4111	22.3624	21.2965	21.839	26.4676	25.9578	24.4562	23.8184	23.9566	24.8143	24.36	23.4795	22.8237	22.8638	25.5374	24.8526	24.1484	23.1001	23.9948	24.9617	24.3644	24.9979	23.9551	22.5215	22.6421	23.6582	23.3239	23.5284	25.7739	25.9165	24.6241	24.1675
P50895	Basal cell adhesion molecule OS=Homo sapiens OX=9606 GN=BCAM PE=1 SV=2	25.4167	25.3599	23.0333	23.7693	23.4377	24.786	24.4327	23.4059	23.3892	23.2473	24.6484	24.342	23.5161	23.0565	22.9824	23.8141	24.2663	21.9206	21.9672	22.3474	25.6732	25.1826	23.4681	23.6888	23.5801	24.9973	24.9436	23.0439	23.2489	22.9368	25.6919	25.0698	23.7572	23.3604	23.8928	24.6165	24.3616	24.6647	22.967	22.5729	22.6799	23.3826	23.3011	23.3444	24.9549	25.2672	24.3459	23.7997
P98160	Basement membrane-specific heparan sulfate proteoglycan core protein OS=Homo sapiens OX=9606 GN=HSPG2 PE=1 SV=4	29.4677	29.3999	28.0919	27.5647	27.6549	29.0114	28.6694	28.167	27.5122	27.2429	28.7354	28.8239	27.4871	26.1045	26.6935	29.1872	28.561	27.7965	27.2036	27.4746	29.7547	28.9076	28.0745	27.3878	27.4246	28.6601	29.0145	27.8934	27.0724	27.3543	29.0788	29.3069	28.6274	27.5299	28.469	28.8676	28.2552	29.6649	27.635	26.8858	28.383	27.9874	26.8856	27.5298	29.625	29.7251	29.0118	28.0536
Q7L1Q6	Basic leucine zipper and W2 domain-containing protein 1 OS=Homo sapiens OX=9606 GN=BZW1 PE=1 SV=1	27.241	26.936	25.2232	25.3078	25.0651	26.5641	26.4066	25.8241	24.6533	24.4009	26.3837	26.3573	25.1658	24.5974	24.7055	26.1455	26.1545	24.2367	23.2461	23.6438	27.2419	26.8567	25.5285	24.5688	24.7758	26.4995	26.7615	24.7189	24.4699	24.7356	27.5061	26.9624	25.4165	24.2945	25.0573	26.5445	26.0788	26.707	25.6915	24.3135	24.3146	25.1096	24.0136	26.3304	27.1401	27.2498	26.1807	25.2108
Q9Y6E2	Basic leucine zipper and W2 domain-containing protein 2 OS=Homo sapiens OX=9606 GN=BZW2 PE=1 SV=1	25.7143	25.7085	24.1939	24.4369	24.4769	25.5353	24.977	25.206	24.2668	23.917	25.289	25.4189	24.956	23.6364	23.871	24.9441	25.1097	23.7964	23.4828	23.8234	26.3136	26.0603	24.8934	24.4393	24.3555	25.6139	25.0984	24.4603	24.1426	23.9139	26.2552	25.9851	24.916	23.8547	24.6864	26.171	25.598	25.247	24.1907	23.9237	24.1718	25.1152	24.1146	24.2671	26.4593	26.5812	25.5501	25.0777
Q13286	Battenin OS=Homo sapiens OX=9606 GN=CLN3 PE=1 SV=1	18.171	18.1354	14.4526	14.1982		17.7123	17.3214	15.7936	15.8283	16.1061	17.372	18.3997	18.6138	16.6579	17.6576	16.8694	15.6724			13.6476	18.4053	17.3573		15.2989	14.3637	18.3515	17.775	15.842	14.8049		17.3989	16.683	14.5249			18.4998	17.2824	18.4343	16.6816		15.6889	15.435			17.2049	18.9144	17.8464	16.5848
P55061	Bax inhibitor 1 OS=Homo sapiens OX=9606 GN=TMBIM6 PE=1 SV=2	23.5074	23.186	19.6409	16.1336	18.2483	21.5622	22.6687	22.2618	18.2567	17.8695	21.5495	21.5763	21.4296	17.2136	16.3165	22.5824	22.6363	19.811	16.5924	16.4694	24.4898	23.9338	21.9547	18.1928	18.2269	23.2401	22.9503	21.4152	17.5522	16.5872	23.343	23.0792	21.8254	17.9657	18.6215	23.5317	23.2395	22.4356	21.3803	16.281	17.5041	21.2085	17.1774	19.2423	22.1415	23.8228	22.4235	18.7305
Q4VC05	B-cell CLL/lymphoma 7 protein family member A OS=Homo sapiens OX=9606 GN=BCL7A PE=1 SV=1	18.7331	16.348	14.3355	18.1699		17.2116	17.6194	17.7218		16.8446	16.5815			16.662	17.4871	18.2993	18.432				18.2665	17.6752	18.0615	17.0974	14.3345	17.2522	18.1757	17.6322		15.9784	19.4691	18.3253	17.1068	13.9814	18.2589	16.8301	18.1186	16.8402	18.0648	16.7732	16.4413			18.1421	19.2714	19.6071	16.796	17.7404
Q9BQE9	B-cell CLL/lymphoma 7 protein family member B OS=Homo sapiens OX=9606 GN=BCL7B PE=1 SV=1	18.3811			16.4985	13.4899		17.9366	17.5952		16.7286						18.4553	18.0302	17.0432			18.3364	17.6037	17.9064		16.7983	18.2145		16.234		16.5775	18.7293	19.1862	17.5184				17.3603	18.1656	18.1347		15.96	16.6339		15.9		18.8537	17.8104	17.729
Q8WUZ0	B-cell CLL/lymphoma 7 protein family member C OS=Homo sapiens OX=9606 GN=BCL7C PE=1 SV=3	22.0761	21.2763	19.098	18.8987	19.0893	21.1282	20.4836	20.6858	18.7136	18.1958	21.6578	21.4282	20.3737	17.84	18.1234	20.1661	20.6441	17.4897	19.3317	18.3664	21.446	20.9696	18.9156	18.1253	18.2838	21.1362	21.8795	19.7659	18.3584	17.6527	22.4515	20.7815	20.0299	18.4853	19.2861	20.7533	19.3474	20.7395	20.1336	19.4369	19.6328	19.3555	17.7331	17.579	22.0534	22.2029	19.6159	18.4803
O95999	B-cell lymphoma/leukemia 10 OS=Homo sapiens OX=9606 GN=BCL10 PE=1 SV=1	22.4319	22.0842	20.274	21.6068	21.4094	20.9327	20.8443	21.1525	20.1818	20.6056	21.5115	21.8086	20.4922	20.3556	20.1759	21.0532	20.2201	18.9947	20.0441	20.5345	22.3282	21.453	20.6647	20.9261	21.2818	20.9166	20.9971	19.9217	21.6564	21.5676	22.495	21.4815	21.1115	20.5086	21.5219	20.7718	20.2547	20.8215	19.8853	20.1171	20.5975	19.6715	20.031	19.3692	22.5302	22.1552	20.9221	21.9628
P20273	B-cell receptor CD22 OS=Homo sapiens OX=9606 GN=CD22 PE=1 SV=2	18.0541	18.5477	16.3968	15.9477	17.6276	17.459	18.8096	18.7544	15.2882	16.488	20.028	19.7233	15.9241	16.3861	16.7381	17.9902	17.2035	18.2491	15.6944	16.7464	19.7475	19.6608	17.6211	16.3746	16.4439	17.2383	17.8609	16.9209	17.1499	16.8286	16.128	17.6102	18.7116	16.4858	16.6105	17.9738	17.3879	17.4405	17.1885	17.0155	16.7726		15.9536	15.722	17.2495		17.5946	17.1505
Q9UHQ4	B-cell receptor-associated protein 29 OS=Homo sapiens OX=9606 GN=BCAP29 PE=1 SV=2	26.1877	25.8679	22.2433	22.4961	22.4676	23.1343	22.7488	22.4999	21.3982	21.2796	24.232	23.9419	22.5123	21.3659	21.3456	22.5803	22.5191	21.0143	19.675	19.956	24.17	23.8829	22.7066	21.8213	21.9402	23.7101	23.0786	22.9569	22.0259	22.0511	24.0034	23.5851	22.1654	21.0127	21.8388	24.5677	22.9092	25.6216	22.6766	21.1327	21.9088	24.01	22.7326	23.0696	24.1677	24.2319	23.4387	22.8782
P51572	B-cell receptor-associated protein 31 OS=Homo sapiens OX=9606 GN=BCAP31 PE=1 SV=3	27.4952	27.0517	24.6405	24.3989	24.353	26.8775	26.5986	25.8616	24.9251	24.7399	26.4804	26.5477	25.0215	23.949	23.8376	26.3912	26.5673	23.9564	23.5386	23.8611	27.1995	27.0057	24.8324	24.1808	24.3722	26.9596	26.1779	25.0087	24.52	24.598	26.5913	27.2828	24.8789	23.828	24.836	26.8609	26.4138	26.5491	25.8962	24.2103	24.759	24.4653	23.919	24.072	27.0428	27.1828	25.723	25.1497
Q8NDB2	B-cell scaffold protein with ankyrin repeats OS=Homo sapiens OX=9606 GN=BANK1 PE=1 SV=3	18.0795	17.7983	16.7513	17.8968	17.0232				15.8477	15.1628	18.3439		15.5336	17.4572	17.5121	18.0415		15.402	16.1248	16.3663	19.1317	16.5229	17.1026	17.5186	18.1849			16.2751	17.6043	17.6625	16.0715		18.7009	17.3312	18.0404		18.7403	16.2634	16.8952	17.6162	17.2099		17.331	19.1369	19.3411	17.5153	18.1985	18.2135
Q16611	Bcl-2 homologous antagonist/killer OS=Homo sapiens OX=9606 GN=BAK1 PE=1 SV=1	21.6625	22.2232	20.326	19.8185	19.4448	22.4403	22.1666	22.0452	20.0071	18.7193	22.3115	21.3459	20.1679	19.0685	19.2731	20.2696	20.9978	17.0279	18.8028	18.9045	21.8918	21.5038	20.2645	18.933	19.559	21.4404	21.1481	20.0214	18.199	19.0793	21.9955	21.6225	20.8214	19.0057	20.2532	21.2994	21.0322	21.4579	20.4403	20.5549	19.3248	20.0991	19.5165	21.1689	22.7031	22.3244	21.013	20.9471
Q12982	BCL2/adenovirus E1B 19 kDa protein-interacting protein 2 OS=Homo sapiens OX=9606 GN=BNIP2 PE=1 SV=1	20.2403	20.5913	18.6977	13.6377	16.4483	18.6858	17.5754	17.6742	15.1744	14.7713	19.7564	20.1613	18.1403	16.0976	17.0338	18.9152	19.3459	16.6122	16.139	17.2464	20.029	19.6091	18.3045	16.4953	14.5512	20.7432	19.0352	18.4498	17.5877	16.7508	19.3734	19.6037	18.3243	14.2924	16.5182	22.2245	19.5185	20.1013	18.6385	17.5478	14.9216	19.1142	16.3621	16.1208	19.65	19.6799	18.6802	16.0447
O60238	BCL2/adenovirus E1B 19 kDa protein-interacting protein 3-like OS=Homo sapiens OX=9606 GN=BNIP3L PE=1 SV=1	20.2994	19.7086	16.9589	16.7527	16.4988	18.7735	18.0832	18.4123	15.67	16.3115	18.1576	19.1342	17.5639	15.9744	14.8367	18.4752	18.9476	15.9399	16.1999	19.2256	19.3259	18.8738	17.4358	16.134	16.0541	17.5773	17.9795	16.8095	16.9372	13.1114	19.0111	20.1657	17.7984	16.2223	16.9006	18.5704	18.4576	17.8829	17.3628	15.8864			14.0965	14.78	19.6352	19.9327	17.4336	15.4126
Q92934	Bcl2-associated agonist of cell death OS=Homo sapiens OX=9606 GN=BAD PE=1 SV=3	18.7045	18.435	16.4348	15.4705	16.6887	19.9335	19.5454	18.6365	15.5449	15.3033	18.5215	18.8439	17.9868	16.0596	14.4209	19.9917	19.3755	20.6319	16.8891	15.791	19.3978	19.9279	16.2988	16.6117	16.324	18.9334	18.0438	17.3731	14.5575		18.975	20.2734	16.5697	14.1776	16.0827	18.7049	16.8508	16.7534	16.3108		16.0146	18.2026			19.6134	18.3665	18.0345
Q9NYF8	Bcl-2-associated transcription factor 1 OS=Homo sapiens OX=9606 GN=BCLAF1 PE=1 SV=2	24.6892	24.564	23.3854	22.6576	22.7403	24.5648	24.2224	23.8949	22.8083	22.474	23.1753	23.8895	23.4464	21.9923	22.001	24.6639	24.6954	22.8534	21.2403	21.8913	25.636	25.1276	23.8219	22.8413	22.8623	24.6777	24.0627	23.5105	22.7853	22.6253	25.5012	25.0297	23.6936	22.5595	23.3804	23.8545	23.4704	22.8922	23.172	22.5024	22.4438	23.381	22.0831	21.9273	24.66	25.7261	24.227	23.2628
Q07817	Bcl-2-like protein 1 OS=Homo sapiens OX=9606 GN=BCL2L1 PE=1 SV=1	23.0113	22.4689	20.4432	21.6828	20.9473	21.8136	21.4416	21.4059	20.8623	20.5106	21.0108	21.3809	20.8632	20.4924	21.8013	22.8453	22.8814	20.7617	20.2003	20.4391	22.3157	21.8789	21.0074	21.455	21.3991	22.148	21.9995	20.7817	21.3274	21.0755	21.1535	20.8023	20.5843	20.9635	21.3568	23.5894	23.2683	22.2631	21.1835	21.0612	21.3537	20.3348	21.4668	20.5596	22.9649	23.2123	21.9684	21.8047
Q9BXK5	Bcl-2-like protein 13 OS=Homo sapiens OX=9606 GN=BCL2L13 PE=1 SV=1	24.0057	23.6265	20.9202	22.3594	22.1095	22.0218	21.6967	21.5827	22.1754	21.6832	21.6538	20.7731	21.5997	21.4622	22.1439	23.0116	21.6355	19.0799	19.2082	20.2677	23.9843	23.3913	20.7594	21.5119	22.158	22.2849	21.3294	21.5029	21.7626	21.8285	21.3702	20.6286	21.2846	21.4508	22.4911	22.1652	21.4705	21.9131	20.595	20.8912	21.4722	20.1106	20.9596	21.1132	24.3962	23.4939	21.8101	22.9319
Q14457	Beclin-1 OS=Homo sapiens OX=9606 GN=BECN1 PE=1 SV=2	22.5338	22.1743	19.0443	20.6099	20.2388	21.9513	21.6836	21.2692	19.775	19.4288	22.5533	22.3725	20.6809	19.5447	19.7083	21.9489	21.4802	18.9882	18.277	19.1357	23.1788	22.7661	21.468	20.499	20.5771	21.0369	20.9077	20.7531	20.5138	19.7984	22.9377	22.1111	20.7725	20.2541	20.7491	21.4014	21.2061	20.4654	20.2604	21.4421	19.4151	20.9356	19.391	19.1955	22.9091	23.3264	21.4198	20.6983
Q8N7W2	BEN domain-containing protein 7 OS=Homo sapiens OX=9606 GN=BEND7 PE=1 SV=2	21.826	21.5244	18.0199	18.6194	18.0967	22.8571	22.9079	23.083	18.3129	18.1558	20.9567	19.8022	20.7134	17.3565	17.8747	21.3886	21.7904	20.254	18.1429	18.2095	22.055	21.9553	20.6911	18.1389	18.3377	22.0839	21.8266	21.1612	18.1951	18.6618	20.1414	21.2944	19.004	17.0066	18.1387	22.2476	21.7185	22.5702	21.7389	18.8967	19.7746	20.3179	18.4404	18.8424	21.2421	21.9338	21.7387	18.7802
O15155	BET1 homolog OS=Homo sapiens OX=9606 GN=BET1 PE=1 SV=1	22.024	21.6461	19.6846	20.1031	19.3982	20.7654	20.3666	20.1334	19.6864	19.2228	21.0933	21.0599	21.2557	19.3683	19.9993	18.9231	19.8388	17.3672	15.384	16.3813	21.0892	20.6033	19.3988	19.8573	19.6055	22.6238	21.3448	21.6706	20.6912	20.6911	20.9972	20.7407	19.8782	18.9922	20.0329	20.8121	19.6983	20.4684	19.9942	18.978	19.5307	20.536	18.6372	18.4563	21.3726	20.6043	20.7347	19.8441
Q9Y4K1	Beta/gamma crystallin domain-containing protein 1 OS=Homo sapiens OX=9606 GN=CRYBG1 PE=1 SV=3	23.7659	23.2706	20.7225	20.308	20.5755	23.4165	23.1561	21.2621	19.7085	20.2808	22.4938	22.5623	20.7262	19.6546	19.1594	21.6922	21.7856	19.6489	18.5646	19.1968	23.3984	22.87	20.0868	20.2973	20.3881	23.1951	22.5624	20.4095	21.2894	19.573	23.1235	22.1748	20.6278	19.578	20.5494	23.3532	22.6344	23.2538	21.2037	19.2377	20.2989	22.2621	19.4483	19.0656	23.4246	23.0771	20.7217	21.199
Q6Y288	Beta-1,3-glucosyltransferase OS=Homo sapiens OX=9606 GN=B3GLCT PE=1 SV=2	21.8029	21.0433	19.0437	19.5538	19.1782	20.9395	20.7299	19.949	19.1693	19.2055	21.2081	21.0785	20.0135	18.8181	18.5356	21.6278	21.8568	18.6735	18.1496	18.1215	21.663	21.3425	20.4382	19.3237	19.0645	21.9794	21.1695	20.3491	20.0331	18.8631	22.6593	21.5946	19.4842	18.591	19.8711	21.3964	21.429	21.4592	20.7215	19.377	18.8279	18.7683	18.5284	19.1021	21.7898	22.4583	21.0193	20.1559
P15291	Beta-1,4-galactosyltransferase 1 OS=Homo sapiens OX=9606 GN=B4GALT1 PE=1 SV=5	21.1531	20.6298	18.5806	19.2212	17.6578	19.9506	19.5939	19.9084	17.6625	17.4169	19.7277	20.6431	19.2804	18.4498	17.8649	19.6846	19.676	17.4981	16.4708	16.2503	21.4955	21.0759	19.4481	16.8735	17.7	19.9231	19.628	18.1321	16.9395	16.578	20.7292	20.0881	18.6863	17.3381	18.2581	20.8583	19.7725	21.1455	18.7872	17.2378	16.3824	18.5089	16.9839	17.1857	20.8773	21.7981	20.5402	18.588
O60513	Beta-1,4-galactosyltransferase 4 OS=Homo sapiens OX=9606 GN=B4GALT4 PE=1 SV=1	16.5799	16.5059	14.5254	14.6667		18.0106			14.0709	13.9639	15.8681	17.5849		14.1486	13.2574								14.807		14.5196	16.4012	17.5854							14.1975	14.948			16.0909	15.8697					16.1574				13.9577
O43505	Beta-1,4-glucuronyltransferase 1 OS=Homo sapiens OX=9606 GN=B4GAT1 PE=1 SV=1	21.1632	20.3365	23.1471	23.3121	22.9179	20.0384	20.3232	19.4879	18.8313	19.1837	20.7824	19.4663	21.2097	23.1985	23.2213	20.5816	20.5745	16.9514	17.3463	17.9166	21.571	21.1706	22.0466	22.3195	22.7287	18.6858	18.9501	20.3819	22.7226	23.3738	20.9892	20.3217	19.9515	20.8662	21.8592	19.9192	20.0513	20.1914	20.759	17.8863	19.4104	18.8213	24.2999	22.3131	19.7701	21.7018	19.3868	19.307
Q13884	Beta-1-syntrophin OS=Homo sapiens OX=9606 GN=SNTB1 PE=1 SV=3	24.2286	24.0027	21.512	21.2905	20.6927	23.0472	22.7355	22.1904	19.6763	19.5313	23.4132	23.4261	22.5162	19.406	20.2414	23.0112	23.1928	21.0638	19.8451	20.0701	23.847	23.7729	22.1417	20.1696	20.4348	23.7694	23.4187	21.9699	19.1141	19.9249	23.5555	23.4782	22.2117	20.0203	20.822	23.4332	23.09	24.0821	21.7761	20.6144	21.0943	21.8977	20.5405	20.7387	24.167	23.8825	22.851	20.7541
P02749	Beta-2-glycoprotein 1 OS=Homo sapiens OX=9606 GN=APOH PE=1 SV=3	26.4145	26.5714	24.5635	23.4364	23.596	26.1704	25.8202	24.4718	23.568	23.3554	27.8431	26.6117	23.6251	22.1031	22.9269	25.3896	24.0317	23.7229	22.4149	23.0169	27.5553	26.7886	24.9422	24.5237	24.6313	26.2752	26.794	25.6281	24.5919	24.3744	27.8766	26.8557	25.079	23.9171	24.8554	26.3905	25.2114	27.3071	25.1769	23.338	23.3888	25.7318	24.6753	24.8012	26.7996	26.4363	26.0457	24.6643
P61769	Beta-2-microglobulin OS=Homo sapiens OX=9606 GN=B2M PE=1 SV=1	28.9236	28.4018	24.7771	25.6781	25.2692	25.7525	25.4286	24.9322	23.7174	23.3208	26.8525	26.7998	25.8954	24.6265	24.9496	24.8461	24.4707	22.6075	22.2877	22.7742	27.2323	26.2755	24.6846	23.9164	23.9021	27.3948	26.4711	24.7912	24.3763	23.8446	26.0767	25.9781	25.2218	24.1208	25.0826	25.9084	25.4002	26.6254	23.8778	23.3562	23.0712	24.8005	23.6137	23.7092	27.1372	27.0646	25.2202	24.7421
Q13425	Beta-2-syntrophin OS=Homo sapiens OX=9606 GN=SNTB2 PE=1 SV=1	26.2515	26.6897	24.2013	23.2897	23.0009	24.6004	24.3225	24.2999	22.1269	22.2952	25.9735	25.1688	25.1692	21.9905	22.3184	23.6932	23.8222	23.1077	21.6575	21.8131	25.9598	25.7593	24.0736	22.7195	22.9415	26.0121	26.6441	25.4531	22.7604	22.7554	26.05	26.2162	24.8011	22.5839	23.6442	25.1589	24.8377	25.6635	24.235	22.1457	21.7942	24.2348	22.2835	22.154	25.9276	26.212	25.9951	23.6684
Q562R1	Beta-actin-like protein 2 OS=Homo sapiens OX=9606 GN=ACTBL2 PE=1 SV=2	30.1837	30.0732	29.125	27.977	27.7923	29.2316	28.9226	29.0205	26.829	26.4308	29.5364	29.6964	29.2559	27.1526	27.784	29.1612	29.1244	27.3381	25.454	25.5821	30.186	29.8147	29.2423	27.439	27.5409	29.6328	29.5166	28.1508	26.7394	26.5928	29.7929	29.8474	29.4105	27.2433	28.0238	29.4955	29.2165	29.5547	28.3089	26.4038	26.6902	28.3529	26.6029	26.45	29.9121	29.7432	29.2877	27.6503
P35612	Beta-adducin OS=Homo sapiens OX=9606 GN=ADD2 PE=1 SV=3	22.4485	21.7691	21.3263	20.7717	20.7169	21.9158	21.1077	20.9018	20.5922	20.3292	22.2599	22.8049	21.2763	20.6154	20.7238	21.9175	20.9503	21.065	19.2503	19.875	21.8817	21.3146	21.0785	20.2063	20.6713	22.0092	21.9864	21.7604	21.9327	21.8678	22.3774	21.9798	21.2545	20.5576	20.9077	22.0202	21.5689	21.5683	23.0921	20.5599	20.6091	22.5143	21.6754	21.6186	22.3995	21.957	22.9993	21.089
P25098	Beta-adrenergic receptor kinase 1 OS=Homo sapiens OX=9606 GN=GRK2 PE=1 SV=2	27.0981	28.3331	26.7998	26.1277	26.1939	28.094	27.6747	25.8826	26.0183	25.434	25.9525	26.0241	27.2833	25.2482	25.7775	27.0562	29.1737	26.2155	24.7009	25.1789	28.5793	27.8553	25.7127	25.9015	25.856	28.2946	27.8409	26.6077	25.7115	25.6193	27.4102	27.4078	27.0041	25.7819	26.0962	29.1467	29.1294	28.6495	26.5181	25.5476	25.8721	26.5538	24.8714	25.0616	27.1226	28.7908	28.1003	27.1864
P49407	Beta-arrestin-1 OS=Homo sapiens OX=9606 GN=ARRB1 PE=1 SV=2	23.3267	23.3809	23.19	22.0014	21.6217	24.5727	23.665	23.2453	21.8375	21.5248	24.3248	24.7127	24.1146	21.2662	21.8521	23.948	23.5989	22.3513	20.9611	20.9624	24.4612	24.3359	22.6803	21.6727	21.6531	24.1896	23.8525	23.1657	21.3544	21.5116	24.1009	23.3943	24.0725	21.4055	22.3609	23.573	23.1612	24.1205	23.671	21.6437	22.2317	22.0857	21.0675	21.1144	24.4312	24.3095	24.147	22.0028
P32121	Beta-arrestin-2 OS=Homo sapiens OX=9606 GN=ARRB2 PE=1 SV=2	22.4437	21.981	19.2016	19.1216	18.9174	21.4083	21.3587	21.2214	18.4975	17.7242	21.6068	21.4884	20.4255	17.9779	18.1981	20.9678	20.9411	18.4665	17.0992	15.898	21.912	20.5663	19.4858	18.5328	18.4407	21.6167	21.5953	20.5287	18.43	19.0092	21.4626	21.7972	20.6697	18.5695	19.138	21.7918	21.0658	21.6448	20.6207	19.5036	18.343	20.5234	18.3651	17.9648	22.5508	22.0479	20.3565	18.6091
Q8WYA6	Beta-catenin-like protein 1 OS=Homo sapiens OX=9606 GN=CTNNBL1 PE=1 SV=1	26.9904	26.8019	24.8902	24.7747	22.4137	26.5537	26.3666	25.7917	24.434	24.045	27.0402	26.7592	25.1144	23.7127	23.9087	26.838	26.9213	24.1332	23.0808	23.6036	27.0961	26.9847	25.9493	24.463	24.1965	26.749	26.2251	25.2166	24.3518	24.2898	27.1589	27.224	25.519	24.2395	24.904	26.8783	26.6119	26.0264	25.1284	23.8661	24.0295	24.8993	23.6863	24.2675	27.3904	27.4493	26.1522	24.9379
P42025	Beta-centractin OS=Homo sapiens OX=9606 GN=ACTR1B PE=1 SV=1	23.6835	23.2691	21.172	20.9757	21.2204	21.5052	21.166	21.006	20.1172	20.3917	21.4169	21.9288	21.2445	20.2819	20.6736	22.3578	22.5137	18.5124	18.9742	19.6651	23.4668	23.0728	20.9281	20.6926	20.9996	22.2573	22.2107	20.2211	19.2728	19.3629	22.7431	22.4665	21.5037	20.661	21.5703	22.1702	21.7636	22.6319	20.5979	20.6292	20.9226	20.9137	20.3142	20.2452	23.0542	22.9937	21.6767	21.2481
O15263	Beta-defensin 4A OS=Homo sapiens OX=9606 GN=DEFB4A PE=1 SV=1	20.0226	18.5739	17.3799	18.9051	17.0281	18.3384	17.671	17.8373	19.7507	18.0879		18.1133	18.3671	17.2455	13.6755		16.4988	16.8911	19.496	18.4934	19.1315	19.2742	18.5137	19.5901		17.078	17.1447	17.0759	19.2702	19.5601	18.4922	17.9268	17.5151	18.7705	18.3452	17.6666	16.4279	17.625	19.4655	21.7254	18.9454	17.2097	19.4158	18.5917	18.8887	19.7169	18.8903	18.3629
P13929	Beta-enolase OS=Homo sapiens OX=9606 GN=ENO3 PE=1 SV=5	25.7548	25.3273	23.817	23.8432	23.2491	25.5526	25.0815	24.1228	23.5384	23.3008	25.944	25.0378	23.8374	22.7063	23.3023	24.613	24.6955	22.3011	21.6932	22.1235	26.2357	25.658	24.4407	24.2223	24.1743	26.064	25.9059	25.5265	24.866	25.2025	26.2265	25.4224	24.2776	23.2673	24.3282	25.2526	24.6796	25.6582	23.9561	23.6218	23.4514	23.8017	23.4748	23.7422	26.0357	25.5568	24.7162	24.3951
P16278	Beta-galactosidase OS=Homo sapiens OX=9606 GN=GLB1 PE=1 SV=2	24.454	24.3057	22.568	22.4539	21.3987	24.0833	23.7984	23.7514	21.631	21.1307	23.4756	23.6574	23.1742	21.5379	22.3373	23.7619	23.2839	21.1363	19.4215	20.0201	25.669	25.0571	23.4294	22.1024	22.0057	24.777	24.2346	22.6474	21.7633	21.4203	25.1271	24.7376	23.1979	21.37	22.1176	24.1744	23.4518	23.9466	22.3739	20.5832	20.3274	23.3318	21.9044	22.1361	25.2587	25.4153	23.9069	22.4373
Q6UWU2	Beta-galactosidase-1-like protein OS=Homo sapiens OX=9606 GN=GLB1L PE=2 SV=1	17.9073	16.0949	16.0923	15.8406	16.2246	19.9215	19.2426	16.932	15.052	15.8239	17.6876	16.3918	17.1428	14.785	15.6379	17.7532	18.5452	15.4395		14.7064	18.8305	16.2	16.182	15.2109	17.0499	17.002		17.6971	14.8167	14.5745	19.7702	18.5935	17.3957	15.3542	16.0857	16.2874	16.7298		16.1575	15.8316	14.966	19.4997	13.9406	15.8065	17.3761	18.2161	17.6974	16.276
P15907	Beta-galactoside alpha-2,6-sialyltransferase 1 OS=Homo sapiens OX=9606 GN=ST6GAL1 PE=1 SV=1	21.6715	21.5477	20.2954	19.7966	20.3057	20.4616	19.6084	20.9641	19.2526	19.1252	21.7071	21.1266	20.9759	19.6985	19.3001	19.9697	20.0089	16.428	16.5915	18.6179	20.9442	20.4851	20.4716	20.4903	20.2824	20.2167	21.6416	18.5084	21.1096	20.2308	20.4205	20.9186	20.3217	19.7772	19.814	20.0446	20.4137	19.8075	19.575	18.5595	19.6589	19.887	18.5461	19.5555	20.9478	21.051	20.668	19.6231
P08236	Beta-glucuronidase OS=Homo sapiens OX=9606 GN=GUSB PE=1 SV=2	25.9191	25.8176	24.2852	24.0184	24.0104	25.0717	25.1036	24.5113	23.3539	22.9519	26.3185	26.366	25.109	23.4544	24.1119	25.6781	25.8764	22.9341	22.3538	22.8048	26.8651	26.4596	24.9092	24.5082	24.3503	25.573	25.7215	23.7806	23.5939	23.4774	26.198	26.1208	24.7562	23.6518	24.3768	25.4844	25.1021	25.9878	24.1046	23.2652	23.6023	25.0773	23.7358	23.7461	26.8364	26.3289	25.5867	24.4433
P06865	Beta-hexosaminidase subunit alpha OS=Homo sapiens OX=9606 GN=HEXA PE=1 SV=2	25.8614	25.3935	23.2589	23.8966	24.254	25.2105	25.259	24.4705	23.943	23.5924	26.1815	25.6028	24.9156	23.4958	24.2642	26.5971	26.6165	22.3871	24.1274	24.4257	26.2774	26.1206	24.4715	24.6507	24.1393	26.0084	26.0575	24.7215	24.5025	24.8757	26.0301	25.4402	24.1481	24.1718	24.6404	26.2564	25.5287	26.3282	24.8078	23.5698	24.2337	24.4805	25.4227	25.0339	26.4084	26.3982	24.9721	24.5684
P07686	Beta-hexosaminidase subunit beta OS=Homo sapiens OX=9606 GN=HEXB PE=1 SV=3	27.9507	27.4383	25.3052	24.3468	23.9702	27.004	26.9549	26.0709	24.5443	24.0837	26.7773	26.8256	26.1106	24.1301	24.7176	26.4646	26.5719	24.7452	23.3166	23.3086	27.3102	27.0052	25.7638	24.2648	24.335	27.1819	27.2762	25.4476	23.668	24.0837	26.8025	26.6488	25.7215	24.1083	24.9746	27.2687	26.4241	27.5214	25.5566	24.7879	24.8423	25.2929	23.6548	23.802	27.7414	27.8551	26.4979	24.7944
O00462	Beta-mannosidase OS=Homo sapiens OX=9606 GN=MANBA PE=1 SV=3	23.1646	22.6441	21.0334	21.3367	21.0639	22.8233	22.8432	23.0668	21.1277	20.8109	22.9753	22.9962	22.3416	20.6433	20.9874	23.0058	23.3344	20.9854	18.8253	19.5476	23.1953	22.8653	21.9568	21.2919	21.3743	23.4467	23.0335	22.0468	21.4995	21.3246	23.0073	22.1548	21.8352	20.7587	21.7002	22.8285	22.473	23.4093	22.2061	20.8992	20.8093	20.9269	20.6993	20.451	23.1863	23.6089	22.639	21.7999
Q9HBI1	Beta-parvin OS=Homo sapiens OX=9606 GN=PARVB PE=1 SV=1	22.5465	22.3563	20.0259	19.8403	18.8871	23.3113	23.3382	22.8593	19.2446	18.7862	21.752	21.8129	20.7802	18.1852	19.1663	21.9629	22.1907	20.3922	16.6241	17.2316	23.1819	22.5706	21.3465	18.7238	18.6937	21.7344	22.2454	20.9425	17.661	17.5296	22.0971	21.9739	21.0703	18.8521	19.2902	21.6856	22.2038	22.6093	21.4185	18.8201	19.3548	20.974	18.19	19.0842	21.739	22.8506	21.9272	18.4802
Q16585	Beta-sarcoglycan OS=Homo sapiens OX=9606 GN=SGCB PE=1 SV=1	21.6898	21.4905	16.9024	16.8662	17.8961	16.2597	15.5838	16.2668	16.1408	14.8927		17.2222	17.1669	15.2279	15.794	17.1863	16.5259	15.6024	14.339	13.492		17.798	15.1288	14.9538	17.5949	20.7879	19.7693	18.5635	17.4999	17.0786	16.7601	16.7803	17.2629	14.9784	16.8989	17.3157	17.6926	17.8652	16.449	15.8597	16.2456	16.2045	16.5168	15.6198	19.6617	20.9796	19.4145	18.9499
P55957	BH3-interacting domain death agonist OS=Homo sapiens OX=9606 GN=BID PE=1 SV=1	23.2595	23.0648	19.7425	20.1981	20.3768	22.0408	21.8702	21.3315	19.4502	18.8979	22.1653	22.274	20.4821	18.9562	19.4619	21.2588	21.7944	19.4803	17.9061	18.3461	23.2752	22.9519	21.0749	19.7785	19.6893	22.5051	21.7213	20.0728	18.7259	18.0619	22.1973	21.7698	20.621	19.637	19.9855	22.2695	21.6645	21.1402	19.5836	18.4842	18.2934	20.7925	18.6544	18.0326	22.6295	23.0076	21.0562	19.6759
A1A5D9	BICD family-like cargo adapter 2 OS=Homo sapiens OX=9606 GN=BICDL2 PE=1 SV=2	22.0834	22.4562	21.7083	21.1069	21.381	23.0021	22.6812	21.1074	21.1501	20.5366	20.9809	21.5611	20.964	20.5828	19.7162	20.2594	22.2686	19.8378	18.9604	19.8216	23.1557	22.611	20.9642	21.1356	21.6252	22.1841	21.6595	20.3102	21.4946	20.7782	22.5563	21.951	21.3414	20.1992	19.9392	22.191	21.9977	21.4742	20.2392	19.4831	20.7459	20.4634	20.2388	19.2591	21.7697	23.1243	21.7763	21.6316
O43252	Bifunctional 3'-phosphoadenosine 5'-phosphosulfate synthase 1 OS=Homo sapiens OX=9606 GN=PAPSS1 PE=1 SV=2	27.9168	27.4793	24.6485	23.6008	23.5171	26.1709	26.5173	26.0826	23.36	22.9153	25.59	25.6709	25.7754	22.3279	22.7726	25.8821	26.0632	23.7985	21.3491	22.1378	27.7784	27.1626	25.5461	23.382	23.4059	27.3548	27.0058	25.3843	22.7743	22.3056	27.9557	26.9837	25.3222	22.5854	23.4464	26.4312	25.839	26.7311	25.0404	22.5761	22.7442	26.1446	22.7587	22.9385	26.7795	27.6262	26.1147	23.8812
[truncated: 6,756 more rows]
[truncated: 10 more columns]
