# Supplementary material for: A biobanking turning‐point in the use of formalin‐fixed, paraffin tumor blocks to unveil kinase signaling in melanoma
Source: Clin Transl Med. 2021 Aug 4;11(8):e466. doi: 10.1002/ctm2.466 (PMC8335964; doi:10.1002/ctm2.466)
Supplement: Supplementary file 5 — Table S3: Phosphoproteome analysis [file CTM2-11-e466-s005.xlsx]

## Sheet: Sheet1
T: Master Protein Accessions	T: Positions in Master Proteins	T: Modifications in Master Proteins	T: Master Protein Descriptions	T: Annotated Sequence	T: Modifications	Patient_1_FFT1	Patient_1_FFT2	Patient_1_FFPE1	Patient_1_FFPE2	Patient_1_FFPE3	Patient_2_FFT1	Patient_2_FFT2	Patient_2_FFPE1	Patient_2_FFPE2	Patient_2_FFPE3	Patient_3_FFT1	Patient_3_FFT2	Patient_3_FFPE1	Patient_3_FFPE2	Patient_3_FFPE3	Patient_4_FFT1	Patient_4_FFT2	Patient_4_FFPE1	Patient_4_FFPE2	Patient_4_FFPE3	Patient_5_FFT1	Patient_5_FFT2	Patient_5_FFPE1	Patient_5_FFPE2	Patient_5_FFPE3	Patient_6_FFT1	Patient_6_FFT2	Patient_6_FFPE1	Patient_6_FFPE2	Patient_6_FFPE3	Patient_7_FFT1	Patient_7_FFT2	Patient_7_FFPE1	Patient_7_FFPE2	Patient_7_FFPE3	Patient_8_FFT1	Patient_8_FFT2	Patient_9_FFT1	Patient_9_FFPE1	Patient_9_FFPE2	Patient_9_FFPE3	Patient_10_FFPE1	Patient_10_FFPE2	Patient_10_FFPE3
Q9C0C9	Q9C0C9 [473-512]		(E3-independent) E2 ubiquitin-conjugating enzyme OS=Homo sapiens OX=9606 GN=UBE2O PE=1 SV=3	[R].LHSAEQDADDEAADDTDDTSSVTSSASSTTSSQSGSGTSR.[K]	1xPhospho [T/S]							18.9005																			20.557
Q9C0C9	Q9C0C9 [81-113]		(E3-independent) E2 ubiquitin-conjugating enzyme OS=Homo sapiens OX=9606 GN=UBE2O PE=1 SV=3	[R].LIHGEDSDSEGEEEGRGSSGCSEAGGAGHEEGR.[A]	1xCarbamidomethyl [C21];1xPhospho [S]	19.0205										19.4629															23.6106
Q9C0C9	Q9C0C9 [97-119]	Q9C0C9 1xPhospho [S115(100)]	(E3-independent) E2 ubiquitin-conjugating enzyme OS=Homo sapiens OX=9606 GN=UBE2O PE=1 SV=3	[R].GSSGCSEAGGAGHEEGRASPLRR.[G]	1xCarbamidomethyl [C5];1xPhospho [S19(100)]																										21.7399	19.1531
Q9C0C9	Q9C0C9 [425-466]		(E3-independent) E2 ubiquitin-conjugating enzyme OS=Homo sapiens OX=9606 GN=UBE2O PE=1 SV=3	[K].SEAESASPEETPDGSASPVEMQDEGAEEPHEAGEQLPPFLLK.[E]	1xPhospho [S/T]	20.7503	21.1311																			21.8382	21.6072				18.5554					19.3708	17.4449
Q9C0C9	Q9C0C9 [889-899]	Q9C0C9 1xPhospho [S896(100)]	(E3-independent) E2 ubiquitin-conjugating enzyme OS=Homo sapiens OX=9606 GN=UBE2O PE=1 SV=3	[K].EDKPEGQSPVK.[A]	1xPhospho [S8(100)]	23.203	21.9638				21.247		22.3286	20.2197		20.7398		19.4583		19.123	21.1133	20.7844		18.2066		19.7057	22.5465	19.4575		20.4167			20.8634	19.563		23.5811	21.0911		18.8139				20.7053					19.7856
Q9C0C9	Q9C0C9 [1165-1213]		(E3-independent) E2 ubiquitin-conjugating enzyme OS=Homo sapiens OX=9606 GN=UBE2O PE=1 SV=3	[K].ASSSPEPPAVAELSDSGQQEPEDGGPAPGEASQGSDSEGGAQGLASASR.[D]	1xPhospho [S]	18.1981																									19.2882					21.816	20.3734
Q9C0C9	Q9C0C9 [1165-1213]		(E3-independent) E2 ubiquitin-conjugating enzyme OS=Homo sapiens OX=9606 GN=UBE2O PE=1 SV=3	[K].ASSSPEPPAVAELSDSGQQEPEDGGPAPGEASQGSDSEGGAQGLASASR.[D]	2xPhospho [S]	17.6405	18.3808														18.0976	20.0577									20.7958					23.0204	19.9836
Q9C0C9	Q9C0C9 [338-347]		(E3-independent) E2 ubiquitin-conjugating enzyme OS=Homo sapiens OX=9606 GN=UBE2O PE=1 SV=3	[K].RLGCFDHAQR.[Q]	1xCarbamidomethyl [C4]																										18.6891
Q9C0C9	Q9C0C9 [425-466]	Q9C0C9 2xPhospho [S431(98.8);S/T]	(E3-independent) E2 ubiquitin-conjugating enzyme OS=Homo sapiens OX=9606 GN=UBE2O PE=1 SV=3	[K].SEAESASPEETPDGSASPVEMQDEGAEEPHEAGEQLPPFLLK.[E]	2xPhospho [S7(98.8);S/T]	18.5214	19.9754																			18.1694	19.6622									18.2692
Q9C0C9	Q9C0C9 [97-118]	Q9C0C9 1xPhospho [S115(100)]	(E3-independent) E2 ubiquitin-conjugating enzyme OS=Homo sapiens OX=9606 GN=UBE2O PE=1 SV=3	[R].GSSGCSEAGGAGHEEGRASPLR.[R]	1xCarbamidomethyl [C5];1xPhospho [S19(100)]											19.3319															21.3479	18.4999										18.7075
Q9C0C9	Q9C0C9 [515-521]	Q9C0C9 1xPhospho [S515(100)]	(E3-independent) E2 ubiquitin-conjugating enzyme OS=Homo sapiens OX=9606 GN=UBE2O PE=1 SV=3	[K].SIPLSIK.[N]	1xPhospho [S1(100)]	21.8899	21.751	18.7442		18.6305	22.6763		23.9618	21.1602	19.9459	19.692	21.3237	17.2657		15.7027	21.5687	21.4876	18.5627			23.9598	24.392	22.2454			20.2977	20.1173	20.8606		18.9101	17.0825	17.594	19.3703			20.6132	21.4494	16.5198	18.5976			21.0563
O14874	O14874 [31-44]		[3-methyl-2-oxobutanoate dehydrogenase [lipoamide]] kinase, mitochondrial OS=Homo sapiens OX=9606 GN=BCKDK PE=1 SV=2	[R].STSATDTHHVEMAR.[E]	1xOxidation [M12];1xPhospho [S/T]	23.4917	23.4355				21.629	22.1524	21.4596	20.2362	18.9178	22.6925	22.5167	17.6241	16.8258	18.2575	20.2756	21.9558				23.564	23.9377	22.1794			24.2217	23.0378	21.653	18.7175	20.0219	24.0032	22.6559				23.0239	23.353	20.7904	18.3286			19.8428
O14874	O14874 [31-44]		[3-methyl-2-oxobutanoate dehydrogenase [lipoamide]] kinase, mitochondrial OS=Homo sapiens OX=9606 GN=BCKDK PE=1 SV=2	[R].STSATDTHHVEMAR.[E]	1xPhospho [S/T]	25.6983	25.3531	18.4445	19.8881	17.9024	22.9904	21.2149	23.8856	21.1954	18.7618	23.0779	23.4495	20.7209	18.5802	20.4994	22.6959	22.4999		17.0798		25.1509	25.9634	22.8608	20.9335	19.9339	25.4762	23.9322	21.5242	20.0723	18.6472	25.388	24.4204	21.3838	19.6623	18.7385	24.2537	24.5015	22.0788	20.1485		17.6347	21.0882	19.9441	18.3414
Q8TDZ2	Q8TDZ2 [613-637]	Q8TDZ2 1xPhospho [S617(99.6)]	[F-actin]-monooxygenase MICAL1 OS=Homo sapiens OX=9606 GN=MICAL1 PE=1 SV=2	[K].SMAHSPGPVSQASPGTSSAVLFLSK.[L]	1xOxidation [M2];1xPhospho [S5(99.6)]	21.5413	21.4418	19.2014	16.9456	17.501	23.046	17.4915	24.1115	21.2838	19.3343	21.9834	21.848	18.1918	17.7516	18.2946	21.3077	21.2969	15.5629	18.4649		21.8036	19.7565	21.0565	19.5339	15.8704	22.4989	18.6996	21.9973	20.4616	19.4535	21.9419	21.2471	19.7224	18.2014	17.2787	23.3846	24.0656	21.171	20.1579		19.8982	20.4244	17.2194	17.0921
Q8TDZ2	Q8TDZ2 [613-637]	Q8TDZ2 1xPhospho [S617(99.7)]	[F-actin]-monooxygenase MICAL1 OS=Homo sapiens OX=9606 GN=MICAL1 PE=1 SV=2	[K].SMAHSPGPVSQASPGTSSAVLFLSK.[L]	1xPhospho [S5(99.7)]	22.5878	22.7236	18.8449			22.539		24.217			20.9415	21.5573	18.3933			21.0849	20.3911				21.7867	21.8688	21.0599	18.2689		22.366	19.7445	21.8677			21.8398	21.0745	19.7834		16.0602	22.6412	23.793	20.007	19.2109		14.6873	20.4469	15.4018
Q8TDZ2	Q8TDZ2 [1055-1067]	Q8TDZ2 1xPhospho [S1057(100)]	[F-actin]-monooxygenase MICAL1 OS=Homo sapiens OX=9606 GN=MICAL1 PE=1 SV=2	[R].RLSELALGTGAQG.[-]	1xPhospho [S3(100)]	19.7981	19.2235	16.276			21.8862		23.5982			18.5229	20.0414				19.4882	20.0482	16.9595			21.0074	21.2694	21.5434			19.3505	17.4982	20.9872					17.9158			18.5074	19.0486		16.8104			18.6179
Q8TDZ2	Q8TDZ2 [871-898]		[F-actin]-monooxygenase MICAL1 OS=Homo sapiens OX=9606 GN=MICAL1 PE=1 SV=2	[K].ESPFSSEEEEEDVPLDSDVEQALQTFAK.[T]	1xPhospho [S/T]								19.0897
Q8TDZ2	Q8TDZ2 [473-480]	Q8TDZ2 1xPhospho [T475(100)]	[F-actin]-monooxygenase MICAL1 OS=Homo sapiens OX=9606 GN=MICAL1 PE=1 SV=2	[R].AVTPNQVR.[D]	1xPhospho [T3(100)]	21.7391	22.1375	20.2271	20.0884	19.4358	21.4894	20.0217	23.6277	21.0684	18.563	21.3337	21.3279	21.578	20.9003	21.6677	21.5845	21.3626	18.1235	18.8621		21.9455	22.0407	22.493	21.1403		25.136	22.5579	22.5207	21.5745	20.6157	21.9459	21.621	21.4022	21.1113	20.293	23.2829	23.4047	22.3931	21.0234		21.3838	20.4629	19.4462
Q8TDZ2	Q8TDZ2 [808-815]	Q8TDZ2 1xPhospho [S810(100)]	[F-actin]-monooxygenase MICAL1 OS=Homo sapiens OX=9606 GN=MICAL1 PE=1 SV=2	[R].LSSPERQR.[L]	1xPhospho [S3(100)]	24.3155	23.3567			18.0234	23.5399	21.4116	24.537	21.9802		22.7895	20.9991	21.6796		18.7828	23.8073	24.1332				22.2289	24.3912	21.6979			21.6171	19.2386	24.8809	22.4898	19.2594		23.1367	20.5845			22.925	20.8416	21.1815	19.3284
O94851	O94851 [513-521]	O94851 1xPhospho [S515(100)]	[F-actin]-monooxygenase MICAL2 OS=Homo sapiens OX=9606 GN=MICAL2 PE=1 SV=1	[R].KESDIRPSK.[L]	1xPhospho [S3(100)]	19.7734					18.7973		21.9904																														17.8651
Q7RTP6	Q7RTP6 [1512-1533]	Q7RTP6 1xPhospho [S1512(99.7)]	[F-actin]-monooxygenase MICAL3 OS=Homo sapiens OX=9606 GN=MICAL3 PE=1 SV=2	[K].SFVESVEEIPFADDVEDTYDDK.[T]	1xPhospho [S1(99.7)]
Q7RTP6	Q7RTP6 [1308-1319]	Q7RTP6 1xPhospho [S1310(100)]	[F-actin]-monooxygenase MICAL3 OS=Homo sapiens OX=9606 GN=MICAL3 PE=1 SV=2	[R].LGSPLAVDEALR.[R]	1xPhospho [S3(100)]								18.8043
Q7RTP6	Q7RTP6 [1789-1807]	Q7RTP6 1xPhospho [S1792(100)]	[F-actin]-monooxygenase MICAL3 OS=Homo sapiens OX=9606 GN=MICAL3 PE=1 SV=2	[R].RQLSFSEDSDLSSDDVLEK.[S]	1xPhospho [S4(100)]	22.2738	22.2283																													19.5632
Q7RTP6	Q7RTP6 [1646-1656]	Q7RTP6 1xPhospho [S1649(100)]	[F-actin]-monooxygenase MICAL3 OS=Homo sapiens OX=9606 GN=MICAL3 PE=1 SV=2	[R].RPDSPTRPTLR.[G]	1xPhospho [S4(100)]	24.2367	24.2777	21.0188	20.8926	20.1141	21.7692	20.0329	24.8383	22.6791	20.2275	20.6937	21.3479	20.6548		20.5143	22.8793	22.5545		19.086		22.846	24.2212	23.2586	21.5462		22.3628		22.4708	21.0034	20.6298	22.8138		22.1706		21.0197	22.3727	23.3294		21.7026		23.0678	21.6441
Q7RTP6	Q7RTP6 [1218-1234]	Q7RTP6 1xPhospho [S1221(100)]	[F-actin]-monooxygenase MICAL3 OS=Homo sapiens OX=9606 GN=MICAL3 PE=1 SV=2	[K].AVHSPIRSQPVTLPEAR.[T]	1xPhospho [S4(100)]	21.518	20.717				19.9239			19.1952							19.5134											16.9254	18.9043								19.6173	20.9666	17.3244
Q7RTP6	Q7RTP6 [1306-1319]	Q7RTP6 1xPhospho [S1310(100)]	[F-actin]-monooxygenase MICAL3 OS=Homo sapiens OX=9606 GN=MICAL3 PE=1 SV=2	[K].DRLGSPLAVDEALR.[R]	1xPhospho [S5(100)]						19.0596		20.0921								18.8693	18.3563	14.7976			20.0083	20.4301	17.1067					18.2098			17.7481	17.4066	16.6683						16.4522			17.2828
Q7RTP6	Q7RTP6 [1150-1159]	Q7RTP6 1xPhospho [S1156(99.7)]	[F-actin]-monooxygenase MICAL3 OS=Homo sapiens OX=9606 GN=MICAL3 PE=1 SV=2	[R].GPSQATSPIR.[S]	1xPhospho [S7(99.7)]	21.8077	20.7804		17.9495		18.8763		22.2072	20.1388	17.5608						19.0845	18.1874				20.6682	20.668	19.1056		17.0824	21.9661	19.3346	19.3168	18.4048	17.672	20.314	20.021	18.5992		17.4481	18.2501	21.2232	20.5078				18.0939
Q7RTP6	Q7RTP6 [975-985]	Q7RTP6 1xPhospho [S977(100)]	[F-actin]-monooxygenase MICAL3 OS=Homo sapiens OX=9606 GN=MICAL3 PE=1 SV=2	[K].GKSEEELEASK.[S]	1xPhospho [S3(100)]	24.6121	23.733	18.7398		19.0443	21.7943	20.6978	21.9448	20.5539	17.284		19.576			16.947	23.0953	23.3133				23.3933	23.8338	19.5719		18.3247	19.23	19.3405	20.6395	18.2496	19.55	23.4291	21.6759	19.5139		19.9611	20.3114	22.8161	21.2831			17.6813	19.9516	18.1933	16.6563
Q7RTP6	Q7RTP6 [1790-1807]		[F-actin]-monooxygenase MICAL3 OS=Homo sapiens OX=9606 GN=MICAL3 PE=1 SV=2	[R].QLSFSEDSDLSSDDVLEK.[S]	1xPhospho [S]	20.6943	20.2339
Q7RTP6	Q7RTP6 [684-694]		[F-actin]-monooxygenase MICAL3 OS=Homo sapiens OX=9606 GN=MICAL3 PE=1 SV=2	[K].TSQSEEEEAPR.[G]	1xPhospho [T/S]	22.7774	22.7356		17.5824		22.4884	21.1265	23.8319	21.2306		18.904	18.9975				21.7559	22.0156		18.9844		22.1973	23.1135	20.5797	18.7088		20.5454		21.1977	20.1156	19.377	21.5069			18.9256				20.4221			19.7629	18.9769	18.6666
Q7RTP6	Q7RTP6 [1644-1656]	Q7RTP6 1xPhospho [S1649(100)]	[F-actin]-monooxygenase MICAL3 OS=Homo sapiens OX=9606 GN=MICAL3 PE=1 SV=2	[K].ERRPDSPTRPTLR.[G]	1xPhospho [S6(100)]	23.8046	22.8771	17.5821	17.7282		20.3855	21.3294	22.2803				19.2919		18.4615		21.735	22.5788	15.3435	19.2598		21.8406	23.543	20.8553	20.4855		22.38		21.1324	19.8593	18.8625	21.8569		20.6367	19.5988		21.8011	22.1869		19.9606		21.7309	20.5591	20.5375
Q9P0J1	Q9P0J1 [485-499]		[Pyruvate dehydrogenase [acetyl-transferring]]-phosphatase 1, mitochondrial OS=Homo sapiens OX=9606 GN=PDP1 PE=1 SV=3	[R].HAVGNNEFGTVDHER.[L]		20.9774	20.3576				21.2314		21.4327			17.355				15.5749		17.8013				21.4694					21.226		17.129			19.3607						18.5125	17.7178				17.4556
Q04446	Q04446 [199-212]		1,4-alpha-glucan-branching enzyme OS=Homo sapiens OX=9606 GN=GBE1 PE=1 SV=3	[R].IYESHVGISSHEGK.[V]		18.6054					18.6283										17.545		16.1877	17.9329													17.0745				18.061					18.0067
P61604	P61604 [41-54]		10 kDa heat shock protein, mitochondrial OS=Homo sapiens OX=9606 GN=HSPE1 PE=1 SV=2	[K].VLQATVVAVGSGSK.[G]		18.9966	18.233	17.3232			19.5307		19.8373			18.0223	17.3237	17.6576			17.4075	17.2038	17.1227			18.7366	18.9074				19.8751	18.1772			15.2593	18.3595	18.8304	17.8175			19.1711	18.6978	18.9465	17.3602
P61604	P61604 [71-80]		10 kDa heat shock protein, mitochondrial OS=Homo sapiens OX=9606 GN=HSPE1 PE=1 SV=2	[K].VLLPEYGGTK.[V]		20.0723	19.3806	18.7192		16.5028	20.4737		20.5146	16.6081		18.9281	18.666	18.4827		15.6495	18.6512	18.4532	18.5167			19.495	19.7502				20.9514	19.7544	18.9337		17.589	19.7327	19.9276	18.4226			19.0587	19.6599	20.1413	18.5917			18.8452
P61604	P61604 [9-15]		10 kDa heat shock protein, mitochondrial OS=Homo sapiens OX=9606 GN=HSPE1 PE=1 SV=2	[K].FLPLFDR.[V]		19.964	19.6324	19.0301			19.5105		20.6016			19.1832	18.462	18.9871			19.0026	18.7508	19.2375			19.7624	19.8561	18.9149			20.7008	19.9023	19.4261			19.6997	19.9788	18.7544			19.9693	19.338	19.7417	18.7569			18.9317
P61604	P61604 [57-66]		10 kDa heat shock protein, mitochondrial OS=Homo sapiens OX=9606 GN=HSPE1 PE=1 SV=2	[K].GGEIQPVSVK.[V]		19.7835	18.9876	18.37	15.6847	15.7313	19.7713		19.6196			18.7978		18.28		15.788	19.0481	18.2239	18.433			19.7181		18.2837			20.5312	19.2252	18.3442		15.9003		19.6336	18.6884		16.1394	18.6279	19.6347	19.8751	17.0304			17.6503
Q15029	Q15029 [131-142]		116 kDa U5 small nuclear ribonucleoprotein component OS=Homo sapiens OX=9606 GN=EFTUD2 PE=1 SV=1	[R].NVTLCGHLHHGK.[T]	1xCarbamidomethyl [C5]	19.4681	20.737	18.6995	16.7988	17.9348	19.563		21.5127	19.211	16.5247		18.9205			18.5938	19.3329	18.3798	16.4311	17.6306	19.4737		19.9322	20.4954	20.7384	19.297	21.5701		18.411			22.6125	19.5339	18.0637	20.0668	18.7556	20.4451	19.3896					19.8854		17.524
Q15029	Q15029 [1-28]	Q15029 1xAcetyl [N-Term];1xPhospho [S19(100)]	116 kDa U5 small nuclear ribonucleoprotein component OS=Homo sapiens OX=9606 GN=EFTUD2 PE=1 SV=1	[-].MDTDLYDEFGNYIGPELDSDEDDDELGR.[E]	1xAcetyl [N-Term];1xPhospho [S19(100)]
Q15029	Q15029 [1-31]	Q15029 1xAcetyl [N-Term];1xPhospho [S19(100)]	116 kDa U5 small nuclear ribonucleoprotein component OS=Homo sapiens OX=9606 GN=EFTUD2 PE=1 SV=1	[-].MDTDLYDEFGNYIGPELDSDEDDDELGRETK.[D]	1xAcetyl [N-Term];1xPhospho [S19(100)]	19.7031					18.7091		21.054				19.314										18.9386									20.3373	18.8667	17.0246
Q15029	Q15029 [1-31]	Q15029 2xPhospho [S19(100);T/Y]	116 kDa U5 small nuclear ribonucleoprotein component OS=Homo sapiens OX=9606 GN=EFTUD2 PE=1 SV=1	[-].MDTDLYDEFGNYIGPELDSDEDDDELGRETK.[D]	2xPhospho [S19(100);T/Y]																															17.0379
P62258	P62258 [197-215]	P62258 1xPhospho [S210(100)]	14-3-3 protein epsilon OS=Homo sapiens OX=9606 GN=YWHAE PE=1 SV=1	[K].AAFDDAIAELDTLSEESYK.[D]	1xPhospho [S14(100)]	22.1169	21.7832	17.8661		17.2735	22.2992		23.3072	18.7802	17.3221		20.714				19.657	18.2895				21.5329	21.9652	19.9016			22.5828	18.4629	19.0406			23.5301	22.0575	19.9256		18.4955	20.8423	22.3734	15.4831				19.9081
P62258	P62258 [143-153]		14-3-3 protein epsilon OS=Homo sapiens OX=9606 GN=YWHAE PE=1 SV=1	[K].EAAENSLVAYK.[A]		18.4456	18.4675			15.7486	18.7055	17.2295	19.5536		16.1331	17.9762		17.0854		16.1969	17.8107	17.7473	14.9249			18.3862	18.7962				18.7151	18.4329	17.5748			18.4089	19.3288	18.168		16.8232	17.7589	18.0088	18.3881				17.6531
P62258	P62258 [30-42]		14-3-3 protein epsilon OS=Homo sapiens OX=9606 GN=YWHAE PE=1 SV=1	[K].VAGMDVELTVEER.[N]	1xOxidation [M4]	19.4215	18.7797	19.5339		16.9319	19.5941		20.9853	17.2781	18.1429	19.9952	19.5852	19.4629		17.3268	19.4119	19.0979	19.8887	18.2271	17.5336	19.9607	18.3068	18.3655			19.3395	20.0575	19.4795		18.2604	19.2644	19.8412	19.5286	16.5632		19.5422	18.4484	19.6585	19.5616
P62258	P62258 [126-142]		14-3-3 protein epsilon OS=Homo sapiens OX=9606 GN=YWHAE PE=1 SV=1	[K].GDYHRYLAEFATGNDRK.[E]																	18.4963											16.5739								19.8983									15.1786
P62258	P62258 [107-118]		14-3-3 protein epsilon OS=Homo sapiens OX=9606 GN=YWHAE PE=1 SV=1	[K].HLIPAANTGESK.[V]		18.9552	17.5705				17.5423		18.4712																				16.3407										16.4662				17.0502
P61981	P61981 [143-152]		14-3-3 protein gamma OS=Homo sapiens OX=9606 GN=YWHAG PE=1 SV=2	[K].RATVVESSEK.[A]		20.8656	20.9326		16.3155	17.1146	19.5304		20.9424		17.6061					18.5391	17.3673	20.8884							19.2441		21.3285	19.3664	17.9608	17.3739		18.6704	18.2606	18.4763		17.453	19.376	18.7937	16.6499				17.409
P61981	P61981 [163-172]		14-3-3 protein gamma OS=Homo sapiens OX=9606 GN=YWHAG PE=1 SV=2	[K].EHMQPTHPIR.[L]	1xOxidation [M3]	22.2354	20.7046				21.1915	19.2193				20.6217	18.3733			19.245		20.3551						19.8341	19.6328					18.9404	17.638	21.8927	21.1537	18.4568			21.2527	20.8981	19.1954			20.3619
P61981	P61981 [163-172]		14-3-3 protein gamma OS=Homo sapiens OX=9606 GN=YWHAG PE=1 SV=2	[K].EHMQPTHPIR.[L]		22.6657					18.7809		20.9906					17.5529	19.0209		19.9767	18.7454							20.2061	18.4781	20.9154		18.5146	16.8245		21.2448	20.3581		18.625			20.2889	17.3458			19.0998		17.8337	19.2744
P61981	P61981 [153-162]		14-3-3 protein gamma OS=Homo sapiens OX=9606 GN=YWHAG PE=1 SV=2	[K].AYSEAHEISK.[E]			18.6509		16.7231		19.2215		20.3864			19.1308	19.069	16.9358			18.8092	19.5484										19.2161				21.0065	20.3666	17.5129			20.02	21.1571	18.1781	17.2163
P61981	P61981 [133-142]		14-3-3 protein gamma OS=Homo sapiens OX=9606 GN=YWHAG PE=1 SV=2	[R].YLAEVATGEK.[R]		18.3332	17.3325		15.9157		18.3194		18.8148				17.6625	17.8245					16.6682			17.9931					19.1068				16.4846		18.6384					18.0323	18.3178
P31947	P31947 [225-248]	P31947 1xPhospho [S248(100)]	14-3-3 protein sigma OS=Homo sapiens OX=9606 GN=SFN PE=1 SV=1	[R].DNLTLWTADNAGEEGGEAPQEPQS.[-]	1xPhospho [S24(100)]																18.4523	17.9978	15.1668								18.5656	17.7365									20.3584	18.9451		20.3967
P31947	P31947 [130-140]		14-3-3 protein sigma OS=Homo sapiens OX=9606 GN=SFN PE=1 SV=1	[R].YLAEVATGDDK.[K]				15.4377			18.1218						18.961		15.2319						16.7023								17.642				18.3274									17.9323
P31947	P31947 [142-148]		14-3-3 protein sigma OS=Homo sapiens OX=9606 GN=SFN PE=1 SV=1	[K].RIIDSAR.[S]		18.2323					19.5721	19.303									20.9728	21.7706	17.9126								19.4381										20.2348	21.4281		22.0513		20.5891	17.025
P31947;Q04917;P61981;P27348	P31947 [61-68];Q04917 [62-69];P61981 [62-69];P27348 [61-68]		14-3-3 protein sigma OS=Homo sapiens OX=9606 GN=SFN PE=1 SV=1;14-3-3 protein eta OS=Homo sapiens OX=9606 GN=YWHAH PE=1 SV=4;14-3-3 protein gamma OS=Homo sapiens OX=9606 GN=YWHAG PE=1 SV=2;14-3-3 protein theta OS=Homo sapiens OX=9606 GN=YWHAQ PE=1 SV=1	[R].VISSIEQK.[TS]		20.0804	19.3178	19.075	18.1323	17.6361	19.5842		20.4294	18.5749	17.5588	19.3285	19.266	19.3684	19.0961	17.9983	19.0598	18.7718	18.1003	18.0085	18.8342	19.0277	19.1972	19.2779	18.3126	18.5352	20.1335	19.0419	19.4671	18.3954	18.3483	19.9128	19.7715	19.1511	18.5851	18.4506	19.1982	20.0405	20.0932	19.3691	17.1744	17.9128	18.9195	18.5513	18.0651
P27348	P27348 [223-245]		14-3-3 protein theta OS=Homo sapiens OX=9606 GN=YWHAQ PE=1 SV=1	[R].DNLTLWTSDSAGEECDAAEGAEN.[-]	1xCarbamidomethyl [C15];1xPhospho [S/T]	22.3846	22.3541				21.2717		22.7117			18.2827	20.5491				21.0777	20.9869				22.4879	22.7125	20.0331	17.8684		22.0221	21.0496	19.5053			24.4669	23.581	19.8814	15.1529		21.1096	22.3689	20.5495	18.7329			20.2503	18.3458
P27348	P27348 [28-41]		14-3-3 protein theta OS=Homo sapiens OX=9606 GN=YWHAQ PE=1 SV=1	[K].AVTEQGAELSNEER.[N]																	17.0293										17.747						18.2433						18.2859
P27348	P27348 [128-139]		14-3-3 protein theta OS=Homo sapiens OX=9606 GN=YWHAQ PE=1 SV=1	[R].YLAEVACGDDRK.[Q]	1xCarbamidomethyl [C7]									17.6292															17.2102							18.8541							16.9444					17.6935
P63104	P63104 [140-157]		14-3-3 protein zeta/delta OS=Homo sapiens OX=9606 GN=YWHAZ PE=1 SV=1	[K].GIVDQSQQAYQEAFEISK.[K]		18.6456	18.3535				18.1272		19.081				18.0173				17.0067										20.3644	18.3274					18.1259				19.3451	19.6124	18.0676
P63104	P63104 [194-212]		14-3-3 protein zeta/delta OS=Homo sapiens OX=9606 GN=YWHAZ PE=1 SV=1	[K].TAFDEAIAELDTLSEESYK.[D]									19.1542																						14.5673							17.095						16.3501
P63104	P63104 [194-212]	P63104 1xPhospho [S207(100)]	14-3-3 protein zeta/delta OS=Homo sapiens OX=9606 GN=YWHAZ PE=1 SV=1	[K].TAFDEAIAELDTLSEESYK.[D]	1xPhospho [S14(100)]	22.4217	21.6692	19.252		18.2741	22.2335		23.5033	17.8459			21.3112				19.796	17.877				20.7503	21.1302	19.6939			22.4578		17.8903			21.8572	20.8958	20.1245		18.3957	21.0377	23.5388	15.7168	16.987			19.6456
P63104	P63104 [28-41]		14-3-3 protein zeta/delta OS=Homo sapiens OX=9606 GN=YWHAZ PE=1 SV=1	[K].SVTEQGAELSNEER.[N]		19.6259	19.5816	18.6473		17.3789	19.2959	18.7295				18.2585	18.5895	18.0594			18.2752	18.541	17.6101		16.8231	19.6098	19.5723			17.3578		19.5923	18.4125		16.1657		19.4135	19.0958		16.7415	19.5693	19.7184	20.061	18.9929	16.949				17.3315
P63104	P63104 [128-138]		14-3-3 protein zeta/delta OS=Homo sapiens OX=9606 GN=YWHAZ PE=1 SV=1	[R].YLAEVAAGDDK.[K]		20.1304		18.6108	17.1957	16.2768	20.3406	17.9524	21.5113	19.0719	18.1807	18.3015	18.8238	18.2386		17.358	18.9377	19.1939	18.249		18.3957	19.2181		17.7233		18.4773	20.4309	19.3551	19.3322	17.3593	17.4796	18.5803	19.6046	18.248		17.2224	20.6273	21.3179	20.8408	19.5223	17.9489				18.8485
P63104	P63104 [92-103]		14-3-3 protein zeta/delta OS=Homo sapiens OX=9606 GN=YWHAZ PE=1 SV=1	[R].DICNDVLSLLEK.[F]	1xCarbamidomethyl [C3]																			16.8706
P63104;P31947;Q04917;P61981;P27348;P62258	P63104 [42-49];P31947 [42-49];Q04917 [43-50];P61981 [43-50];P27348 [42-49];P62258 [43-50]		14-3-3 protein zeta/delta OS=Homo sapiens OX=9606 GN=YWHAZ PE=1 SV=1;14-3-3 protein sigma OS=Homo sapiens OX=9606 GN=SFN PE=1 SV=1;14-3-3 protein eta OS=Homo sapiens OX=9606 GN=YWHAH PE=1 SV=4;14-3-3 protein gamma OS=Homo sapiens OX=9606 GN=YWHAG PE=1 SV=2;14-3-3 protein theta OS=Homo sapiens OX=9606 GN=YWHAQ PE=1 SV=1;14-3-3 protein epsilon OS=Homo sapiens OX=9606 GN=YWHAE PE=1 SV=1	[R].NLLSVAYK.[N]		20.9027	20.4434	20.0267	19.8106	19.7262	21.0327	16.9044	21.9526	20.0715	19.6182	20.3455	20.5141	19.8461	20.1271	19.5449	20.6427	20.5473	19.7795	19.56	19.4321	20.6099	20.8809	19.6263	19.6738	19.6945	22.2844	21.25	19.9735	19.7216	20.3585	20.9085	21.2838	20.4268	20.0219	19.7948	20.7932	21.2252	21.1808	20.9457	19.1537	20.3235	20.5349	19.8587	20.0394
P63104;P31947;Q04917;P61981;P27348;P62258	P63104 [213-222];P31947 [215-224];Q04917 [218-227];P61981 [218-227];P27348 [213-222];P62258 [216-225]		14-3-3 protein zeta/delta OS=Homo sapiens OX=9606 GN=YWHAZ PE=1 SV=1;14-3-3 protein sigma OS=Homo sapiens OX=9606 GN=SFN PE=1 SV=1;14-3-3 protein eta OS=Homo sapiens OX=9606 GN=YWHAH PE=1 SV=4;14-3-3 protein gamma OS=Homo sapiens OX=9606 GN=YWHAG PE=1 SV=2;14-3-3 protein theta OS=Homo sapiens OX=9606 GN=YWHAQ PE=1 SV=1;14-3-3 protein epsilon OS=Homo sapiens OX=9606 GN=YWHAE PE=1 SV=1	[K].DSTLIMQLLR.[D]	1xOxidation [M6]	20.15	19.8614	19.2251	16.9926	16.6709	19.7775		21.1797		17.0619	18.9956		18.6697	20.2632	17.4231	19.673	20.1021	18.8534	20.6186		20.0301	20.2608	19.2846	19.6974	16.6821	20.5888	20.5411	19.5045	17.7841	18.2954	20.2787	20.5494	19.8303	20.1174	17.0754	20.419	20.1545	19.7236	19.0408		20.0639	19.1407	19.6185	18.1684
P63104;P31947;Q04917;P61981;P27348;P62258	P63104 [213-222];P31947 [215-224];Q04917 [218-227];P61981 [218-227];P27348 [213-222];P62258 [216-225]		14-3-3 protein zeta/delta OS=Homo sapiens OX=9606 GN=YWHAZ PE=1 SV=1;14-3-3 protein sigma OS=Homo sapiens OX=9606 GN=SFN PE=1 SV=1;14-3-3 protein eta OS=Homo sapiens OX=9606 GN=YWHAH PE=1 SV=4;14-3-3 protein gamma OS=Homo sapiens OX=9606 GN=YWHAG PE=1 SV=2;14-3-3 protein theta OS=Homo sapiens OX=9606 GN=YWHAQ PE=1 SV=1;14-3-3 protein epsilon OS=Homo sapiens OX=9606 GN=YWHAE PE=1 SV=1	[K].DSTLIMQLLR.[D]																				17.8478																								16.7143
P63104;P31947;Q04917;P61981;P27348;P62258	P63104 [12-18];P31947 [12-18];Q04917 [13-19];P61981 [13-19];P27348 [12-18];P62258 [13-19]		14-3-3 protein zeta/delta OS=Homo sapiens OX=9606 GN=YWHAZ PE=1 SV=1;14-3-3 protein sigma OS=Homo sapiens OX=9606 GN=SFN PE=1 SV=1;14-3-3 protein eta OS=Homo sapiens OX=9606 GN=YWHAH PE=1 SV=4;14-3-3 protein gamma OS=Homo sapiens OX=9606 GN=YWHAG PE=1 SV=2;14-3-3 protein theta OS=Homo sapiens OX=9606 GN=YWHAQ PE=1 SV=1;14-3-3 protein epsilon OS=Homo sapiens OX=9606 GN=YWHAE PE=1 SV=1	[KR].LAEQAER.[Y]					18.6165									18.9406	19.0548	18.9614	19.0434		17.1797						18.6814					18.8207	18.2973				19.0318	17.7616			20.0331	17.3327		19.1111	17.7873	18.4803	19.4393
P63104;P27348	P63104 [159-167];P27348 [159-167]		14-3-3 protein zeta/delta OS=Homo sapiens OX=9606 GN=YWHAZ PE=1 SV=1;14-3-3 protein theta OS=Homo sapiens OX=9606 GN=YWHAQ PE=1 SV=1	[K].EMQPTHPIR.[L]	1xOxidation [M2]													17.7627	17.0195	17.6589		20.1018							18.245										19.8038	16.58			18.8267
Q9C0C2	Q9C0C2 [492-520]	Q9C0C2 1xPhospho [S494(100)]	182 kDa tankyrase-1-binding protein OS=Homo sapiens OX=9606 GN=TNKS1BP1 PE=1 SV=4	[R].LDSPPPSPITEASEAAEAAEAGNLAVSSR.[E]	1xPhospho [S3(100)]	21.068	21.2474	18.778		16.9668	21.8434		24.3502	18.5618	14.9365		20.0338				19.4772					20.5876	20.8606	21.133					18.3987			20.9656	19.2194	18.8463		18.253		19.8421					20.5969
Q9C0C2	Q9C0C2 [492-520]	Q9C0C2 2xPhospho [S494(100);S498(100)]	182 kDa tankyrase-1-binding protein OS=Homo sapiens OX=9606 GN=TNKS1BP1 PE=1 SV=4	[R].LDSPPPSPITEASEAAEAAEAGNLAVSSR.[E]	2xPhospho [S3(100);S7(100)]	20.3848	20.5712				21.512		23.7883	18.3874			18.8562				19.5445					21.4153	21.6458	19.6					19.2341					18.9713		17.8811		19.1291					18.6716
Q9C0C2	Q9C0C2 [310-349]		182 kDa tankyrase-1-binding protein OS=Homo sapiens OX=9606 GN=TNKS1BP1 PE=1 SV=4	[K].SSPCHSQLLEAQTPEASQASPCPAVTPSAPSAALPDEGSR.[H]	2xCarbamidomethyl [C4;C22];1xPhospho [S/T]	21.7721	21.6527																			21.813
Q9C0C2	Q9C0C2 [1023-1043]	Q9C0C2 1xPhospho [S1024(100)]	182 kDa tankyrase-1-binding protein OS=Homo sapiens OX=9606 GN=TNKS1BP1 PE=1 SV=4	[R].GSGGLFSPSTAHVPDGALGQR.[D]	1xPhospho [S2(100)]						21.1804		22.774	18.3588							17.5321	17.4312		18.1345		19.9053	20.4731	19.5088					19.047			17.9891			17.6778					20.8826		17.7051
Q9C0C2	Q9C0C2 [1552-1572]		182 kDa tankyrase-1-binding protein OS=Homo sapiens OX=9606 GN=TNKS1BP1 PE=1 SV=4	[R].SPSQDFSFIEDTEILDSAMYR.[S]	1xOxidation [M19];1xPhospho [S/T/Y]						17.6372		21.4752
Q9C0C2	Q9C0C2 [1552-1572]		182 kDa tankyrase-1-binding protein OS=Homo sapiens OX=9606 GN=TNKS1BP1 PE=1 SV=4	[R].SPSQDFSFIEDTEILDSAMYR.[S]	1xPhospho [S/T/Y]								20.5616
Q9C0C2	Q9C0C2 [836-847]	Q9C0C2 1xPhospho [S836(100)]	182 kDa tankyrase-1-binding protein OS=Homo sapiens OX=9606 GN=TNKS1BP1 PE=1 SV=4	[R].SQEADVQDWEFR.[K]	1xPhospho [S1(100)]	19.3084	17.8641	16.124	17.4617	15.8595			23.4787	21.29			18.7749			16.9807				19.2741		18.5188		19.6162	18.2655	15.9425	18.7326	16.7956		17.1287				17.6184	19.3298	14.8289	16.4195	21.8291	15.3714			18.3938		17.981	14.6672
Q9C0C2	Q9C0C2 [836-848]	Q9C0C2 1xPhospho [S836(100)]	182 kDa tankyrase-1-binding protein OS=Homo sapiens OX=9606 GN=TNKS1BP1 PE=1 SV=4	[R].SQEADVQDWEFRK.[R]	1xPhospho [S1(100)]	17.4576	19.3797	17.1757		19.9208	21.6127		23.6811	22.2468	20.4823		19.8997			18.1312	18.8628	16.7059	15.4348			19.6835	20.4223	18.3209					18.7358		19.735	18.6002		19.1219
Q9C0C2	Q9C0C2 [1543-1551]	Q9C0C2 1xPhospho [S1545(100)]	182 kDa tankyrase-1-binding protein OS=Homo sapiens OX=9606 GN=TNKS1BP1 PE=1 SV=4	[R].RPSQGPPAR.[S]	1xPhospho [S3(100)]	23.2816	22.9367	18.1525	18.8988	18.802	24.5297	23.4839	26.5359	24.5634	20.3434	22.0414	22.0938		18.093	19.6681	24.4735	23.9091	23.2511	22.8222	19.7247	22.8447	25.4295	22.3784	21.8181	19.2273			22.6261	21.7291	19.7921		18.8736		22.5114	19.0057	22.2239	20.6003		19.3782		20.9566	20.5645	21.6608	21.1287
Q9C0C2	Q9C0C2 [427-442]	Q9C0C2 1xPhospho [S429(100)]	182 kDa tankyrase-1-binding protein OS=Homo sapiens OX=9606 GN=TNKS1BP1 PE=1 SV=4	[R].RFSEGVLQSPSQDQEK.[L]	1xPhospho [S3(100)]	23.9516	23.7491	17.7052	16.9224		24.8578	23.9005	24.7823	22.119	20.0969	20.2859	21.4609	16.8189			24.973	24.2069	21.5543		20.4107	24.1249	24.9777	18.9058			19.8859	19.9204	20.5381	17.9028		17.5004		18.3645			20.1815	20.4525		20.6133			20.3798	18.5664
Q9C0C2	Q9C0C2 [1471-1501]		182 kDa tankyrase-1-binding protein OS=Homo sapiens OX=9606 GN=TNKS1BP1 PE=1 SV=4	[R].RESAASGLGGLLEEEGAGAGAAQEEVLEPGR.[D]	1xPhospho [S]						19.3005		22.2934
Q9C0C2	Q9C0C2 [891-911]	Q9C0C2 1xPhospho [S893(100)]	182 kDa tankyrase-1-binding protein OS=Homo sapiens OX=9606 GN=TNKS1BP1 PE=1 SV=4	[K].RDSLGAYASQDANEQGQDLGK.[R]	1xPhospho [S3(100)]	21.0757	21.2697	17.1937	17.1549	16.8752	24.0744	22.5471	25.2801	22.0931	20.9435	21.3808	22.192	16.6672			24.0154	23.5141	20.9165	21.2126	16.9676	24.3415	24.8253	21.027	19.7222	17.4745		19.261	20.9659	18.9796	18.1807	19.7754	19.7766	20.4231	20.431		19.3958	20.1158	16.469	20.734			21.6152	21.4903	18.8911
Q9C0C2	Q9C0C2 [976-1000]		182 kDa tankyrase-1-binding protein OS=Homo sapiens OX=9606 GN=TNKS1BP1 PE=1 SV=4	[R].SFGTRPLSSGFSPEEAQQQDEEFEK.[K]	1xPhospho [S/T]						22.512		22.9076			20.2174	20.6518				22.5299	21.7969	18.2292			22.6308	22.9809	17.938					19.0624											18.0337			18.9495
Q9C0C2	Q9C0C2 [1664-1676]	Q9C0C2 1xPhospho [S1666(100)]	182 kDa tankyrase-1-binding protein OS=Homo sapiens OX=9606 GN=TNKS1BP1 PE=1 SV=4	[R].NRSAEEGELAESK.[S]	1xPhospho [S3(100)]	21.329	21.672	17.618			23.7079	22.7599	24.4773	22.0536	15.8392	20.9417	21.2897	18.3822			23.2457	22.6199	20.7297		18.5216	22.5544	22.3912	20.534			20.429	19.5174	22.1036	19.4871	17.6782		19.3277	20.5089			21.7644	21.6534	18.3699	22.0801			20.0506		15.3991
Q9C0C2	Q9C0C2 [1666-1676]	Q9C0C2 1xPhospho [S1666(100)]	182 kDa tankyrase-1-binding protein OS=Homo sapiens OX=9606 GN=TNKS1BP1 PE=1 SV=4	[R].SAEEGELAESK.[S]	1xPhospho [S1(100)]								18.7545	20.8353	18.3145					15.8149				19.419		18.3073	18.2876		17.7132			18.8472		18.4531	17.2178				18.8268				18.2789			18.3303		17.4168
Q9C0C2	Q9C0C2 [1015-1043]	Q9C0C2 1xPhospho [S1024(98.1)]	182 kDa tankyrase-1-binding protein OS=Homo sapiens OX=9606 GN=TNKS1BP1 PE=1 SV=4	[R].DAGRPGERGSGGLFSPSTAHVPDGALGQR.[D]	1xPhospho [S10(98.1)]	21.4887	20.8505				21.0365		22.6601				18.8886				20.5171	19.6037				22.3724	22.7961	20.865								20.9645	17.4396	19.2215									19.0325
Q9C0C2	Q9C0C2 [120-135]	Q9C0C2 1xPhospho [T131(100)]	182 kDa tankyrase-1-binding protein OS=Homo sapiens OX=9606 GN=TNKS1BP1 PE=1 SV=4	[K].EEAGKEEPPPLTPPAR.[C]	1xPhospho [T12(100)]	24.1427	23.3838	20.0544			22.481	23.0923	24.6604			19.3377	20.0658	18.6042			22.1327	21.4908	20.0905			23.6382	23.4479	21.0605			20.6549	21.0048	21.7696			21.023	21.2561	21.612			21.1124	20.9509	18.3789	21.3853			19.15
Q9C0C2	Q9C0C2 [590-608]	Q9C0C2 1xPhospho [S601(100)]	182 kDa tankyrase-1-binding protein OS=Homo sapiens OX=9606 GN=TNKS1BP1 PE=1 SV=4	[R].YESQEPLAGQESPLPLATR.[E]	1xPhospho [S12(100)]	21.1574	22.2954	18.7329	19.7455	19.6185	21.52		24.2957	21.4267	19.7538	18.2188	17.9547			17.1582	19.9508	19.7546	18.397	20.2451	18.9892	21.1744	21.9801	20.7205	20.4216	18.9129			17.8112	18.7082	17.8551	19.9662	17.7228	18.1469	19.7763	19.793	19.325	21.0722		20.2895	16.627	20.4365	18.1591	17.8554	17.6935
Q9C0C2	Q9C0C2 [684-700]	Q9C0C2 1xPhospho [S691(100)]	182 kDa tankyrase-1-binding protein OS=Homo sapiens OX=9606 GN=TNKS1BP1 PE=1 SV=4	[R].WLDDLLASPPPSGGGAR.[R]	1xPhospho [S8(100)]				14.9129		22.386		23.359		19.4543						20.0951	19.7869	15.6225			21.4254	21.9765	16.7851		18.7297	18.7276	14.8007	19.2285	19.4683		17.235				16.1496	19.6512	18.414		19.7046			17.9138		15.1229
Q9C0C2	Q9C0C2 [1618-1632]	Q9C0C2 2xPhospho [S1620(100);S1621(100)]	182 kDa tankyrase-1-binding protein OS=Homo sapiens OX=9606 GN=TNKS1BP1 PE=1 SV=4	[R].VPSSDEEVVEEPQSR.[R]	2xPhospho [S3(100);S4(100)]						23.9834			20.7122	20.1542																23.8386				16.6083			16.8082						20.1081
Q9C0C2	Q9C0C2 [1618-1632]	Q9C0C2 1xPhospho [S1621(100)]	182 kDa tankyrase-1-binding protein OS=Homo sapiens OX=9606 GN=TNKS1BP1 PE=1 SV=4	[R].VPSSDEEVVEEPQSR.[R]	1xPhospho [S4(100)]	22.9523	23.228	20.4636	20.6679	18.671	21.5686	19.7964	24.9634	22.0559	20.0736	18.3989	18.9742	19.8401	16.3483	20.1396	21.0115	20.9674	20.0198	17.9994	16.3938	23.2288	23.8439	22.6101	21.2196	18.4394	21.3785	19.7093	20.1429	18.4333	17.2673	22.0944	21.501	21.5423	19.1744	19.875	22.0027	23.0171	17.487	22.3283		21.1614	19.0397	16.6167
Q9C0C2	Q9C0C2 [671-683]	Q9C0C2 1xPhospho [S672(100)]	182 kDa tankyrase-1-binding protein OS=Homo sapiens OX=9606 GN=TNKS1BP1 PE=1 SV=4	[R].ASPEPPGPESSSR.[W]	1xPhospho [S2(100)]	21.2153	21.542	19.2286	21.7568	21.7536	21.7551	20.297	24.6672	23.6333	22.2565	20.3472	20.3391		21.2866	20.3587	21.2887	21.3241	20.7406	22.4618	22.2647	22.3912	23.3415	22.4003	24.3633	22.9797		20.0545	20.5334	21.6287	20.9664			20.4399	23.4699	21.9989	20.1875	21.7385		20.6702	20.0305	22.6559	20.4243	22.2508	22.0803
Q9C0C2	Q9C0C2 [1615-1632]		182 kDa tankyrase-1-binding protein OS=Homo sapiens OX=9606 GN=TNKS1BP1 PE=1 SV=4	[R].ASRVPSSDEEVVEEPQSR.[R]	1xPhospho [S]		18.7469	17.463					19.1742			17.883			16.0383		18.6999	18.2778	17.0291						19.1128			17.8278	19.1004			17.9808	20.1398	17.7336				20.3095				19.3281			18.5339
Q9C0C2	Q9C0C2 [1615-1632]	Q9C0C2 2xPhospho [S1620(100);S1621(100)]	182 kDa tankyrase-1-binding protein OS=Homo sapiens OX=9606 GN=TNKS1BP1 PE=1 SV=4	[R].ASRVPSSDEEVVEEPQSR.[R]	2xPhospho [S6(100);S7(100)]	23.3025	21.2238				22.8382		24.1537	17.5727		18.0725	20.0425	17.2056			22.1897	22.5323	19.5206			22.9532	23.3513					18.8267	18.8693			22.2595	22.0908	20.825			20.6695	22.1325		20.1633			17.4655
Q9C0C2	Q9C0C2 [1132-1142]	Q9C0C2 1xPhospho [S1138(100)]	182 kDa tankyrase-1-binding protein OS=Homo sapiens OX=9606 GN=TNKS1BP1 PE=1 SV=4	[R].VSGAGFSPSSK.[M]	1xPhospho [S7(100)]		18.1673	17.4189	17.3891	17.7779	22.0962	21.7825	24.1214	21.181	19.3258	19.1575		17.1981	16.6267		20.5166	19.7343	19.2889	18.5306		21.5276	21.765	20.5055	18.9621		20.1747	19.1568	21.3457	19.6472	17.8447	17.6809	20.2161	19.9973	18.2306	17.3146	20.8301	20.487	19.6221	22.2049		20.4792	19.1186	17.5833
Q9C0C2	Q9C0C2 [663-683]	Q9C0C2 1xPhospho [S672(100)]	182 kDa tankyrase-1-binding protein OS=Homo sapiens OX=9606 GN=TNKS1BP1 PE=1 SV=4	[R].TEAQDLCRASPEPPGPESSSR.[W]	1xCarbamidomethyl [C7];1xPhospho [S10(100)]	25.6675	25.3552	21.8729	20.62	19.131	25.3467	24.7489	27.0096	22.2802	18.0125	22.7692	23.5348	20.8365	16.1307	19.362	25.346	25.0638	23.013	21.0708	20.4088	26.0607	26.493	23.955	21.4812	19.7022	23.8607	23.7017	23.924	21.4723	20.5547	24.3972	24.0422	23.2581	21.1028	20.3599	23.5143	25.0198	20.0527	23.3003	19.6212	21.3923	23.7201	23.0606	20.6033
Q9C0C2	Q9C0C2 [870-879]	Q9C0C2 1xPhospho [S872(100)]	182 kDa tankyrase-1-binding protein OS=Homo sapiens OX=9606 GN=TNKS1BP1 PE=1 SV=4	[K].RDSLGTYSSR.[D]	1xPhospho [S3(100)]	22.0356	21.7222	18.7597	18.1688	18.8119	23.3517	22.8895	25.2156	22.6759	20.4414	22.062	22.4544	18.7082		17.8385	23.7789	23.5863	21.6539			24.3526	24.8853	17.0733			21.2502	20.522	21.7971	19.9258	19.5922	21.1497	21.3237	21.8199	17.7173	19.6045	20.0285	20.9986		20.1723			21.5241
Q9C0C2	Q9C0C2 [125-135]	Q9C0C2 1xPhospho [T131(100)]	182 kDa tankyrase-1-binding protein OS=Homo sapiens OX=9606 GN=TNKS1BP1 PE=1 SV=4	[K].EEPPPLTPPAR.[C]	1xPhospho [T7(100)]	24.5026	24.2558	21.7468	21.9374	21.8607	24.6979	22.0806	26.1103	23.7691	22.0841	20.767	21.852	20.2195		20.3924	23.7573	22.3099	21.1314	20.9685	21.23	23.7195	24.0475	22.7329	21.7924	20.8164	23.5602	23.6103	23.8164	22.5621	22.063	21.692	22.7926	22.517	22.3982	21.9458	22.6713	23.1181	19.747	23.4225	20.9462	23.1695	21.5216	20.0181	20.8036
Q9C0C2	Q9C0C2 [1099-1111]	Q9C0C2 1xPhospho [S1103(100)]	182 kDa tankyrase-1-binding protein OS=Homo sapiens OX=9606 GN=TNKS1BP1 PE=1 SV=4	[R].EAAFSPGQQDWSR.[D]	1xPhospho [S5(100)]						19.001		19.9558																18.5862										16.8859					21.0289	15.8678			17.3353
Q9C0C2	Q9C0C2 [219-227]	Q9C0C2 1xPhospho [S221(100)]	182 kDa tankyrase-1-binding protein OS=Homo sapiens OX=9606 GN=TNKS1BP1 PE=1 SV=4	[R].GWSQEGPVK.[S]	1xPhospho [S3(100)]	21.2634	21.3884	18.5591		18.7218	23.1566	21.7028	23.0828	20.2475	18.6835	20.6034	21.4173				21.0785	20.1865	18.894	18.4858		22.0571	22.0444	18.9952	17.5972	15.8306			19.5502	18.5439				19.4088	19.2485	18.1986				18.0711		16.6959			15.2182
Q9C0C2	Q9C0C2 [1154-1168]		182 kDa tankyrase-1-binding protein OS=Homo sapiens OX=9606 GN=TNKS1BP1 PE=1 SV=4	[K].TTAGSVDWTDQLGLR.[N]	1xPhospho [T/S]	17.6581	17.9831				19.637		20.7293				18.1028				19.5287	17.2342				19.0503	19.0319											15.23						15.7722
Q9C0C2	Q9C0C2 [656-683]		182 kDa tankyrase-1-binding protein OS=Homo sapiens OX=9606 GN=TNKS1BP1 PE=1 SV=4	[R].AETTQARTEAQDLCRASPEPPGPESSSR.[W]	1xCarbamidomethyl [C14];1xPhospho [T/S]	21.1616	21.603				21.3337					17.755					21.6875												19.1321									20.8789					19.7136
Q9C0C2	Q9C0C2 [174-186]	Q9C0C2 1xPhospho [S178(100)]	182 kDa tankyrase-1-binding protein OS=Homo sapiens OX=9606 GN=TNKS1BP1 PE=1 SV=4	[K].EVLASPDRLWGSR.[L]	1xPhospho [S5(100)]	17.7625		15.9881			20.0284		21.5292				18.0582				18.4335					20.6686	20.2062					17.1635	19.5964					17.3625			18.7029	17.9982		19.8471			18.0725
Q9C0C2	Q9C0C2 [1645-1657]	Q9C0C2 1xPhospho [S1652(99.3)]	182 kDa tankyrase-1-binding protein OS=Homo sapiens OX=9606 GN=TNKS1BP1 PE=1 SV=4	[K].VNLFPGLSPSALK.[A]	1xPhospho [S8(99.3)]						18.6375		20.4037								16.2169					18.6031	18.854						17.7415								17.5375			19.3817
Q9C0C2	Q9C0C2 [849-858]	Q9C0C2 1xPhospho [S851(100)]	182 kDa tankyrase-1-binding protein OS=Homo sapiens OX=9606 GN=TNKS1BP1 PE=1 SV=4	[K].RDSQGTYSSR.[D]	1xPhospho [S3(100)]						20.5756		21.6223	19.5467		18.8566					19.0334	18.7001				18.7545	22.0423						20.1035
Q9Y2I7	Q9Y2I7 [305-315]	Q9Y2I7 1xPhospho [S307(100)]	1-phosphatidylinositol 3-phosphate 5-kinase OS=Homo sapiens OX=9606 GN=PIKFYVE PE=1 SV=3	[R].SASITNLSLDR.[S]	1xPhospho [S3(100)]	23.1266	22.7156	17.9362	17.5033	16.6565	22.4177	21.2078	23.6517	20.4054	18.8777	18.9833	20.3741				22.2853	22.2746	17.6624	17.313		23.2919	23.9432	20.3887	18.6335	17.6188			19.8267	17.5308	17.678			19.3181	17.4361	17.6361								17.664	17.3622
Q9Y2I7	Q9Y2I7 [1754-1761]	Q9Y2I7 1xPhospho [S1754(100)]	1-phosphatidylinositol 3-phosphate 5-kinase OS=Homo sapiens OX=9606 GN=PIKFYVE PE=1 SV=3	[K].SPDLSSQK.[R]	1xPhospho [S1(100)]	20.2405	19.867				20.2919	18.1449	20.6052	19.0938		19.0948	19.1903				20.9444	20.3998				18.3531	20.355						18.2613			19.1472		17.0214				16.8141
Q9NQ66	Q9NQ66 [1197-1210]		1-phosphatidylinositol 4,5-bisphosphate phosphodiesterase beta-1 OS=Homo sapiens OX=9606 GN=PLCB1 PE=1 SV=1	[K].TPSSEELGGDIPGK.[E]	1xPhospho [S/T]							17.8009		17.0789																						21.52	19.6864
Q00722	Q00722 [958-979]		1-phosphatidylinositol 4,5-bisphosphate phosphodiesterase beta-2 OS=Homo sapiens OX=9606 GN=PLCB2 PE=1 SV=2	[R].SLPREESAGAAPGEGPEGVDGR.[V]	1xPhospho [S]	20.7106	21.2662	16.2377	19.391	16.0221	19.6985		21.758	19.2546		18.384	20.6413									20.8422	20.6275				22.442	22.0449					21.7454			16.3709	21.3975	22.7584	18.9809
Q00722	Q00722 [956-979]	Q00722 1xPhospho [S958(99.7)]	1-phosphatidylinositol 4,5-bisphosphate phosphodiesterase beta-2 OS=Homo sapiens OX=9606 GN=PLCB2 PE=1 SV=2	[K].KRSLPREESAGAAPGEGPEGVDGR.[V]	1xPhospho [S3(99.7)]	23.4795	23.102	18.943			22.0232	19.9728	23.0009				21.8451				20.4973	20.0332					22.3323	20.1201			21.6855		19.4643					20.2037			19.4863	20.4529					19.215
Q01970	Q01970 [537-545]	Q01970 1xPhospho [S537(100)]	1-phosphatidylinositol 4,5-bisphosphate phosphodiesterase beta-3 OS=Homo sapiens OX=9606 GN=PLCB3 PE=1 SV=2	[K].SLGDEGLNR.[G]	1xPhospho [S1(100)]	17.8781	19.1123	17.1457	16.3755		20.9216		22.6749	19.0835	17.1756	19.721	20.3704				19.4665	18.3285	15.7231			20.4127	20.2841						18.1544	16.3621			18.7459	17.887		15.5365	18.2917	18.9458		18.3913			17.5857
P51178	P51178 [442-474]		1-phosphatidylinositol 4,5-bisphosphate phosphodiesterase delta-1 OS=Homo sapiens OX=9606 GN=PLCD1 PE=1 SV=2	[K].LGGLLPPGGEGGPEATVVSDEDEAAEMEDEAVR.[S]	1xPhospho [T/S]	17.539	20.2514				19.3689		21.4351				19.4525				16.4002							16.5038			21.276		16.7466			20.6239	17.4939	19.3487				20.2703					19.2019
P51178	P51178 [442-474]		1-phosphatidylinositol 4,5-bisphosphate phosphodiesterase delta-1 OS=Homo sapiens OX=9606 GN=PLCD1 PE=1 SV=2	[K].LGGLLPPGGEGGPEATVVSDEDEAAEMEDEAVR.[S]	1xOxidation [M27];1xPhospho [T/S]		21.2175	18.2409			19.3277		21.0687								20.0879	21.4549									22.2831	19.5325	20.3889					19.4957			20.801	22.3121		15.8584
O75038	O75038 [593-611]	O75038 1xPhospho [S595(100)]	1-phosphatidylinositol 4,5-bisphosphate phosphodiesterase eta-2 OS=Homo sapiens OX=9606 GN=PLCH2 PE=2 SV=3	[K].AASVEEGDEGQDSPGGQSR.[G]	1xPhospho [S3(100)]						17.7919										19.7448	19.1419
P19174	P19174 [1230-1243]	P19174 1xPhospho [S1233(100)]	1-phosphatidylinositol 4,5-bisphosphate phosphodiesterase gamma-1 OS=Homo sapiens OX=9606 GN=PLCG1 PE=1 SV=1	[R].ERGSDASGQLFHGR.[A]	1xPhospho [S4(100)]	22.206	21.3194				20.4627						19.4041									22.5126	23.4176									18.382						17.1247
P19174	P19174 [517-536]		1-phosphatidylinositol 4,5-bisphosphate phosphodiesterase gamma-1 OS=Homo sapiens OX=9606 GN=PLCG1 PE=1 SV=1	[K].IYYSEETSSDQGNEDEEEPK.[E]	1xPhospho [T/S/Y]	22.4616	22.0586									18.77	18.9328									20.9051	21.4788				19.6451					23.3237	21.7988				20.5472	20.739	17.1838
P19174	P19174 [1244-1252]	P19174 1xPhospho [S1248(100)]	1-phosphatidylinositol 4,5-bisphosphate phosphodiesterase gamma-1 OS=Homo sapiens OX=9606 GN=PLCG1 PE=1 SV=1	[R].AREGSFESR.[Y]	1xPhospho [S5(100)]	24.9149	23.3184				22.2584	21.683	23.0079	21.0447		19.8573	21.2133				22.7393	22.6531				24.5821	25.2843	20.1847			19.2867		21.471		17.308	22.4886	21.2505	20.2296			20.8572	21.4077	18.3999				21.0797
P09543	P09543 [245-255]		2',3'-cyclic-nucleotide 3'-phosphodiesterase OS=Homo sapiens OX=9606 GN=CNP PE=1 SV=2	[K].RPPGVLHCTTK.[F]	1xCarbamidomethyl [C8]	24.6242	23.489			18.7095		19.2624	19.5332		17.4925	22.8776	21.3581			18.4036	19.3554					18.2653	24.4585	20.603	19.8658	18.1763	23.6223	22.0659	19.5361	18.3022		22.4384	21.2216				23.7867	24.5937	18.2865				19.8374		19.0982
P09543	P09543 [165-175]	P09543 1xPhospho [S170(100)]	2',3'-cyclic-nucleotide 3'-phosphodiesterase OS=Homo sapiens OX=9606 GN=CNP PE=1 SV=2	[K].NQWQLSADDLK.[K]	1xPhospho [S6(100)]	22.1993	21.3089	15.638			20.1008		20.5006	16.9283		18.5097	19.748				19.2996	19.3896				22.5431	23.5936	18.7046	16.6899		21.2227	19.2524	18.6031			20.6883	19.7971	17.7904			20.1434	21.0872	17.9681				19.6761
P09543	P09543 [165-176]	P09543 1xPhospho [S170(100)]	2',3'-cyclic-nucleotide 3'-phosphodiesterase OS=Homo sapiens OX=9606 GN=CNP PE=1 SV=2	[K].NQWQLSADDLKK.[L]	1xPhospho [S6(100)]	20.3368	18.949															17.1506				21.1736	21.3076					16.3627				18.8664	17.5944				18.0383	17.8731
P09543	P09543 [9-15]	P09543 1xPhospho [S9(100)]	2',3'-cyclic-nucleotide 3'-phosphodiesterase OS=Homo sapiens OX=9606 GN=CNP PE=1 SV=2	[K].SHTFLPK.[I]	1xPhospho [S1(100)]	24.1154	23.2076														20.8879					23.0418	24.1466	20.6338					19.7982
P29728	P29728 [405-419]		2'-5'-oligoadenylate synthase 2 OS=Homo sapiens OX=9606 GN=OAS2 PE=1 SV=3	[K].TGSDADLVVFHNSLK.[S]	1xPhospho [T/S]	19.1266	19.2255									20.5038	19.8641															17.9054
Q99460	Q99460 [270-292]	Q99460 1xPhospho [T273(100)]	26S proteasome non-ATPase regulatory subunit 1 OS=Homo sapiens OX=9606 GN=PSMD1 PE=1 SV=2	[R].TVGTPIASVPGSTNTGTVPGSEK.[D]	1xPhospho [T4(100)]	23.9213	24.5511	20.0714	16.2211		23.1338	23.2961	24.7542	20.3805	18.4941	20.9934	22.9269	19.8475			21.3484	21.2318		15.7905	16.3962	21.6467	24.4936	19.4069	19.2775	16.1033	21.2904	19.8532	21.3227	16.8751		23.6702	22.5064	20.4675	17.3309		22.1938	22.9363	21.1355	21.7419	14.5367	19.4515	21.0462	16.9772	15.8882
Q99460	Q99460 [311-319]	Q99460 1xPhospho [S315(100)]	26S proteasome non-ATPase regulatory subunit 1 OS=Homo sapiens OX=9606 GN=PSMD1 PE=1 SV=2	[K].TPEASPEPK.[D]	1xPhospho [S5(100)]		19.3515									22.5806	19.8017	18.3695									19.9801				20.3108	19.7451				21.8193	21.1725				22.0765	21.1421	20.483
Q99460	Q99460 [303-319]	Q99460 2xPhospho [S305(98.6);S315(100)]	26S proteasome non-ATPase regulatory subunit 1 OS=Homo sapiens OX=9606 GN=PSMD1 PE=1 SV=2	[K].TSSAFVGKTPEASPEPK.[D]	2xPhospho [S3(98.6);S13(100)]	23.1701	23.0694				22.0373		21.6799			18.9561	19.9076	16.7443			21.7148	21.5694				23.0362	23.5075	18.6501			22.682	20.712	19.2385			23.2003	21.7661	18.0937			22.5223	23.1613	18.7205
O75832	O75832 [136-145]		26S proteasome non-ATPase regulatory subunit 10 OS=Homo sapiens OX=9606 GN=PSMD10 PE=1 SV=1	[K].DHYEATAMHR.[A]		23.2233	22.4118	18.3364	18.1283	16.9948	19.9694	19.0391	19.7024			20.9604	20.24			16.4834	20.2973	20.5176			18.5581	21.2895	22.7935	19.275		20.0261	22.1983	20.3366		17.2643	16.8065	21.6095	21.0755	17.9204	19.3037		21.3624	22.4915	19.1562			18.7499	18.3673		19.1726
O75832	O75832 [136-145]		26S proteasome non-ATPase regulatory subunit 10 OS=Homo sapiens OX=9606 GN=PSMD10 PE=1 SV=1	[K].DHYEATAMHR.[A]	1xOxidation [M8]	20.2706	19.3861				19.727					21.5939	18.2456	17.618				19.046				20.0543	20.6855	20.1662				19.2056	17.5982				18.5212	17.8078			19.777	19.7648
O00231	O00231 [12-20]	O00231 1xPhospho [S14(100)]	26S proteasome non-ATPase regulatory subunit 11 OS=Homo sapiens OX=9606 GN=PSMD11 PE=1 SV=3	[R].AQSLLSTDR.[E]	1xPhospho [S3(100)]	19.7093	20.2	17.9455	18.6405	18.6494	20.4415		23.1666	21.2357	19.5658	19.0265	18.922				17.1223			17.5193	17.4514	19.957	20.7907	19.8389	19.3374	17.7917				17.5875	17.5073			17.9796	18.4772	16.9025				18.7493		17.3109		18.116	17.3219
Q13200	Q13200 [9-31]	Q13200 1xPhospho [S16(100)]	26S proteasome non-ATPase regulatory subunit 2 OS=Homo sapiens OX=9606 GN=PSMD2 PE=1 SV=3	[K].APVQPQQSPAAAPGGTDEKPSGK.[E]	1xPhospho [S8(100)]			16.4459	18.169	19.1692			21.6264	20.3491	18.8076			17.3494	17.4735	17.6288				17.4671			18.5122	20.4341	20.1639	18.2324	18.7335		17.3608	18.5726	17.3349			19.2658	19.7096	19.0823	17.9705	18.6697	17.3024			18.7965		17.8741
Q13200	Q13200 [358-369]	Q13200 1xPhospho [S361(100)]	26S proteasome non-ATPase regulatory subunit 2 OS=Homo sapiens OX=9606 GN=PSMD2 PE=1 SV=3	[R].FGGSGSQVDSAR.[M]	1xPhospho [S4(100)]	20.6126	20.9771	18.567	18.527	18.8813	19.5314		22.8228	20.1385	17.8304	18.9308	19.7794	15.2155	16.3183		19.3821			18.531		21.2887	21.5503	19.8078	19.3386		19.4015		19.273	15.0354				19.472	20.1813	18.8909	20.6815	20.8142	19.0013				18.9551	18.4002
P55036	P55036 [238-262]		26S proteasome non-ATPase regulatory subunit 4 OS=Homo sapiens OX=9606 GN=PSMD4 PE=1 SV=1	[R].AAAASAAEAGIATTGTEDSDDALLK.[M]	1xPhospho [S/T]	19.5542	19.2259				19.0774		20.8063													18.9945	19.354									19.7204	17.3993
O00233	O00233 [77-87]		26S proteasome non-ATPase regulatory subunit 9 OS=Homo sapiens OX=9606 GN=PSMD9 PE=1 SV=3	[R].HNIICLQNDHK.[A]	1xCarbamidomethyl [C5]	21.9105	21.3125				20.5078	18.8134		19.2475							20.5058	21.2314				17.8282	21.8565				17.4267	19.972	18.3845				20.5526				20.8364	21.7987
O00233	O00233 [1-28]	O00233 1xMet-loss+Acetyl [N-Term];1xPhospho [S2(100)]	26S proteasome non-ATPase regulatory subunit 9 OS=Homo sapiens OX=9606 GN=PSMD9 PE=1 SV=3	[-].MSDEEARQSGGSSQAGVVTVSDVQELMR.[R]	1xMet-loss+Acetyl [N-Term];1xPhospho [S2(100)]
P62191	P62191 [363-371]		26S proteasome regulatory subunit 4 OS=Homo sapiens OX=9606 GN=PSMC1 PE=1 SV=1	[K].RIFQIHTSR.[M]		22.5923	21.0377				20.1221		20.6504								19.9069	18.5856				18.4686	22.0651		16.9114		21.193	19.2946	18.2219			17.3596	20.163	18.0608			20.9117	21.672	16.7028			17.0012	18.3474		16.2583
P43686	P43686 [409-418]		26S proteasome regulatory subunit 6B OS=Homo sapiens OX=9606 GN=PSMC4 PE=1 SV=2	[K].KDEQEHEFYK.[-]		18.3296	22.0024		17.7838		20.4026	20.4068						16.2653		17.1142	20.2003	21.2686				21.5668	20.3365				21.8112	19.4646		17.6098	18.027		21.6591				20.5761	21.6887	18.4607
P43686	P43686 [274-287]		26S proteasome regulatory subunit 6B OS=Homo sapiens OX=9606 GN=PSMC4 PE=1 SV=2	[K].RFDAQTGADREVQR.[I]		23.3963	21.2736			15.9441	20.2388	21.4808									20.4137	21.4941	18.4147			21.3965	23.2105				22.9456	20.3606	19.4403	17.7058			22.3103				21.2901	21.6682					18.8295
P62195	P62195 [202-213]		26S proteasome regulatory subunit 8 OS=Homo sapiens OX=9606 GN=PSMC5 PE=1 SV=1	[R].AVAHHTDCTFIR.[V]	1xCarbamidomethyl [C8]	20.3168	19.6977																				20.7487				19.4859	18.0518				19.3802	19.4331				19.0268	19.0903
Q13442	Q13442 [57-73]	Q13442 2xPhospho [S60(100);S63(100)]	28 kDa heat- and acid-stable phosphoprotein OS=Homo sapiens OX=9606 GN=PDAP1 PE=1 SV=1	[K].SLDSDESEDEEDDYQQK.[R]	2xPhospho [S4(100);S7(100)]	25.758	24.3651				24.2502		24.5556	19.692	20.3788	21.2462	22.5586				23.6619	24.3288	17.2873			25.3299	26.7985									24.0262	20.0609	21.5707				21.9214					19.7677	17.9744
Q13442	Q13442 [57-73]	Q13442 1xPhospho [S60(100)]	28 kDa heat- and acid-stable phosphoprotein OS=Homo sapiens OX=9606 GN=PDAP1 PE=1 SV=1	[K].SLDSDESEDEEDDYQQK.[R]	1xPhospho [S4(100)]	26.7627	27.1397	22.8782	22.2765	22.1836	23.3419	17.7207	25.6329	23.004	21.4514	21.3272	22.7677	21.6313	19.4732	21.896	21.2426	22.8222		19.4706		25.1288	25.4789	24.0873	22.8306	19.59	25.3341	23.972	23.7172	20.4224	20.568	27.456	25.8041	24.1912	22.2773	22.5454	25.4571	26.1975	22.6382	22.7813	18.6103	21.028	22.9628	21.5756	20.1634
O60783	O60783 [113-125]		28S ribosomal protein S14, mitochondrial OS=Homo sapiens OX=9606 GN=MRPS14 PE=1 SV=1	[R].HLADHGQLSGIQR.[A]		20.4304									16.8621	21.6777		17.8243	17.7223		17.3767					21.6566	18.4858	19.0323	18.1965	17.6927		19.4786	16.9483	16.4023	16.1119	20.4259	19.5238				18.7762	21.6872		20.0033	15.0091	17.9209	19.4437	19.1468
Q9Y3D3	Q9Y3D3 [125-137]	Q9Y3D3 1xPhospho [T130(100)]	28S ribosomal protein S16, mitochondrial OS=Homo sapiens OX=9606 GN=MRPS16 PE=1 SV=1	[K].TDAEATDTEATET.[-]	1xPhospho [T6(100)]	22.2933	22.8463	18.7134			20.0083					18.7452	20.8712	20.0003		16.2884	20.5189	21.3903	16.2768			21.8116	22.196	21.8483			22.9779	21.3425	20.5915	19.4186		22.9275	21.0591	19.2554			21.6661	22.2532	18.5048	20.2481			21.2433
P82909	P82909 [42-57]		28S ribosomal protein S36, mitochondrial OS=Homo sapiens OX=9606 GN=MRPS36 PE=1 SV=2	[R].SAGLPSHSSVISQHSK.[G]		19.2169			17.0913			17.7599																						17.7799	17.7916	19.739	19.2259				20.2124	21.0198
O43598	O43598 [157-174]	O43598 1xPhospho [S169(100)]	2'-deoxynucleoside 5'-phosphate N-hydrolase 1 OS=Homo sapiens OX=9606 GN=DNPH1 PE=1 SV=1	[R].YFEADPPGQVAASPDPTT.[-]	1xPhospho [S13(100)]		18.1526				20.8016		22.346			17.3371	18.6989				18.6664	18.2565				20.081	20.9407											17.064				19.45	16.2953	15.9198			18.4188
O43598	O43598 [1-15]	O43598 1xMet-loss+Acetyl [N-Term]	2'-deoxynucleoside 5'-phosphate N-hydrolase 1 OS=Homo sapiens OX=9606 GN=DNPH1 PE=1 SV=1	[-].MAAAMVPGRSESWER.[G]	1xMet-loss+Acetyl [N-Term];1xPhospho [S]	19.9766	19.5644						20.6274													20.6219	20.9744				19.2579	17.6552	17.467				17.7886						17.0961
Q02218	Q02218 [687-697]		2-oxoglutarate dehydrogenase, mitochondrial OS=Homo sapiens OX=9606 GN=OGDH PE=1 SV=3	[R].HHVLHDQNVDK.[R]		22.5975	21.9104	18.6862	18.8069	18.7784	20.5479	20.5566	23.3199	21.147	16.5595	19.0567	21.1194		17.8948	21.2883	20.2938		18.9097			19.0738	21.9088	21.166	20.6977	21.4266	22.5521	22.0426	19.7778	19.7313	18.1393		20.8484	20.6146		18.9305	23.1969	24.5687	18.8578	18.4399	20.3314	20.0026	20.2306		20.9164
P12694	P12694 [333-346]	P12694 1xPhospho [S337(99.8)]	2-oxoisovalerate dehydrogenase subunit alpha, mitochondrial OS=Homo sapiens OX=9606 GN=BCKDHA PE=1 SV=2	[R].IGHHSTSDDSSAYR.[S]	1xPhospho [S5(99.8)]	23.5638	23.3247	20.1124	22.2878	22.2711	21.718	20.5604	24.2283	23.2752	21.5664	22.3883	22.8966	22.8889	21.1684	23.2306	21.4573	22.6802	19.1057	20.927	20.3941	21.9791	21.8464	23.3579	22.4277	21.3969	25.5954	24.3055	23.0458	21.6435	20.5406	24.4542	24.0183	23.5157	22.6884	22.1801	24.9782	25.7489	22.837	22.235	18.1094	22.1588	20.774	21.0141	19.3608
P12694	P12694 [333-356]	P12694 2xPhospho [S347(100);S/T/Y]	2-oxoisovalerate dehydrogenase subunit alpha, mitochondrial OS=Homo sapiens OX=9606 GN=BCKDHA PE=1 SV=2	[R].IGHHSTSDDSSAYRSVDEVNYWDK.[Q]	2xPhospho [S15(100);S/T/Y]	24.9941	24.4155	19.5149		18.2444	22.6459		23.9399				21.1784	18.4608		18.1672	23.7891	22.8604				23.1325	23.8278	21.4788			26.0402	22.6324	21.406		17.7806	25.2658	22.834	21.1767			23.8942	24.723	20.8292	18.8204			21.6704
P12694	P12694 [347-356]	P12694 1xPhospho [S347(100)]	2-oxoisovalerate dehydrogenase subunit alpha, mitochondrial OS=Homo sapiens OX=9606 GN=BCKDHA PE=1 SV=2	[R].SVDEVNYWDK.[Q]	1xPhospho [S1(100)]				20.6422	20.9075			20.5963	21.1797	20.1361					18.5813				18.6959					19.1714	19.0742	19.3618			19.5873	19.1313				20.1097	20.514						18.5742		18.566	18.8889
Q9H6S0	Q9H6S0 [1201-1216]		3'-5' RNA helicase YTHDC2 OS=Homo sapiens OX=9606 GN=YTHDC2 PE=1 SV=2	[K].SSADTEFSDECTTAER.[V]	1xCarbamidomethyl [C11];1xPhospho [S/T]	19.5664	19.2295				20.5562		20.891				18.6275				18.5664	18.522					18.6758						17.7114
Q9H6S0	Q9H6S0 [1200-1216]		3'-5' RNA helicase YTHDC2 OS=Homo sapiens OX=9606 GN=YTHDC2 PE=1 SV=2	[R].KSSADTEFSDECTTAER.[V]	1xCarbamidomethyl [C12];1xPhospho [S/T]	20.0968	19.5092				19.5098		18.8676				17.2143				17.9357						19.2355
Q9H6S0	Q9H6S0 [1221-1231]	Q9H6S0 1xPhospho [S1221(99.4)]	3'-5' RNA helicase YTHDC2 OS=Homo sapiens OX=9606 GN=YTHDC2 PE=1 SV=2	[K].SPSPALHPPQK.[Y]	1xPhospho [S1(99.4)]	23.6648	22.6211				21.942	20.6469	23.672	20.9809	18.1765	17.065	19.7952				19.8966	19.0996				22.5278	22.7953	17.1711					20.3302	17.5968	15.9664		17.7386	19.1102									17.2289
Q9H6S0	Q9H6S0 [1069-1097]		3'-5' RNA helicase YTHDC2 OS=Homo sapiens OX=9606 GN=YTHDC2 PE=1 SV=2	[R].LASNALQEPSSFRVDGIPNDSSDSEMEDK.[T]	1xPhospho [S]	20.2697
Q9H6S0	Q9H6S0 [1279-1289]	Q9H6S0 1xPhospho [S1281(100)]	3'-5' RNA helicase YTHDC2 OS=Homo sapiens OX=9606 GN=YTHDC2 PE=1 SV=2	[K].SPSPRPNMPVR.[Y]	1xPhospho [S3(100)]	21.0749	20.5231						19.9763			15.8653										18.3712												16.9778			18.275
Q9NWU5	Q9NWU5 [63-71]		39S ribosomal protein L22, mitochondrial OS=Homo sapiens OX=9606 GN=MRPL22 PE=1 SV=1	[R].RPAEIYHCR.[R]	1xCarbamidomethyl [C8]	19.4218	19.1155				18.6834	18.7128	19.2523			19.4859	18.0909									19.0704	20.4572	19.0088			20.6463	18.6855				20.3936	18.9145	17.7542			19.8234	20.9026		17.6855
Q13084	Q13084 [37-49]		39S ribosomal protein L28, mitochondrial OS=Homo sapiens OX=9606 GN=MRPL28 PE=1 SV=4	[R].TPTPVHYRPHGAK.[F]					16.7278								16.9406			17.9672	17.2707		16.7506	15.4888		18.6504		20.1994			21.6808			17.5236	17.0212	21.6794						19.8856			16.5123		18.6873
Q15125	Q15125 [210-221]		3-beta-hydroxysteroid-Delta(8),Delta(7)-isomerase OS=Homo sapiens OX=9606 GN=EBP PE=1 SV=3	[K].HLTHAQSTLDAK.[A]		21.9788	21.3224		16.9873		19.445		19.5358			20.3545	19.2789			17.6229	19.7796	20.3384				20.4294	21.9145		17.5712	17.4684	22.1469	20.9177				21.9257	20.8478	17.0697			21.0342	21.9318	18.616
Q6NVY1	Q6NVY1 [339-347]		3-hydroxyisobutyryl-CoA hydrolase, mitochondrial OS=Homo sapiens OX=9606 GN=HIBCH PE=1 SV=2	[R].GHDFHEGVR.[A]		23.7507	23.131	16.6162	18.4909	17.9369	20.8989	20.0792	21.5581	18.7373	17.831	20.9817	20.0989	17.4557	18.6299	19.7397	21.2356	21.2289	17.7579			21.3611	23.1794	21.4577	20.3769	18.5126	22.8221	21.8091	20.3293	19.0325	17.7644	22.6962	21.5348	19.5596	19.81	17.2558	21.4243	22.3304	19.1031	18.9256		20.0051	18.5525
O15530	O15530 [239-257]	O15530 1xPhospho [S241(100)]	3-phosphoinositide-dependent protein kinase 1 OS=Homo sapiens OX=9606 GN=PDPK1 PE=1 SV=1	[R].ANSFVGTAQYVSPELLTEK.[S]	1xPhospho [S3(100)]	24.0154	24.0661	19.545		18.4965	22.5417		23.0772	19.0386	17.0757	20.9648	22.2546	18.546	15.9238		22.6881	22.4971		16.472		23.2929	23.4659	20.8346	19.1522		22.7779	20.7275	19.5556			23.4131	22.7822	19.998	18.8676	18.1555	23.1167	24.269	21.2634	18.6197		16.9247	20.2629	16.4874
P46783	P46783 [140-153]	P46783 1xPhospho [S146(100)]	40S ribosomal protein S10 OS=Homo sapiens OX=9606 GN=RPS10 PE=1 SV=1	[K].AEAGAGSATEFQFR.[G]	1xPhospho [S7(100)]	20.6487	20.5308	17.7563		17.7408	20.605		22.974	19.8227	18.5208	17.9377	18.777	17.2842			19.6742	18.9737	14.655			21.5401	22.2934	20.973	20.061				20.1276		17.7641	19.9225	18.8517	19.0418	17.2651			19.3217		20.5704		19.3321	18.8517
P46783	P46783 [120-129]		40S ribosomal protein S10 OS=Homo sapiens OX=9606 GN=RPS10 PE=1 SV=1	[R].GEADRDTYRR.[S]		25.4908	24.9429		21.3627	19.6127	24.3036	21.2665	23.4696	22.3409	18.9075	20.9122	19.7698	20.6769	21.4351	22.0959	21.8034	22.2145		21.4248		22.2592	23.8913	21.9158	23.8743	21.1316	21.4956	22.7671	22.4248	22.0763	20.0848	22.6756	23.9616	20.7641	22.2898	19.3283	22.5876	22.4262	21.3119	20.2084		22.8019		21.5208	21.2234
P62280	P62280 [90-97]		40S ribosomal protein S11 OS=Homo sapiens OX=9606 GN=RPS11 PE=1 SV=3	[R].RDYLHYIR.[K]		22.9424	22.4927	17.2828	18.2449	16.3865	22.2989	18.5621	23.6269	18.9017	17.2106	18.8964	20.1081		18.3159	19.7463	20.9812	21.3605		17.7549		20.183	22.5889	21.4817	21.2758	17.9187	22.6574	21.552	20.0368	17.6051	15.4472	22.5578	21.353	19.5491	19.9831	17.3832	22.1229	22.8591	19.3705	19.4797	16.7296	20.3892	19.2582		17.8359
P62280	P62280 [49-58]		40S ribosomal protein S11 OS=Homo sapiens OX=9606 GN=RPS11 PE=1 SV=3	[K].EAIEGTYIDK.[K]		17.7479		16.9549	16.3426	16.1963	18.0949		18.8458		16.41	18.2035		16.9518		16.5515						17.3917		17.065			17.9541		17.4642	16.5136	16.6323		17.5509	18.182	17.7408	16.7596	18.5443	18.4321	17.9791	17.5507
P25398	P25398 [1-23]	P25398 1xMet-loss+Acetyl [N-Term]	40S ribosomal protein S12 OS=Homo sapiens OX=9606 GN=RPS12 PE=1 SV=3	[-].MAEEGIAAGGVMDVNTALQEVLK.[T]	1xMet-loss+Acetyl [N-Term]																														16.6255
P62277	P62277 [79-93]		40S ribosomal protein S13 OS=Homo sapiens OX=9606 GN=RPS13 PE=1 SV=2	[K].GLAPDLPEDLYHLIK.[K]											17.197				16.1127					18.4723															16.8865	17.4836						14.6988		17.3694
P62263	P62263 [126-143]		40S ribosomal protein S14 OS=Homo sapiens OX=9606 GN=RPS14 PE=1 SV=3	[K].IGRIEDVTPIPSDSTRRK.[G]															21.1418					20.7226	15.9342				20.3472										21.0531						18.4673			18.4784
P62263	P62263 [129-141]		40S ribosomal protein S14 OS=Homo sapiens OX=9606 GN=RPS14 PE=1 SV=3	[R].IEDVTPIPSDSTR.[R]	1xPhospho [S/T]					17.9125								15.4333				19.2802	16.5594					20.0842							17.136	20.8064	17.9763						18.8843	21.2491
P62841	P62841 [128-140]		40S ribosomal protein S15 OS=Homo sapiens OX=9606 GN=RPS15 PE=1 SV=2	[K].HGRPGIGATHSSR.[F]		25.5012	24.0601	23.2848	21.8327	21.425	23.3455	24.351	26.0122	23.9931	20.4143	22.3508	21.0429			22.7832	23.8296	21.0917	21.7393	20.5426	19.4827	22.224	24.1656	23.4236		22.9192	24.7011	23.6398	22.3727	22.2828	20.0416	23.5535	23.4876	21.2272	22.7381	22.0061	24.764	24.2258	21.8088	19.2917	19.9966	21.8112	21.402		21.5915
P62244	P62244 [61-68]		40S ribosomal protein S15a OS=Homo sapiens OX=9606 GN=RPS15A PE=1 SV=2	[K].IVVNLTGR.[L]				17.3523	16.475	16.6262	17.7762		19.8371	17.3092	16.7532	17.5147	18.217	17.1112		16.7136	17.7784	16.7819	17.349			17.9647	17.4853				18.0765	18.2323			17.224	17.5237	18.2434	18.2751		17.3585	17.2247	17.7562	18.3649				17.4697
P62244	P62244 [44-57]		40S ribosomal protein S15a OS=Homo sapiens OX=9606 GN=RPS15A PE=1 SV=2	[K].HGYIGEFEIIDDHR.[A]		19.9649	19.6056				20.1737	18.6813	21.1368									16.9728					19.0416	18.7196								20.1701	17.6826	16.1424			19.5111	20.0026					18.7733
P62249	P62249 [5-15]		40S ribosomal protein S16 OS=Homo sapiens OX=9606 GN=RPS16 PE=1 SV=2	[K].GPLQSVQVFGR.[K]		18.5712		17.7313		15.2578	18.1809		20.426	16.9365		18.0542	17.5371	16.7604					15.8511					17.688				18.0123	17.8484		16.3479		17.8418	17.3548				18.2893	17.9996
P08708	P08708 [108-129]	P08708 1xPhospho [S113(100)]	40S ribosomal protein S17 OS=Homo sapiens OX=9606 GN=RPS17 PE=1 SV=2	[K].LLDFGSLSNLQVTQPTVGMNFK.[T]	1xOxidation [M19];1xPhospho [S6(100)]						19.0973		21.2635																									15.0859
P62269	P62269 [55-66]		40S ribosomal protein S18 OS=Homo sapiens OX=9606 GN=RPS18 PE=1 SV=3	[K].RAGELTEDEVER.[V]			18.7919		17.364	16.1204	19.8107					17.7286						19.7503					21.1101				19.4769	17.8245		17.9399			20.3795						17.8257				18.6102
P62269	P62269 [1-8]	P62269 1xMet-loss+Acetyl [N-Term];1xPhospho [S2(100)]	40S ribosomal protein S18 OS=Homo sapiens OX=9606 GN=RPS18 PE=1 SV=3	[-].MSLVIPEK.[F]	1xMet-loss+Acetyl [N-Term];1xPhospho [S2(100)]						18.3586		18.7902													18.7641										17.9714					16.6877		15.6367
P15880	P15880 [77-89]		40S ribosomal protein S2 OS=Homo sapiens OX=9606 GN=RPS2 PE=1 SV=2	[K].SLEEIYLFSLPIK.[E]																				15.9439
P15880	P15880 [264-275]	P15880 1xPhospho [S264(100)]	40S ribosomal protein S2 OS=Homo sapiens OX=9606 GN=RPS2 PE=1 SV=2	[K].SPYQEFTDHLVK.[T]	1xPhospho [S1(100)]	19.5249	19.377				20.3222		22.1032	16.6874			19.4771					17.9224				19.9504	19.85	19.6314			21.3569	19.6743	16.9556			22.4127	21.4671	19.1903			20.73	20.9668	19.5859	17.051
P15880	P15880 [276-284]	P15880 1xPhospho [S281(100)]	40S ribosomal protein S2 OS=Homo sapiens OX=9606 GN=RPS2 PE=1 SV=2	[K].THTRVSVQR.[T]	1xPhospho [S6(100)]	24.3035	23.9346	19.5356	20.8077	18.718	22.634	20.3637	25.5787	23.0831	18.4991	20.743	19.9442	21.6719	19.5568	20.9556	22.5046	21.6633	18.3134			22.2879	23.9717	23.3439	22.5128	20.6626	24.6764	22.7018	22.8132	21.6179	20.2347	23.0813	22.8869	20.2483	20.2935	18.3062	26.1418	24.1056	24.27			21.2634	19.2644	19.9526
P15880	P15880 [276-293]	P15880 1xPhospho [T276(98.7)]	40S ribosomal protein S2 OS=Homo sapiens OX=9606 GN=RPS2 PE=1 SV=2	[K].THTRVSVQRTQAPAVATT.[-]	1xPhospho [T1(98.7)]					19.1335				21.3169	20.3805			15.6871	18.853					20.2451	20.0268				19.7671	17.2698									19.7689	19.5444								18.8417
P15880	P15880 [146-152]		40S ribosomal protein S2 OS=Homo sapiens OX=9606 GN=RPS2 PE=1 SV=2	[K].EVATAIR.[G]											15.4401			16.9519		16.7514																							17.4456
P60866	P60866 [87-99]		40S ribosomal protein S20 OS=Homo sapiens OX=9606 GN=RPS20 PE=1 SV=1	[K].RLIDLHSPSEIVK.[Q]					14.5244														14.8569		14.6519					15.3083				14.4936	16.7673									16.9754	15.4789				17.2746
P60866	P60866 [5-19]	P60866 1xPhospho [T9(100)]	40S ribosomal protein S20 OS=Homo sapiens OX=9606 GN=RPS20 PE=1 SV=1	[K].DTGKTPVEPEVAIHR.[I]	1xPhospho [T5(100)]	19.8521	19.3133	16.4089	15.8688		18.8272		21.505	17.3116			18.1378				18.586	18.0485				21.0088	22.6606	19.8886	19.2939				20.1111		18.1677			19.1941	16.7189		18.4758			23.3223		21.61
P60866	P60866 [9-19]		40S ribosomal protein S20 OS=Homo sapiens OX=9606 GN=RPS20 PE=1 SV=1	[K].TPVEPEVAIHR.[I]				17.8191		15.3277			20.5684		16.0949	18.2569	18.2675	18.0466		17.5993	17.8018		16.7009				18.4373	18.5323			18.8086	18.6966	18.022	15.7812		17.58	18.8266	18.1587		17.2748	17.4108	17.7942	18.6898	17.2375			18.0081
P62266	P62266 [81-107]		40S ribosomal protein S23 OS=Homo sapiens OX=9606 GN=RPS23 PE=1 SV=3	[K].ITAFVPNDGCLNFIEENDEVLVAGFGR.[K]	1xCarbamidomethyl [C10]																														17.9085				16.4238
P62266	P62266 [38-48]		40S ribosomal protein S23 OS=Homo sapiens OX=9606 GN=RPS23 PE=1 SV=3	[K].ANPFGGASHAK.[G]																										18.7859						19.0486		17.4044			18.0135			18.7198		19.2488
P62266	P62266 [30-37]		40S ribosomal protein S23 OS=Homo sapiens OX=9606 GN=RPS23 PE=1 SV=3	[K].AHLGTALK.[A]		18.7383		17.025											17.0718								19.1131		17.8824
P62851	P62851 [103-111]		40S ribosomal protein S25 OS=Homo sapiens OX=9606 GN=RPS25 PE=1 SV=1	[K].HRAQVIYTR.[N]		21.0008	19.942	18.3045	16.471	19.5614	21.13			19.6682	19.0927		18.1314	18.0064	16.8376		18.8963			17.943					20.6877	18.8591	19.9734	19.0786	18.9901	17.5045					20.1941	16.5226	20.3256	20.6017	19.0706	19.4455	18.5466	17.9528
P62851	P62851 [103-114]		40S ribosomal protein S25 OS=Homo sapiens OX=9606 GN=RPS25 PE=1 SV=1	[K].HRAQVIYTRNTK.[G]						18.0337				18.1431	17.3951				18.8703					19.237					18.4898										18.3776	19.4908
P62851	P62851 [86-94]		40S ribosomal protein S25 OS=Homo sapiens OX=9606 GN=RPS25 PE=1 SV=1	[R].AALQELLSK.[G]		17.3314		17.2772		16.9858	18.5047		19.273	17.8052		17.7998	17.6528	16.396	17.6758	16.9108		17.334	17.2334	17.3495					16.2326			18.49	16.4174		17.5628	17.946	18.4303	17.6261	17.6429				18.2587			17.653		16.7936
P62854	P62854 [71-82]		40S ribosomal protein S26 OS=Homo sapiens OX=9606 GN=RPS26 PE=1 SV=3	[K].LHYCVSCAIHSK.[V]	2xCarbamidomethyl [C4;C7]	21.6678	21.9642			15.3939		17.2831	20.4608	17.3613			18.1817	15.3741			16.8065					18.8243	22.0472	18.9694	19.8952	16.903	20.1994	18.7394	17.1594		15.021	20.5193	17.9049		19.3452	15.0061		20.4515		17.3341			16.9174		18.2738
P42677	P42677 [6-16]	P42677 1xPhospho [S11(100)]	40S ribosomal protein S27 OS=Homo sapiens OX=9606 GN=RPS27 PE=1 SV=3	[K].DLLHPSPEEEK.[R]	1xPhospho [S6(100)]	23.4357	23.0279	20.3094	20.2566	20.4373	22.5393	21.0422	24.2636	21.5748	20.3461	21.7303	22.4198	20.796	19.7868	20.6355	21.443	21.343	15.3371			22.8527	23.593	22.2852	21.219	19.7885	24.2714	22.5098	21.542	20.0948	19.4127	23.9555	22.8451	21.3694	20.3107	20.0151	21.4252	21.9022	20.2848	19.299	15.2073	18.0813	20.1021	19.2586	18.5374
P42677	P42677 [73-80]	P42677 1xPhospho [S78(100)]	40S ribosomal protein S27 OS=Homo sapiens OX=9606 GN=RPS27 PE=1 SV=3	[R].LTEGCSFR.[R]	1xCarbamidomethyl [C5];1xPhospho [S6(100)]	23.563	23.3992				22.9138		20.444			18.8811	19.6229				19.4828	20.514				21.5673	21.2703	19.076			19.768	18.6646	19.329	17.3568	16.8722	21.177	18.824				22.9703	22.0806	20.1611	20.8886
P62857	P62857 [21-31]	P62857 1xPhospho [S23(100)]	40S ribosomal protein S28 OS=Homo sapiens OX=9606 GN=RPS28 PE=1 SV=1	[R].TGSQGQCTQVR.[V]	1xCarbamidomethyl [C7];1xPhospho [S3(100)]	20.4843					20.0172	18.9484	21.0304			21.0981	21.0993		17.7788		19.9619	19.4225				20.5878	21.5388		18.3118		20.0453	19.4048	19.6894			21.2112	20.0668		18.2306		20.113		18.1299					17.0912
P62857	P62857 [52-63]		40S ribosomal protein S28 OS=Homo sapiens OX=9606 GN=RPS28 PE=1 SV=1	[R].EGDVLTLLESER.[E]				16.5457	17.5078	17.1685	17.5823	15.8203	19.5726					14.4026		17.1464							17.9406					17.5928	15.6489	16.499	17.8106	17.7705	17.7334	17.3844		17.0175	16.5586	17.2424	16.9191						19.2643
P62273	P62273 [1-12]	P62273 1xMet-loss [N-Term]	40S ribosomal protein S29 OS=Homo sapiens OX=9606 GN=RPS29 PE=1 SV=2	[-].MGHQQLYWSHPR.[K]	1xMet-loss [N-Term]	24.0036	22.7885	17.9898	18.4454		22.0303	20.5944	22.548	17.6304		17.3811	16.7217	14.9408		18.5127	21.0441	21.2161			16.0652	19.6945	23.6662	20.5021	20.6599		22.788	20.6444	16.2607	18.6071	15.2472	22.8443	22.3895	17.2538	19.5023	17.866	21.5363	23.1559	19.7579	19.1208	15.5079	20.1866	17.6271	18.7127	17.2272
P23396	P23396 [202-214]		40S ribosomal protein S3 OS=Homo sapiens OX=9606 GN=RPS3 PE=1 SV=2	[K].KPLPDHVSIVEPK.[D]		22.9776	22.1888				21.8402	17.473	20.2736			20.5746	19.3131		16.2169		20.9736	21.9584	15.5145			20.7424	23.4238	19.1576			22.5103	20.8438	17.6842	16.3281	15.7886	22.5358	22.7267	18.4562		15.7285	22.0933	22.6681	20.3689	18.2576			19.2747
P23396	P23396 [202-227]	P23396 1xPhospho [T221(100)]	40S ribosomal protein S3 OS=Homo sapiens OX=9606 GN=RPS3 PE=1 SV=2	[K].KPLPDHVSIVEPKDEILPTTPISEQK.[G]	1xPhospho [T20(100)]	24.6073	23.1589				22.4688		23.7816				21.1838				20.1596	20.1055				21.3487	23.6239	20.3232			22.2886	19.5263	17.3551			24.601	22.8358	20.3093			22.88	23.1603	20.1029	19.5663			19.5826
P23396	P23396 [215-227]	P23396 1xPhospho [T221(100)]	40S ribosomal protein S3 OS=Homo sapiens OX=9606 GN=RPS3 PE=1 SV=2	[K].DEILPTTPISEQK.[G]	1xPhospho [T7(100)]	26.7991	26.9221	23.2259	23.62	23.8792	27.1587	24.6008	28.7262	26.0874	24.9248	23.9831	24.6782	24.367	23.8202	24.3814	24.5201	24.4311	20.3385	22.4917	22.0114	25.867	26.6455	25.6254	25.5257	23.6423	26.7211	24.9279	24.3763	23.3962	22.5711	28.1655	26.8218	23.8659	23.9196	23.3166	26.7155	27.2951	26.3477	25.2678	23.7649	25.2646	24.1914	23.9377	22.9132
P23396	P23396 [202-227]		40S ribosomal protein S3 OS=Homo sapiens OX=9606 GN=RPS3 PE=1 SV=2	[K].KPLPDHVSIVEPKDEILPTTPISEQK.[G]		20.4961																					18.5789										18.0668
P23396	P23396 [11-18]		40S ribosomal protein S3 OS=Homo sapiens OX=9606 GN=RPS3 PE=1 SV=2	[K].FVADGIFK.[A]				16.6624		15.7615			18.738	16.5058		17.2841	18.0099	16.4079		15.5957	16.4366	16.6981	16.2236									17.5501	15.7176		16.9439	17.3591	17.9613	15.8252					18.1826	16.9536
P23396	P23396 [19-27]		40S ribosomal protein S3 OS=Homo sapiens OX=9606 GN=RPS3 PE=1 SV=2	[K].AELNEFLTR.[E]			16.7974	17.6535		17.4219	18.502		19.108	16.8586	16.8246	17.1319	18.0933	16.9294	17.3919	17.0736		17.2565	16.9392	16.8702					17.348	14.2743		17.9973	17.629		17.3176	17.7512	18.8809	17.0056	17.2595		19.4281	17.5295	18.2352	16.9641		17.472		17.3444
P62861	P62861 [42-51]		40S ribosomal protein S30 OS=Homo sapiens OX=9606 GN=FAU PE=1 SV=1	[R].FVNVVPTFGK.[K]			17.3923	16.9474					19.475					17.2394	18.7017				14.8107	17.5918					17.1324			17.4602	17.2368					16.5492	17.3124				17.6407			16.526		17.9363
P61247	P61247 [153-162]		40S ribosomal protein S3a OS=Homo sapiens OX=9606 GN=RPS3A PE=1 SV=2	[K].TSYAQHQQVR.[Q]					17.9804											18.2842								19.8271	17.6191	17.3579				18.443	17.0982
P61247	P61247 [253-264]	P61247 1xPhospho [S263(100)]	40S ribosomal protein S3a OS=Homo sapiens OX=9606 GN=RPS3A PE=1 SV=2	[R].ADGYEPPVQESV.[-]	1xPhospho [S11(100)]	20.9852	20.9564	17.1236			20.8692		22.894	19.04		18.5153	20.0427	17.8231			18.9829	19.2947	15.7146			21.1839	21.636	19.74		16.2638	18.9126	20.0367	18.597	14.7816		22.7169	21.0381	18.777			19.9226	21.0629	19.4802	19.5995			17.7355
P61247	P61247 [153-166]		40S ribosomal protein S3a OS=Homo sapiens OX=9606 GN=RPS3A PE=1 SV=2	[K].TSYAQHQQVRQIRK.[K]											19.0329									20.9035	18.4735															19.4665								18.5527
P61247	P61247 [228-240]		40S ribosomal protein S3a OS=Homo sapiens OX=9606 GN=RPS3A PE=1 SV=2	[K].LMELHGEGSSSGK.[A]	1xPhospho [S]	21.3966	21.0306		16.087		20.6025		22.0873	19.3065		17.6582	19.2418	17.1182		18.0941	19.5815	17.9602				21.1389	21.9236	18.3438			19.3842	20.9493	18.0426			22.0577	21.1807	19.2225			19.8703	20.9884	20.712
P62701	P62701 [201-211]		40S ribosomal protein S4, X isoform OS=Homo sapiens OX=9606 GN=RPS4X PE=1 SV=2	[R].HPGSFDVVHVK.[D]		23.845	22.9963	18.221	18.0848	17.1733	22.257	20.4291	23.1434	18.626	16.368	19.6493	19.7694	14.8133	19.3381	19.3394	21.5889	22.1093		17.0325		21.1044	23.9139	21.1861	20.9625	17.398	22.9252	21.7179	19.3619	18.2245	16.4416	23.2071	23.0837	20.8277	20.6372	17.3322	22.3477	23.1034	20.5072	20.4086		19.9377	20.1403	18.6632	16.7326
P62701	P62701 [199-211]		40S ribosomal protein S4, X isoform OS=Homo sapiens OX=9606 GN=RPS4X PE=1 SV=2	[R].ERHPGSFDVVHVK.[D]		26.8034	26.0921	21.0544	22.3083	21.4347	25.4662	23.4952	26.746	22.9049	20.4838	24.4169	24.2774	20.235	21.9735	22.753	24.8025	24.473	19.256	21.7381	20.648	24.8125	26.1143	24.8999	24.2112	22.5077	26.4758	25.7065	23.5843	22.3148	20.2907	26.3543	25.4402	23.6217	23.1745	21.5517	25.9233	26.786	23.6352	22.4963	21.771	22.8611	23.6869	22.3506	22.1352
P62701	P62701 [107-120]		40S ribosomal protein S4, X isoform OS=Homo sapiens OX=9606 GN=RPS4X PE=1 SV=2	[K].GRFAVHRITPEEAK.[Y]											17.326				20.3602					20.0074															19.0263
P62701	P62701 [135-145]		40S ribosomal protein S4, X isoform OS=Homo sapiens OX=9606 GN=RPS4X PE=1 SV=2	[K].GIPHLVTHDAR.[T]		23.8103	21.9459	18.3664	19.9651	19.4885	21.3372	19.6464	22.744		17.2538		19.9143	15.9448	19.9157	19.1501	21.6035	21.5485		17.7869			23.483	20.1713	20.7725	17.9119	22.5022	20.5758	18.5769	19.7828	18.7973	22.7075	22.8743	20.5951	21.2051	19.4269	21.4147	22.6298	16.7691	19.8666		19.7284		19.1739	20.4178
P62701	P62701 [246-254]		40S ribosomal protein S4, X isoform OS=Homo sapiens OX=9606 GN=RPS4X PE=1 SV=2	[R].LTIAEERDK.[R]								16.9811
P62701	P62701 [246-252]		40S ribosomal protein S4, X isoform OS=Homo sapiens OX=9606 GN=RPS4X PE=1 SV=2	[R].LTIAEER.[D]			17.6076					20.8165		22.5265			17.6166		18.7715	18.7265						17.6212	17.7784	22.7809						19.3709	20.9134	21.4607									25.7445				22.6739
P62701	P62701 [54-62]		40S ribosomal protein S4, X isoform OS=Homo sapiens OX=9606 GN=RPS4X PE=1 SV=2	[K].YALTGDEVK.[K]		19.2901		17.194			19.027						17.5404	16.9527	17.0986		16.6319	18.3344			18.1293	19.922	19.8783		16.89			19.1661					17.0561	17.6342	17.1052							16.3702	16.9222
P46782	P46782 [168-182]		40S ribosomal protein S5 OS=Homo sapiens OX=9606 GN=RPS5 PE=1 SV=4	[K].TIAECLADELINAAK.[G]	1xCarbamidomethyl [C5]																			17.0675															15.8581
P62753	P62753 [233-243]	P62753 2xPhospho [S235(100);S236(100)]	40S ribosomal protein S6 OS=Homo sapiens OX=9606 GN=RPS6 PE=1 SV=1	[R].RLSSLRASTSK.[S]	2xPhospho [S3(100);S4(100)]		22.7303				24.2919	19.368	26.3709					17.2743				21.4534	18.2541			22.4598					22.4178			16.2892			17.7363	17.8703				22.6821	18.6731				21.2144
P62753	P62753 [234-243]	P62753 1xPhospho [S240(99.7)]	40S ribosomal protein S6 OS=Homo sapiens OX=9606 GN=RPS6 PE=1 SV=1	[R].LSSLRASTSK.[S]	1xPhospho [S7(99.7)]	24.024	22.9483		19.3423	19.8304	22.6338	22.8857	23.4739	21.8676	18.8425	19.7972	20.9456	19.94		18.2821	21.7273	21.8603				22.7175	22.791	21.6811			22.4796	22.1713	22.0055	20.4548	19.4627	23.3388	23.1693	20.847			22.2181	23.1391	21.6408	20.6266			20.5059
P62753	P62753 [234-243]	P62753 2xPhospho [S236(100);S240(100)]	40S ribosomal protein S6 OS=Homo sapiens OX=9606 GN=RPS6 PE=1 SV=1	[R].LSSLRASTSK.[S]	2xPhospho [S3(100);S7(100)]	24.7902	24.5547	21.2202	18.8373		25.7294	24.3422	26.6098	24.6659	22.3693	22.5223	22.8648	21.0256			23.8613	23.7992	20.5347	21.3149		23.7284		23.1206	22.6309			23.1781	23.8814	22.0061	21.4375		23.4229	22.1636	22.5047			24.2627	22.979	22.0965		21.7008	23.2576	21.9975
P62753	P62753 [233-243]	P62753 3xPhospho [S235(100);S236(100);S240(99.5)]	40S ribosomal protein S6 OS=Homo sapiens OX=9606 GN=RPS6 PE=1 SV=1	[R].RLSSLRASTSK.[S]	3xPhospho [S3(100);S4(100);S8(99.5)]	22.6005	21.6333	18.2948	16.6736		23.9505		26.2053	22.5679			19.6312	18.6302				21.8394				20.773	20.9177	21.6067			21.3103		23.0929		20.7066			21.2117				21.6441	18.8416	21.6504			21.4939
P62753	P62753 [80-87]		40S ribosomal protein S6 OS=Homo sapiens OX=9606 GN=RPS6 PE=1 SV=1	[K].GHSCYRPR.[R]	1xCarbamidomethyl [C4]	23.0245	18.1901		18.9392				23.3865	20.5414		22.0006				19.3473	22.3611					18.9	22.0034	20.6083	21.318	20.549	21.5313	21.6043	20.205	19.7165		19.5733	22.822		21.0505	16.2368	22.5122	19.478	22.287
P62081	P62081 [121-142]		40S ribosomal protein S7 OS=Homo sapiens OX=9606 GN=RPS7 PE=1 SV=1	[R].TLTAVHDAILEDLVFPSEIVGK.[R]										15.7626										18.389											18.7877				16.7973									17.9254
P62081	P62081 [184-194]		40S ribosomal protein S7 OS=Homo sapiens OX=9606 GN=RPS7 PE=1 SV=1	[K].DVNFEFPEFQL.[-]				16.0929					19.011	15.8127														16.645							16.8314	18.4707	16.0618				16.5764
P62241	P62241 [26-37]		40S ribosomal protein S8 OS=Homo sapiens OX=9606 GN=RPS8 PE=1 SV=2	[R].KYELGRPAANTK.[I]		21.8905	20.0077																			19.7612	20.4742		20.2056		19.5964
P62241	P62241 [126-139]	P62241 1xPhospho [T130(100)]	40S ribosomal protein S8 OS=Homo sapiens OX=9606 GN=RPS8 PE=1 SV=2	[K].GAKLTPEEEEILNK.[K]	1xPhospho [T5(100)]	20.8423	20.7786	17.1474			20.1736		21.4489			18.8367	19.4376	16.1956			19.7593	19.9042			20.3984	20.7142	21.0296	18.8147				19.6564	17.9111			22.4684	21.3685	18.5595			21.1512	20.6144	19.5987	22.4516	20.2333	16.999
P62241	P62241 [129-139]	P62241 1xPhospho [T130(100)]	40S ribosomal protein S8 OS=Homo sapiens OX=9606 GN=RPS8 PE=1 SV=2	[K].LTPEEEEILNK.[K]	1xPhospho [T2(100)]	18.5587	18.6471			18.1359	18.5524		20.2758	19.1587	17.8541	18.2722		15.0474	17.0416	17.8772	17.8454	17.6155		17.3964			18.947		18.8003				18.5603	16.5596		20.7102	19.14	16.7666	18.9919		19.3687	19.4618	17.1306	20.7987		20.8331		16.1662
P62241	P62241 [129-139]		40S ribosomal protein S8 OS=Homo sapiens OX=9606 GN=RPS8 PE=1 SV=2	[K].LTPEEEEILNK.[K]		17.9714					18.3426		19.248				17.5354			15.9322		17.4393													17.2665			17.1278								16.924		19.8578
P62241	P62241 [194-200]		40S ribosomal protein S8 OS=Homo sapiens OX=9606 GN=RPS8 PE=1 SV=2	[K].ELEFYLR.[K]			18.8084	18.8733	17.7798	18.1764	18.7407	17.4581	19.7379	18.6082	19.0144	18.8442	19.0829	18.044	17.1905	19.79	19.096	18.4045	18.7412	17.8401	16.2753	18.9783	18.2521	19.3312	17.6165	18.383	19.36	19.0154	18.3623	18.526	19.5247	19.3972		19.0596		19.9114	18.5736	17.8049	19.8004	19.1433	16.7439	17.8421	18.653	17.1198	19.661
P08865	P08865 [129-155]		40S ribosomal protein SA OS=Homo sapiens OX=9606 GN=RPSA PE=1 SV=4	[R].ADHQPLTEASYVNLPTIALCNTDSPLR.[Y]	1xCarbamidomethyl [C20]								19.0069											17.414			18.2363
P08865	P08865 [90-102]		40S ribosomal protein SA OS=Homo sapiens OX=9606 GN=RPSA PE=1 SV=4	[K].FAAATGATPIAGR.[F]				16.6355	16.6683	15.8527	18.1127	17.4776	19.5312	17.2269	15.8587	16.9132	17.7111	17.0682		16.7113	17.375					17.5272					17.5444				16.7311		17.9245	17.7603		16.3339		17.4646	17.7271
O43422	O43422 [131-160]	O43422 1xPhospho [S141(100)]	52 kDa repressor of the inhibitor of the protein kinase OS=Homo sapiens OX=9606 GN=THAP12 PE=1 SV=2	[K].ETNNSNAQNPSEEEGEGQDEDILPLTLEEK.[E]	1xPhospho [S11(100)]		17.4163				17.5683																18.4717									18.5219	16.6374
Q8IV08	Q8IV08 [195-203]		5'-3' exonuclease PLD3 OS=Homo sapiens OX=9606 GN=PLD3 PE=1 SV=1	[K].LTHGVLHTK.[F]					20.2182	21.1499	19.7928	19.9175		22.3339	21.3464	19.4377				22.9632	20.3219	21.2736						19.7899		21.4549			18.8004	21.7148	21.7711					20.9277	20.02		19.1253		18.5371				21.2407
Q8IZH2	Q8IZH2 [1656-1681]		5'-3' exoribonuclease 1 OS=Homo sapiens OX=9606 GN=XRN1 PE=1 SV=1	[K].SSPIAQPASSFQVETASQGHSISHHK.[S]	1xPhospho [S/T]	22.3411	22.0356				19.5077		21.3979					15.3243			18.3968		15.0052			21.7519	21.7494	20.9067	18.8355				20.0093					18.0611									17.5732	17.0924
Q9H0D6	Q9H0D6 [495-510]	Q9H0D6 2xPhospho [S499(100);S501(100)]	5'-3' exoribonuclease 2 OS=Homo sapiens OX=9606 GN=XRN2 PE=1 SV=1	[R].KAEDSDSEPEPEDNVR.[L]	2xPhospho [S5(100);S7(100)]	21.946																				21.8923	21.592									23.313	17.6185
Q9H0D6	Q9H0D6 [447-458]	Q9H0D6 1xPhospho [S448(100)]	5'-3' exoribonuclease 2 OS=Homo sapiens OX=9606 GN=XRN2 PE=1 SV=1	[R].NSPGSQVASNPR.[Q]	1xPhospho [S2(100)]	22.8798	23.1559	18.7608	20.183	18.7806	22.52	21.4745	24.5699	22.1109	19.0464	20.3241	20.9737	19.446	18.7255	19.2778	22.4385	22.2822	17.4886	17.6051		23.6649	24.0231	22.5676	21.8004			17.5142	21.8416	20.6471	19.1523	22.0403	21.9463	20.9276	20.7871	19.8611		20.8589	22.0769			18.978	21.0694	19.7516
Q9H0D6	Q9H0D6 [466-493]		5'-3' exoribonuclease 2 OS=Homo sapiens OX=9606 GN=XRN2 PE=1 SV=1	[R].MQNNSSPSISPNTSFTSDGSPSPLGGIK.[R]	1xOxidation [M1];1xPhospho [S/T]	19.0845	18.6597				20.2094		18.2402								19.8715	20.0591				21.6408	21.7769	17.4694					15.3877			18.6181		15.8877
Q9H0D6	Q9H0D6 [466-493]	Q9H0D6 1xPhospho [S471(99.1)]	5'-3' exoribonuclease 2 OS=Homo sapiens OX=9606 GN=XRN2 PE=1 SV=1	[R].MQNNSSPSISPNTSFTSDGSPSPLGGIK.[R]	1xPhospho [S6(99.1)]	20.9223	20.012				20.153		20.4684								19.8435	18.9703				22.3265	22.66						16.9655			20.9483	18.6504										17.2381
Q9H0D6	Q9H0D6 [496-510]	Q9H0D6 1xPhospho [S499(100)]	5'-3' exoribonuclease 2 OS=Homo sapiens OX=9606 GN=XRN2 PE=1 SV=1	[K].AEDSDSEPEPEDNVR.[L]	1xPhospho [S4(100)]	21.9951	22.4735	20.6058	20.4271	17.6663	20.6678		23.3292	21.3512	17.99	23.1557	22.9784	21.1474	19.4458	21.6556	20.1191	20.6488	16.5468	17.3695		22.1351	22.9726	23.1772	21.2867	18.8428	23.9095	22.7859	21.8953	20.0897	19.2451	24.4264	23.4364	22.0459	20.1823	19.119	23.2124	23.4555	21.4111	20.3908		19.7842	21.4962	19.7187	18.5395
Q9H0D6	Q9H0D6 [496-510]	Q9H0D6 2xPhospho [S499(100);S501(100)]	5'-3' exoribonuclease 2 OS=Homo sapiens OX=9606 GN=XRN2 PE=1 SV=1	[K].AEDSDSEPEPEDNVR.[L]	2xPhospho [S4(100);S6(100)]	24.7542	24.0743		18.8025		22.6737		24.9688	22.1212	18.8506	20.7061	22.9396	20.3322		18.3701	20.4982	21.7757	16.7641			24.8551	25.7475	20.4727	21.7622		24.292	22.9822	20.5538	18.1345	18.8637	26.2132	24.2042	21.0893	17.5744	17.8984	23.2439	24.8118	19.283	21.4204		17.5949		19.613
Q9H0D6	Q9H0D6 [494-510]	Q9H0D6 2xPhospho [S499(100);S501(100)]	5'-3' exoribonuclease 2 OS=Homo sapiens OX=9606 GN=XRN2 PE=1 SV=1	[K].RKAEDSDSEPEPEDNVR.[L]	2xPhospho [S6(100);S8(100)]																					20.3863	22.3189				19.5669					22.0493		17.9606
Q9H0D6	Q9H0D6 [466-493]	Q9H0D6 2xPhospho [S470(84.6);S471(84.6)]	5'-3' exoribonuclease 2 OS=Homo sapiens OX=9606 GN=XRN2 PE=1 SV=1	[R].MQNNSSPSISPNTSFTSDGSPSPLGGIK.[R]	2xPhospho [S5(84.6);S6(84.6)]	18.3177																				19.3148	17.449
Q00013	Q00013 [363-371]		55 kDa erythrocyte membrane protein OS=Homo sapiens OX=9606 GN=MPP1 PE=1 SV=2	[K].FETVHQIHK.[Q]		18.9747																																											17.0903
Q13131	Q13131 [375-384]	Q13131 1xPhospho [T382(100)]	5'-AMP-activated protein kinase catalytic subunit alpha-1 OS=Homo sapiens OX=9606 GN=PRKAA1 PE=1 SV=4	[R].VPFLVAETPR.[A]	1xPhospho [T8(100)]	18.2953	17.8343						20.7891											16.2383																								16.1817
Q13131	Q13131 [494-501]	Q13131 1xPhospho [S496(100)]	5'-AMP-activated protein kinase catalytic subunit alpha-1 OS=Homo sapiens OX=9606 GN=PRKAA1 PE=1 SV=4	[R].SGSVSNYR.[S]	1xPhospho [S3(100)]	24.6208	24.1009		18.902	18.4738	23.0665	22.8422	24.1828	21.9522	19.2944	21.8344	22.4934				22.8446	22.3569	20.1928	19.4306		24.612	24.7814	21.8401	20.1917				21.8234	19.613	18.11	22.3256	21.3451	21.6755	20.4005	18.1641	22.1676	23.3536	19.4416	19.0484		17.6512	21.8452	20.2105
Q13131	Q13131 [183-199]		5'-AMP-activated protein kinase catalytic subunit alpha-1 OS=Homo sapiens OX=9606 GN=PRKAA1 PE=1 SV=4	[R].TSCGSPNYAAPEVISGR.[L]	1xCarbamidomethyl [C3];1xPhospho [T/S/Y]				18.8245					18.3634	16.59															16.3751										18.6339						17.293
Q9Y478	Q9Y478 [108-126]	Q9Y478 1xPhospho [S108(100)]	5'-AMP-activated protein kinase subunit beta-1 OS=Homo sapiens OX=9606 GN=PRKAB1 PE=1 SV=4	[R].SHNNFVAILDLPEGEHQYK.[F]	1xPhospho [S1(100)]	22.7153	22.0958	20.7514			21.8531		23.3237				21.6702										20.3334	21.4239	19.3399		20.7154		19.3025			23.4142	22.3156	20.6081	18.5518		20.6802	21.9315		16.7958			20.7542	17.653
Q9Y478	Q9Y478 [173-199]	Q9Y478 1xPhospho [S182(99.5)]	5'-AMP-activated protein kinase subunit beta-1 OS=Homo sapiens OX=9606 GN=PRKAB1 PE=1 SV=4	[K].CSDVSELSSSPPGPYHQEPYVCKPEER.[F]	2xCarbamidomethyl [C1;C22];1xPhospho [S10(99.5)]	24.1616	23.7386	18.7357			21.4877		22.2845	16.6447		22.3071	22.4606	15.9121			21.6525	21.8081	17.0458			23.6147	23.5249		16.9502		23.9731	22.1332	18.8449	15.3371	16.4153	24.6164	23.5546	20.9445	17.2755		23.0298	24.097	21.0329	23.076		21.1083	21.3278	17.5585	22.9227
O43741	O43741 [180-197]		5'-AMP-activated protein kinase subunit beta-2 OS=Homo sapiens OX=9606 GN=PRKAB2 PE=1 SV=1	[R].DLSSSPPGPYGQEMYAFR.[S]	1xPhospho [S/Y]	22.5947	22.7889				20.2855		22.7653			19.507	21.0464				19.1241					20.7186	21.6783	19.5984			21.1915	19.0796	17.3387			20.6506	19.1541	16.9696			21.2449	22.2135	17.8412				16.4461
O43741	O43741 [180-197]	O43741 1xPhospho [S182(98.8)]	5'-AMP-activated protein kinase subunit beta-2 OS=Homo sapiens OX=9606 GN=PRKAB2 PE=1 SV=1	[R].DLSSSPPGPYGQEMYAFR.[S]	1xOxidation [M14];1xPhospho [S3(98.8)]	22.745	22.6151	16.875			21.655		23.1281			22.5917	22.1744	17.637			18.9155	19.5413				21.2317	21.5873	20.3544			22.3632	19.9498	19.5209			20.4832	20.1951	18.5919			23.0548	23.6608	19.8726	18.2924			17.159
O43741	O43741 [108-126]	O43741 1xPhospho [S108(100)]	5'-AMP-activated protein kinase subunit beta-2 OS=Homo sapiens OX=9606 GN=PRKAB2 PE=1 SV=1	[K].SHNDFVAILDLPEGEHQYK.[F]	1xPhospho [S1(100)]	21.9998	20.8571				20.3681		21.658				20.0348											18.2831			18.8285					19.5191	16.7178	16.5281				20.19
O43741	O43741 [157-167]	O43741 1xPhospho [S158(100)]	5'-AMP-activated protein kinase subunit beta-2 OS=Homo sapiens OX=9606 GN=PRKAB2 PE=1 SV=1	[K].KSDFEVFDALK.[L]	1xPhospho [S2(100)]	20.855	20.1731	16.8361																			18.4509						18.8398			18.5234	18.44
Q9H6S1	Q9H6S1 [357-366]		5-azacytidine-induced protein 2 OS=Homo sapiens OX=9606 GN=AZI2 PE=1 SV=1	[K].SSETAFGETK.[T]	1xPhospho [S/T]	22.2311	21.5457						19.8607						16.1635							20.3803	21.3916		16.9195				17.4289														17.0759
Q96CB9	Q96CB9 [199-209]	Q96CB9 1xPhospho [S206(99.6)]	5-methylcytosine rRNA methyltransferase NSUN4 OS=Homo sapiens OX=9606 GN=NSUN4 PE=1 SV=2	[R].NLAANDLSPSR.[I]	1xPhospho [S8(99.6)]	18.8617																17.7564				19.472	20.4587	18.6427			20.5396	17.7692										18.4361	18.6804
Q86UY8	Q86UY8 [252-260]		5'-nucleotidase domain-containing protein 3 OS=Homo sapiens OX=9606 GN=NT5DC3 PE=1 SV=1	[K].DSIRDVHIK.[G]				17.8523	17.1244	17.3753	19.236	19.5375	21.874	17.9001	15.8232			17.9077		19.4329						18.6759	19.7265	20.8357		18.3998	19.0985		19.9597	18.0893	17.8602						20.1601	19.9205		20.4044	15.6561	18.1165			17.7271
P10809	P10809 [97-121]		60 kDa heat shock protein, mitochondrial OS=Homo sapiens OX=9606 GN=HSPD1 PE=1 SV=2	[K].LVQDVANNTNEEAGDGTTTATVLAR.[S]							18.9907																									18.3609
P10809	P10809 [406-417]		60 kDa heat shock protein, mitochondrial OS=Homo sapiens OX=9606 GN=HSPD1 PE=1 SV=2	[K].VGGTSDVEVNEK.[K]				18.0208			19.3627		20.2708			19.1388	18.7895	18.6978	18.3353				18.5727	18.1002	16.6497	19.3546	19.7342		19.1523		20.5123		18.6102	16.616		18.9477	19.1348	19.2764	19.104		19.5221		19.7719	18.2071			18.5355
P10809	P10809 [293-301]		60 kDa heat shock protein, mitochondrial OS=Homo sapiens OX=9606 GN=HSPD1 PE=1 SV=2	[K].VGLQVVAVK.[A]		19.0297	18.9089	18.8658	16.6995	16.959	19.942	17.4783	20.8452	17.9332		19.1431	18.8175	18.512	17.1357	15.5136	18.7369	18.3094	18.775			19.5935	19.6273	18.3081			20.5932	19.4056	18.6871	17.0036	17.514	19.3843	19.7224	19.1155	17.262	16.806	19.4729	19.3507	19.3229	18.5317		17.214	18.8763	16.8765	17.5524
P10809	P10809 [61-72]	P10809 1xPhospho [S70(100)]	60 kDa heat shock protein, mitochondrial OS=Homo sapiens OX=9606 GN=HSPD1 PE=1 SV=2	[R].TVIIEQSWGSPK.[V]	1xPhospho [S10(100)]	21.4023	21.4304	17.6546	16.7542		21.4755		23.6521	19.699			20.723	17.3357		17.8077	18.99	18.5764				20.603	22.0108	21.2022	18.9995	17.6643	23.3079	20.5508	19.5597	18.175		23.4042	21.5622	19.9403	17.7526		20.5628	20.8635	18.6235	17.1552		14.9999	18.7044	16.202	16.9271
P10809	P10809 [38-58]		60 kDa heat shock protein, mitochondrial OS=Homo sapiens OX=9606 GN=HSPD1 PE=1 SV=2	[R].ALMLQGVDLLADAVAVTMGPK.[G]	2xOxidation [M3;M18]						15.0429		18.5777
P10809	P10809 [397-405]		60 kDa heat shock protein, mitochondrial OS=Homo sapiens OX=9606 GN=HSPD1 PE=1 SV=2	[K].LSDGVAVLK.[V]		19.0793	18.834	18.2577	16.353	16.7161	19.6408		20.033	17.6699	16.823	18.6353	18.9638	18.2979		16.7285	18.6966	18.4502	18.5858			19.3259	19.6131	17.7935			19.9925	19.1848	18.5301		17.6918	19.2602	19.6173	18.9918		17.1886	19.1696	19.1102	19.3674	17.9585
P10809	P10809 [302-310]		60 kDa heat shock protein, mitochondrial OS=Homo sapiens OX=9606 GN=HSPD1 PE=1 SV=2	[K].APGFGDNRK.[N]		19.7903								17.5844						17.6688	19.2292				17.8795			18.6928			19.7109												17.6192			18.8598
P10809	P10809 [345-352]		60 kDa heat shock protein, mitochondrial OS=Homo sapiens OX=9606 GN=HSPD1 PE=1 SV=2	[K].VGEVIVTK.[D]		19.6843	17.8525	18.6236		15.2183	19.5087		19.5442			19.167	18.9461	18.5863			19.0197	18.2783	18.5005			19.3254	19.3477	18.7038			20.1387	19.1298	18.422				19.6434	18.992			19.1834	19.1084	19.8131	18.227			17.6158
P10809	P10809 [315-344]		60 kDa heat shock protein, mitochondrial OS=Homo sapiens OX=9606 GN=HSPD1 PE=1 SV=2	[K].DMAIATGGAVFGEEGLTLNLEDVQPHDLGK.[V]	1xOxidation [M2]			19.5312		15.6708				17.3493														18.852							19.361	19.5198
P10809	P10809 [419-429]		60 kDa heat shock protein, mitochondrial OS=Homo sapiens OX=9606 GN=HSPD1 PE=1 SV=2	[K].DRVTDALNATR.[A]		20.1502					19.3771		18.1986			18.0683					17.4422	19.0955	14.3619				20.8558				19.862						19.916				17.0529	19.4448		15.7935
P10809	P10809 [251-268]		60 kDa heat shock protein, mitochondrial OS=Homo sapiens OX=9606 GN=HSPD1 PE=1 SV=2	[K].ISSIQSIVPALEIANAHR.[K]		17.9188					18.5624		20.3298				17.6929							16.9351				17.0419			18.9322					19.2555	16.7692				17.9151	18.68
P10809	P10809 [421-429]		60 kDa heat shock protein, mitochondrial OS=Homo sapiens OX=9606 GN=HSPD1 PE=1 SV=2	[R].VTDALNATR.[A]		18.0201		18.1167					19.6394				17.9527	17.3955					17.5731				18.3863	18.511			18.1204	18.0645	18.0182	15.8912	16.3652		18.6099	18.0364			18.1823	18.0511	18.1483	18.1485			17.7803
P10809	P10809 [222-233]		60 kDa heat shock protein, mitochondrial OS=Homo sapiens OX=9606 GN=HSPD1 PE=1 SV=2	[R].GYISPYFINTSK.[G]		18.4505		16.5116		15.3461	18.6939		19.0766			17.9692	17.7872	16.5914		18.1221	17.2508		16.4707			17.5122	18.6281			15.2307	19.9485	17.9061	17.113			18.1953	18.717	17.6299			17.8995	18.0866	17.8988	16.0089			18.2218
P10155	P10155 [385-408]	P10155 1xPhospho [S388(97.7)]	60 kDa SS-A/Ro ribonucleoprotein OS=Homo sapiens OX=9606 GN=RO60 PE=1 SV=2	[R].VLGSILNASTVAAAMCMVVTRTEK.[D]	1xCarbamidomethyl [C16];1xOxidation [M17];1xPhospho [S4(97.7)]		18.9577				21.1595		21.5541			17.7994	19.9798				18.3836						20.7373
P05388	P05388 [298-317]	P05388 1xPhospho [S304(100)]	60S acidic ribosomal protein P0 OS=Homo sapiens OX=9606 GN=RPLP0 PE=1 SV=1	[K].VEAKEESEESDEDMGFGLFD.[-]	1xOxidation [M14];1xPhospho [S7(100)]	22.4507	20.8772	17.0668					21.6642					18.4087				18.7344				21.8482	21.1909	20.5548				20.8661	18.2883			23.7258	23.5281	21.5485			19.0167	20.9469		18.69
P05388	P05388 [298-317]	P05388 1xPhospho [S304(100)]	60S acidic ribosomal protein P0 OS=Homo sapiens OX=9606 GN=RPLP0 PE=1 SV=1	[K].VEAKEESEESDEDMGFGLFD.[-]	1xPhospho [S7(100)]	22.1403	21.9604						20.8363													21.2565	21.8952	18.949				18.5851				22.8288	20.8263	18.9589				19.1031	16.7287
P05388	P05388 [267-297]		60S acidic ribosomal protein P0 OS=Homo sapiens OX=9606 GN=RPLP0 PE=1 SV=1	[K].AFLADPSAFVAAAPVAAATTAAPAAAAAPAK.[V]							17.9193		18.6668																		18.1504					17.7643
P05388	P05388 [302-317]	P05388 1xPhospho [S304(100)]	60S acidic ribosomal protein P0 OS=Homo sapiens OX=9606 GN=RPLP0 PE=1 SV=1	[K].EESEESDEDMGFGLFD.[-]	1xOxidation [M10];1xPhospho [S3(100)]	23.1742	23.0239	18.9213	19.0761	20.1401	21.4503		24.8486	20.6425	18.7329		20.128	19.7222			20.1199	20.7357				23.5409	23.2206	23.709	21.9742	19.7171	22.8392	22.2217	22.8572	18.586	18.0466	26.5298	25.4866	22.5588	19.8817	20.2902	22.4603	25.0521	17.8935	21.3258		21.2741	16.8479		14.3984
P05388	P05388 [302-317]	P05388 1xPhospho [S304(100)]	60S acidic ribosomal protein P0 OS=Homo sapiens OX=9606 GN=RPLP0 PE=1 SV=1	[K].EESEESDEDMGFGLFD.[-]	1xPhospho [S3(100)]	22.4058	21.879			17.784	18.5303		22.1094	17.4316	17.156		18.602				16.9081	17.0126				21.4312	22.4595	21.2278	19.4055		20.7366	19.4104	18.427			24.2177	22.8148	19.858			19.2396	22.1538
P05388	P05388 [248-264]		60S acidic ribosomal protein P0 OS=Homo sapiens OX=9606 GN=RPLP0 PE=1 SV=1	[R].VLALSVETDYTFPLAEK.[V]																				16.071
P05388	P05388 [298-317]	P05388 2xPhospho [S304(100);S307(100)]	60S acidic ribosomal protein P0 OS=Homo sapiens OX=9606 GN=RPLP0 PE=1 SV=1	[K].VEAKEESEESDEDMGFGLFD.[-]	2xPhospho [S7(100);S10(100)]	22.319							21.1791								15.7183					20.7857	23.511									18.2211
P05386	P05386 [1-27]	P05386 1xMet-loss+Acetyl [N-Term]	60S acidic ribosomal protein P1 OS=Homo sapiens OX=9606 GN=RPLP1 PE=1 SV=1	[-].MASVSELACIYSALILHDDEVTVTEDK.[I]	1xCarbamidomethyl [C9];1xMet-loss+Acetyl [N-Term]			16.1605							16.0617																				19.6035
P05386;P05387	P05386 [98-114];P05387 [99-115]	P05386 1xPhospho [S101(100)];P05387 1xPhospho [S102(100)]	60S acidic ribosomal protein P1 OS=Homo sapiens OX=9606 GN=RPLP1 PE=1 SV=1;60S acidic ribosomal protein P2 OS=Homo sapiens OX=9606 GN=RPLP2 PE=1 SV=1	[K].KEESEESDDDMGFGLFD.[-]	1xOxidation [M11];1xPhospho [S4(100)]	25.115	25.4548	23.3922	22.1013	22.6733	22.462		26.2162	23.2112	20.889	19.8999	22.0886	22.681	22.3733	22.7278	20.4128	22.4084	15.6751	20.2635		24.733	24.8371	25.3808	24.7374	22.1201	24.4531	23.8049	24.8302	21.5897	20.7535	27.0164	25.7761	24.6652	22.7246	22.3772	23.1563	25.5085	20.2075	23.5009		23.2684	21.4851	19.5342	18.3852
P05386;P05387	P05386 [98-114];P05387 [99-115]	P05386 2xPhospho [S101(100);S104(100)];P05387 2xPhospho [S102(100);S105(100)]	60S acidic ribosomal protein P1 OS=Homo sapiens OX=9606 GN=RPLP1 PE=1 SV=1;60S acidic ribosomal protein P2 OS=Homo sapiens OX=9606 GN=RPLP2 PE=1 SV=1	[K].KEESEESDDDMGFGLFD.[-]	2xPhospho [S4(100);S7(100)]	26.2334	23.4167		20.1305	21.4433	22.5667		25.246	22.4987	21.7305		22.1409				22.651	20.7039				23.7854	25.9132	20.484	18.0823	14.558	19.7285	20.9537	18.737	18.8415		23.8381	21.6448	21.5023		19.8661		20.0933	20.6729	15.9375			17.2303		19.566
P05386;P05387	P05386 [98-114];P05387 [99-115]	P05386 2xPhospho [S101(100);S104(100)];P05387 2xPhospho [S102(100);S105(100)]	60S acidic ribosomal protein P1 OS=Homo sapiens OX=9606 GN=RPLP1 PE=1 SV=1;60S acidic ribosomal protein P2 OS=Homo sapiens OX=9606 GN=RPLP2 PE=1 SV=1	[K].KEESEESDDDMGFGLFD.[-]	1xOxidation [M11];2xPhospho [S4(100);S7(100)]	26.3781	21.771	19.0087	23.2288	23.9254	24.3235		26.7861	25.7536	24.1915	20.1395	23.252	18.5354			25.4715	23.6518	16.0246			25.195	26.8761	21.6519		21.9415	21.8556	23.2503	22.4673	22.6328	20.5831	24.6582	23.1773	23.6348		23.9756	21.2164	23.3451	22.6069	22.5764			21.0498		20.3547
P05386;P05387	P05386 [98-114];P05387 [99-115]	P05386 1xPhospho [S104(100)];P05387 1xPhospho [S105(100)]	60S acidic ribosomal protein P1 OS=Homo sapiens OX=9606 GN=RPLP1 PE=1 SV=1;60S acidic ribosomal protein P2 OS=Homo sapiens OX=9606 GN=RPLP2 PE=1 SV=1	[K].KEESEESDDDMGFGLFD.[-]	1xPhospho [S7(100)]	23.9575	23.8496	17.9519		19.5569	17.0228		23.8955	16.895	17.3829		19.6322	16.7629								22.7122	23.5911	22.4998	21.0901		21.7181	19.9335	20.3663			24.9821	22.9234	21.0663	18.5319	19.5209	20.5844	22.5667		16.6321			19.6659
P05386;P05387	P05386 [99-114];P05387 [100-115]		60S acidic ribosomal protein P1 OS=Homo sapiens OX=9606 GN=RPLP1 PE=1 SV=1;60S acidic ribosomal protein P2 OS=Homo sapiens OX=9606 GN=RPLP2 PE=1 SV=1	[K].EESEESDDDMGFGLFD.[-]	1xOxidation [M10];1xPhospho [S]				18.1535																				20.865					17.1832												20.5392
P05387	P05387 [62-94]	P05387 1xPhospho [S64(99.3)]	60S acidic ribosomal protein P2 OS=Homo sapiens OX=9606 GN=RPLP2 PE=1 SV=1	[K].LASVPAGGAVAVSAAPGSAAPAAGSAPAAAEEK.[K]	1xPhospho [S3(99.3)]	22.0766	22.497				21.699		22.5935								18.229	18.5794		17.5547		20.5479	21.6155				19.2834	20.1879	17.6168			21.7837	21.0587				20.864	20.1811	20.4035	18.0784
P05387	P05387 [26-41]		60S acidic ribosomal protein P2 OS=Homo sapiens OX=9606 GN=RPLP2 PE=1 SV=1	[K].ILDSVGIEADDDRLNK.[V]													18.5711							17.8798																	18.9389	18.6149					17.9966	16.9578	17.4871
P05387	P05387 [50-61]		60S acidic ribosomal protein P2 OS=Homo sapiens OX=9606 GN=RPLP2 PE=1 SV=1	[K].NIEDVIAQGIGK.[L]				17.3192			18.3963		18.9446					16.434	15.931		17.5272	16.9862	16.6802	18.1347			19.2731		16.7215			17.2148	17.1765			18.801	18.1815		16.7338				17.8833	16.6893		17.2455		17.1791
Q96D46	Q96D46 [461-477]	Q96D46 1xPhospho [S468(100)]	60S ribosomal export protein NMD3 OS=Homo sapiens OX=9606 GN=NMD3 PE=1 SV=1	[R].DSAIPVESDTDDEGAPR.[I]	1xPhospho [S8(100)]	22.3061	21.8971				20.9762		23.1257	18.6791		18.7706	19.0503			16.1884						21.7184	22.4877		17.7697		20.6766	19.5959	19.4389	15.6024		22.0343	20.372	19.0826			19.0815	20.7441					19.5144	17.2472
P27635	P27635 [146-154]		60S ribosomal protein L10 OS=Homo sapiens OX=9606 GN=RPL10 PE=1 SV=4	[K].EHVIEALRR.[A]		24.3703	22.9159	18.9843	19.601	17.7297	22.3585	21.5811	22.6261	19.4749	18.4742	20.5287	20.8956		20.532	20.1826	21.9098	22.4531	16.4506	17.8142		22.6959	24.1563	21.5291	21.8069	17.4161	23.4452	22.3963	21.0531	20.0248	19.4328	23.2897	23.3826	20.2557	20.9167	19.1669	22.7334	23.213	21.4413	20.0849	18.929	21.0425	20.9536	18.0726	20.3955
P62906	P62906 [8-15]		60S ribosomal protein L10a OS=Homo sapiens OX=9606 GN=RPL10A PE=1 SV=2	[R].DTLYEAVR.[E]		18.085		16.3118	16.0817	16.2557	17.7361				15.227		17.6451	15.8212		15.8311		17.3039					17.8135				18.0117	17.0737			16.568	17.8565	17.7858			17.0549		17.648	17.2392
P62913	P62913 [89-96]		60S ribosomal protein L11 OS=Homo sapiens OX=9606 GN=RPL11 PE=1 SV=2	[K].VREYELRK.[N]		23.9769	22.1895				21.4784	22.7753	19.6417			21.3179	19.7853	16.159	19.8641		21.7735	22.6071	17.7243	19.7616		21.9278	23.5161	19.2118	20.1246		23.4431	22.2371	19.147			22.0891	23.0015	19.4065	19.9688	17.5855	22.257	21.2918	21.1964	19.6847		19.2311	19.0392		18.5374
P30050	P30050 [32-40]	P30050 1xPhospho [S38(100)]	60S ribosomal protein L12 OS=Homo sapiens OX=9606 GN=RPL12 PE=1 SV=1	[K].IGPLGLSPK.[K]	1xPhospho [S7(100)]	20.23	19.8926	15.2448	14.9231		20.8112	15.9278	23.0656	20.0772		18.132	18.7962	16.6163							18.6533	19.0342	19.8946	18.9159		20.2534	21.0407	18.5433	18.4209	18.8703		20.9719	18.905			19.5449	20.7611	21.3645	17.3294	16.186	18.8758		18.3341		16.4824
P30050	P30050 [147-165]		60S ribosomal protein L12 OS=Homo sapiens OX=9606 GN=RPL12 PE=1 SV=1	[R].HPHDIIDDINSGAVECPAS.[-]	1xCarbamidomethyl [C16]	20.1188	20.0849				19.3542															19.2126	20.9682				20.8374					20.5009	20.1549				19.1545	19.6383	16.949
P30050	P30050 [32-41]	P30050 1xPhospho [S38(100)]	60S ribosomal protein L12 OS=Homo sapiens OX=9606 GN=RPL12 PE=1 SV=1	[K].IGPLGLSPKK.[V]	1xPhospho [S7(100)]	19.708	18.4567				19.3918		21.3334	17.2648				15.2027								18.6669	19.2196				20.2425					20.167	18.3934				19.2994	19.7588
P26373	P26373 [136-145]	P26373 1xPhospho [S140(100)]	60S ribosomal protein L13 OS=Homo sapiens OX=9606 GN=RPL13 PE=1 SV=4	[K].KGDSSAEELK.[L]	1xPhospho [S5(100)]	22.5485	21.0835				20.4769	19.9837	21.9252	19.844		19.5749	19.5812	19.596			20.3348	20.2333				21.7057		19.1992	19.6078		21.091	21.2436	20.3585	16.8985		22.3597	21.4382	20.4013	19.2242	18.5715	21.1443	21.8014	20.6838				17.9073	18.8437
P26373	P26373 [75-82]		60S ribosomal protein L13 OS=Homo sapiens OX=9606 GN=RPL13 PE=1 SV=4	[R].GFSLEELR.[V]				17.2439		16.8962	17.5187		18.8349	17.3238	16.9967	17.3192	17.7613	16.7455	17.2323		16.8869	17.1769	16.9317					17.3403				18.0048	16.7119		17.2593		17.8993	17.578			16.9722	17.5132	18.0594	16.4771		16.7408		17.0345
P26373	P26373 [106-116]		60S ribosomal protein L13 OS=Homo sapiens OX=9606 GN=RPL13 PE=1 SV=4	[K].STESLQANVQR.[L]														15.6368								19.4843	20.9166	18.3443									17.9393	17.6225					18.4458
P40429	P40429 [94-103]		60S ribosomal protein L13a OS=Homo sapiens OX=9606 GN=RPL13A PE=1 SV=2	[K].RGQAALDRLK.[V]						18.5833	21.1843				17.8592																									18.2108
P40429	P40429 [1-12]	P40429 1xMet-loss+Acetyl [N-Term]	60S ribosomal protein L13a OS=Homo sapiens OX=9606 GN=RPL13A PE=1 SV=2	[-].MAEVQVLVLDGR.[G]	1xMet-loss+Acetyl [N-Term]														16.2501					16.4751					16.0878																			16.38
P50914	P50914 [64-71]		60S ribosomal protein L14 OS=Homo sapiens OX=9606 GN=RPL14 PE=1 SV=4	[K].FPHSAHQK.[Y]		23.8322	22.1902		18.9273		22.9109		22.3391	20.2092		19.2448			17.1685	20.3482		18.665				18.8307		18.8924	21.4506	20.8379	22.3695	17.2928	20.1352	19.6845		19.706	22.6709	16.7569	21.1533		23.4021	22.8207	21.4777			20.243		19.7057	19.0105
P61313	P61313 [180-188]		60S ribosomal protein L15 OS=Homo sapiens OX=9606 GN=RPL15 PE=1 SV=2	[K].FHHTIGGSR.[R]		24.1472	21.4585		18.7678	18.341	21.2031	20.889	24.4095	21.0775	19.6343	21.0315	19.7731	17.2308	20.08	20.3291	22.2644	20.0926				22.1231	22.698	21.5935	20.7561	21.2388	22.8099	22.0167	20.3607	20.1266	18.8815	23.3547	22.3592	20.6526	20.2619		22.3498	23.602	21.5298	19.5533		19.4697	19.7992
P61313	P61313 [180-188]	P61313 1xPhospho [T183(99.3)]	60S ribosomal protein L15 OS=Homo sapiens OX=9606 GN=RPL15 PE=1 SV=2	[K].FHHTIGGSR.[R]	1xPhospho [T4(99.3)]				17.0218																																18.0173			21.1726
P18621	P18621 [136-153]	P18621 1xPhospho [S142(99.4)]	60S ribosomal protein L17 OS=Homo sapiens OX=9606 GN=RPL17 PE=1 SV=3	[R].INPYMSSPCHIEMILTEK.[E]	1xCarbamidomethyl [C9];1xPhospho [S7(99.4)]	21.4515	20.4033	17.9797					23.3854				19.3111											20.0527													18.8385	20.6538
P18621	P18621 [136-153]		60S ribosomal protein L17 OS=Homo sapiens OX=9606 GN=RPL17 PE=1 SV=3	[R].INPYMSSPCHIEMILTEK.[E]	1xCarbamidomethyl [C9];1xOxidation [M];1xPhospho [S/Y/T]	19.7615	20.1356	15.9838			21.0265		22.2441				19.4212				17.953					17.5118	18.7127				19.8299	17.1893				19.7666		17.4039			20.1923	21.3354
P18621	P18621 [1-13]	P18621 1xMet-loss [N-Term];1xPhospho [S5(100)]	60S ribosomal protein L17 OS=Homo sapiens OX=9606 GN=RPL17 PE=1 SV=3	[-].MVRYSLDPENPTK.[S]	1xMet-loss [N-Term];1xPhospho [S5(100)]																			18.4219
Q07020	Q07020 [120-132]		60S ribosomal protein L18 OS=Homo sapiens OX=9606 GN=RPL18 PE=1 SV=2	[K].ILTFDQLALDSPK.[G]				14.7569					19.7574								15.4063					17.2635					18.485	16.8064	15.9338			17.0746	17.5153	15.5111			16.9442		17.2975
Q07020	Q07020 [1-9]	Q07020 1xMet-loss [N-Term]	60S ribosomal protein L18 OS=Homo sapiens OX=9606 GN=RPL18 PE=1 SV=2	[-].MGVDIRHNK.[D]	1xMet-loss [N-Term]	21.8753							22.1166		18.8173	20.1456	18.8985		18.7595		21.5675	20.2591				20.8409	22.0638	20.8086	19.8656	20.2234	22.1647	20.968							20.0241	17.8542	21.6226	21.4971	18.997	18.0831
Q02543	Q02543 [121-128]	Q02543 1xPhospho [S123(100)]	60S ribosomal protein L18a OS=Homo sapiens OX=9606 GN=RPL18A PE=1 SV=2	[R].AHSIQIMK.[V]	1xPhospho [S3(100)]	20.7965	20.632			17.351	19.7769		21.7238	18.4736							19.561	18.6599				22.2175	22.3525	19.265			20.3353	17.6728	18.8416	17.1057		21.2633	20.0175					19.2532					18.4178	15.6364
P84098	P84098 [136-144]		60S ribosomal protein L19 OS=Homo sapiens OX=9606 GN=RPL19 PE=1 SV=1	[K].RILMEHIHK.[L]		26.2965	24.1167	19.4939	20.072	20.2432	23.2208	19.9462	25.2303	20.4186	20.6139	18.7187	21.0907		20.0748	19.3356	23.3228	18.2975	14.7089	20.747	18.4539		25.0929	22.8675	22.4666	21.6829	25.3123	24.1122	20.3613	20.0486	18.2701	24.2739	23.5684	22.5252	21.2624	19.2006	24.3625	24.6897	18.4566	20.3117	17.314	19.1579	20.8739		21.0069
P84098	P84098 [118-126]		60S ribosomal protein L19 OS=Homo sapiens OX=9606 GN=RPL19 PE=1 SV=1	[R].HMYHSLYLK.[V]									21.8904																							16.7749
P84098	P84098 [136-144]		60S ribosomal protein L19 OS=Homo sapiens OX=9606 GN=RPL19 PE=1 SV=1	[K].RILMEHIHK.[L]	1xOxidation [M4]	20.5409		17.2928				20.3839	23.4747	21.5313						16.9793	19.15							21.1575	22.2925				17.7478	19.6575	19.007		18.0147			19.441		22.6236			18.1633		19.2061		18.4027
P46778	P46778 [130-142]		60S ribosomal protein L21 OS=Homo sapiens OX=9606 GN=RPL21 PE=1 SV=2	[K].RQPAPPREAHFVR.[T]													16.1882			15.9687	18.2534								21.1097			17.6882							20.5848			20.3076
P46778	P46778 [123-129]	P46778 1xPhospho [T124(100)]	60S ribosomal protein L21 OS=Homo sapiens OX=9606 GN=RPL21 PE=1 SV=2	[K].GTWVQLK.[R]	1xPhospho [T2(100)]	22.123	21.6567	19.0784	18.8809	18.9052	20.7732		22.6387	19.8069	18.5956	19.6641	19.8962	19.2924	17.36		19.6618	19.4656	17.3833			20.6049	21.42	20.6092	18.9219	17.1954	22.2664	21.2765	19.8952		17.2245	22.9989	22.6836	20.3631	18.8695	18.9041	22.1957	22.1852	22.9342	20.8148		20.1166	20.0152	17.5461	16.5628
P35268	P35268 [70-80]		60S ribosomal protein L22 OS=Homo sapiens OX=9606 GN=RPL22 PE=1 SV=2	[K].ITVTSEVPFSK.[R]				17.0288					19.8765				16.9676						16.3144									17.6916	17.2539		15.638		17.608						17.8211
Q6P5R6	Q6P5R6 [108-122]	Q6P5R6 1xPhospho [S118(100)]	60S ribosomal protein L22-like 1 OS=Homo sapiens OX=9606 GN=RPL22L1 PE=1 SV=2	[R].YFQISQDEDESESED.[-]	1xPhospho [S11(100)]	22.6514	22.8374	20.5053	20.6527	20.8408	24.3513		26.3186	22.7865	21.1013	20.6586	22.2217	21.3171		20.3652	19.7663	20.0527	16.4945			22.2904	22.5509	21.7376			21.0685	22.6756	20.0011			18.2097	21.2436	21.3245		19.2161	22.447	22.7329	21.7938	22.2552			19.377
P62750	P62750 [140-152]		60S ribosomal protein L23a OS=Homo sapiens OX=9606 GN=RPL23A PE=1 SV=1	[R].LAPDYDALDVANK.[I]				17.065			18.9363		19.4074	16.789				15.1311														17.813			16.4271								18.4139
P62750	P62750 [40-47]	P62750 1xPhospho [S43(100)]	60S ribosomal protein L23a OS=Homo sapiens OX=9606 GN=RPL23A PE=1 SV=1	[K].IRTSPTFR.[R]	1xPhospho [S4(100)]	27.8976	27.1174	25.3655	24.9814	24.2488	25.9274	25.4662	28.0673	25.2989	23.2155	25.7108	25.5841	25.1293	23.7417	24.8597	25.7236	25.4858	23.3134	22.8696	22.7743	28.0402	28.6525	27.2635	26.244	24.6139	27.3968	26.566	25.7364	24.3993	23.7027	27.6057	26.827	26.6844	25.1267	24.4927	26.5646	26.9919	26.0558	24.6494	23.2481	24.5973	24.6302	23.6492	22.8914
P83731	P83731 [81-93]	P83731 1xPhospho [S86(100)]	60S ribosomal protein L24 OS=Homo sapiens OX=9606 GN=RPL24 PE=1 SV=1	[R].AITGASLADIMAK.[R]	1xPhospho [S6(100)]	19.9253	20.0681				19.6407		22.1372								17.181					19.2775	20.5057	18.9013			18.5387	17.1191				18.9145	17.7681	17.2947			18.6914	19.5368	16.5355	16.7177
P83731	P83731 [81-93]	P83731 1xPhospho [S86(100)]	60S ribosomal protein L24 OS=Homo sapiens OX=9606 GN=RPL24 PE=1 SV=1	[R].AITGASLADIMAK.[R]	1xOxidation [M11];1xPhospho [S6(100)]	18.0358	18.7236				19.0634		21.928	24.1165											18.247								17.4071									18.9479		18.3063
P83731	P83731 [103-113]		60S ribosomal protein L24 OS=Homo sapiens OX=9606 GN=RPL24 PE=1 SV=1	[K].AQREQAIRAAK.[E]					20.2941				22.4104					19.3267	21.778	20.7491				20.6416				21.894	22.6445	20.6226			21.453	20.6699	18.3269			17.2159	21.8186	17.5561						20.46		20.0273	19.9139
P61254	P61254 [18-26]		60S ribosomal protein L26 OS=Homo sapiens OX=9606 GN=RPL26 PE=1 SV=1	[R].HFNAPSHIR.[R]		23.3424		17.823	20.5429	15.04	18.9432		23.476			19.3019	17.7289	16.2991		19.1291	16.7855	20.123	17.7673	15.2631	19.3249	20.0125	20.5416	17.9019	22.5745	21.1072	17.5663	18.1326	19.4283	19.6756		21.2817	20.4421	18.2665	22.372		22.0137	22.7817	17.1576		14.6661	21.0405		17.2457	17.7164
P61254	P61254 [17-26]		60S ribosomal protein L26 OS=Homo sapiens OX=9606 GN=RPL26 PE=1 SV=1	[K].RHFNAPSHIR.[R]		21.9389	20.4086	18.8		16.6878	18.9328	19.9453	21.6956	20.3161	15.8538				17.9216	18.2378	18.0022	17.6021	16.8471		17.7273	17.0579	19.5414	21.4126	20.7028	19.6366	20.1832	17.5533	19.2212	16.1704		21.148	19.2431	18.7807	18.6872	17.7312	19.2968		18.8009		19.1378	19.4162	19.3004		16.3082
P61254;Q9UNX3	P61254 [3-11];Q9UNX3 [3-11]		60S ribosomal protein L26 OS=Homo sapiens OX=9606 GN=RPL26 PE=1 SV=1;60S ribosomal protein L26-like 1 OS=Homo sapiens OX=9606 GN=RPL26L1 PE=1 SV=1	[K].FNPFVTSDR.[S]		18.0061	17.5765			14.842	17.8438			17.2355						14.7907		18.5035	15.6882	17.0287		21.6302	21.7424					17.917			19.4482		17.5965						17.8991
Q9UNX3	Q9UNX3 [18-26]		60S ribosomal protein L26-like 1 OS=Homo sapiens OX=9606 GN=RPL26L1 PE=1 SV=1	[R].HFNAPSHVR.[R]		19.9612	19.8217				18.2525		18.5794						17.6475								19.2544	19.2844	19.6822	17.7883	20.0018					20.415	19.876		18.9993		19.0643		18.8612			17.801
P61353	P61353 [28-48]		60S ribosomal protein L27 OS=Homo sapiens OX=9606 GN=RPL27 PE=1 SV=2	[K].NIDDGTSDRPYSHALVAGIDR.[Y]		20.6342	19.6425				19.7537		18.6554				18.261				18.7213	19.2517				18.4702	21.4429		15.893			18.1943				20.4874	20.9396				20.2101	20.593	18.0979					15.8362	16.0391
P61353	P61353 [85-93]		60S ribosomal protein L27 OS=Homo sapiens OX=9606 GN=RPL27 PE=1 SV=2	[R].YSVDIPLDK.[T]		16.8384	16.7824	15.9736		15.9105	18.1336		18.9139	16.4821		16.7535	16.9585	16.867		16.5469		16.919	16.4035			17.5026	17.5933					17.694	16.4172		17.2815		17.4344	16.5882					18.318
P46776	P46776 [13-21]		60S ribosomal protein L27a OS=Homo sapiens OX=9606 GN=RPL27A PE=1 SV=2	[R].GHVSHGHGR.[I]		23.3168	22.4476		16.7016	19.3647	20.9682	20.5278	24.1405	20.5147		21.8017	20.0998	18.4291	21.6676	20.0817	21.1491					22.2685	21.9396	22.8453	23.0988	20.5166	21.7628	23.7077	21.6124	21.2035		24.3073	21.3681	21.7758	22.2957	20.821	22.4374	24.5742	20.8411	19.7808	18.6192	21.7354	21.5854	21.0363	17.7359
P46776	P46776 [65-77]	P46776 1xPhospho [S68(100)]	60S ribosomal protein L27a OS=Homo sapiens OX=9606 GN=RPL27A PE=1 SV=2	[K].RNQSFCPTVNLDK.[L]	1xCarbamidomethyl [C6];1xPhospho [S4(100)]						18.1095		19.025											17.9304		18.6723	19.3386												18.5901		21.1275	20.5221	16.9736	18.5317				17.1445
P46776	P46776 [95-105]		60S ribosomal protein L27a OS=Homo sapiens OX=9606 GN=RPL27A PE=1 SV=2	[K].TGAAPIIDVVR.[S]		17.8874		17.022		15.8513	17.7941		19.9111			17.211	17.6956	16.9263		16.6564	17.44	16.8449	16.6936									17.6763			17.1675		18.2911	17.7787					18.4009
P47914	P47914 [135-149]	P47914 1xPhospho [S142(100)]	60S ribosomal protein L29 OS=Homo sapiens OX=9606 GN=RPL29 PE=1 SV=2	[K].AQAAAPASVPAQAPK.[R]	1xPhospho [S8(100)]	20.2171	18.8023			16.3774	17.5233		20.3263	19.2292	19.0787				16.6977		17.9241			18.8719	18.5474	17.9109			18.9007							20.0848			20.7326		20.1536	19.4596		21.1942	18.3071	21.1396
P39023	P39023 [136-144]		60S ribosomal protein L3 OS=Homo sapiens OX=9606 GN=RPL3 PE=1 SV=2	[K].KWQDEDGKK.[Q]		22.5337						18.8428		18.7751													20.2212				20.65	20.3367	18.9019			20.5168				16.2049		19.3805	18.8084
P39023	P39023 [273-282]		60S ribosomal protein L3 OS=Homo sapiens OX=9606 GN=RPL3 PE=1 SV=2	[K].GYHHRTEINK.[K]		19.6883	20.0094	21.1239	21.9502	20.0942	19.5729	17.1743		23.4317	21.7386		18.3729	20.5263	22.4325	17.8775		22.203	17.9361	21.7015	17.7588	18.2222		19.3545	24.6973	21.968		20.2794	18.371	23.3366	22.0912		20.9574	20.1864	22.9577	21.3547	20.6016	18.332	18.8153	20.4383	20.2801	22.5732			21.7291
P62888	P62888 [69-87]		60S ribosomal protein L30 OS=Homo sapiens OX=9606 GN=RPL30 PE=1 SV=2	[K].TGVHHYSGNNIELGTACGK.[Y]	1xCarbamidomethyl [C17]	23.8503	23.1443				22.7692	18.9249	20.4423		17.7383	19.9351	19.0936		15.8678		21.0251	22.0946		18.5307		21.1861	23.9232	18.5616	19.2764		23.5599	21.452				23.945	23.2187		19.4663		22.8969	23.558	16.8729	21.0246				18.6532	17.4216
P62888	P62888 [10-17]	P62888 1xPhospho [S10(100)]	60S ribosomal protein L30 OS=Homo sapiens OX=9606 GN=RPL30 PE=1 SV=2	[K].SLESINSR.[L]	1xPhospho [S1(100)]	20.2376	20.3883	17.4614		15.9668	20.3021		21.4776	18.5552		18.9456	19.2874	17.9966		17.4756	19.2279	19.4641		15.7699		20.8676	21.0535	20.1614	20.286		20.6873	20.0614		16.0686		21.4773	20.3852				20.4256	20.4879	20.4579	18.1024		18.8284		18.2032
P62910	P62910 [68-76]		60S ribosomal protein L32 OS=Homo sapiens OX=9606 GN=RPL32 PE=1 SV=2	[K].HMLPSGFRK.[F]	1xOxidation [M2]						19.5553	19.183			15.5388				17.4814			18.9503		18.5598					20.1202		20.4712		17.2023	17.5972	16.4348		16.9065		17.8101		18.9101	19.0491	17.5749		17.2844	19.496
P49207	P49207 [10-19]	P49207 1xPhospho [S12(100)]	60S ribosomal protein L34 OS=Homo sapiens OX=9606 GN=RPL34 PE=1 SV=3	[R].RLSYNTASNK.[T]	1xPhospho [S3(100)]	21.033	21.1284				23.506	20.5097	22.063													20.9058	21.4649	19.3804					18.9858			20.0739					20.963	20.0212		21.9615
P42766	P42766 [57-66]		60S ribosomal protein L35 OS=Homo sapiens OX=9606 GN=RPL35 PE=1 SV=2	[R].VLTVINQTQK.[E]		19.6916	18.3732	18.6939	16.6356	17.3706	18.3362	16.6457	21.0622		16.8083	17.8311	17.8934	18.1878		16.7197						17.8836		17.8446				18.2438	18.6905	16.3833	17.0327		17.5589	17.7769		16.845		19.6602	18.1783	17.6229	15.3749		19.1552		17.9211
P61513	P61513 [28-36]		60S ribosomal protein L37a OS=Homo sapiens OX=9606 GN=RPL37A PE=1 SV=2	[K].KIEISQHAK.[Y]		23.6609	22.451		18.9777	15.6826	20.7117	22.858	21.2713	19.6688		17.5813	18.8852	16.7957		19.266	21.6247	21.8336		19.8525		22.4845	23.3129	20.5007	21.4674	19.6957	22.7002	21.5116	18.541	19.8251	18.7546	23.0572	22.4592	18.652	20.8241		21.9866	22.4141	20.9072	19.2481		19.8925	18.9225	19.1969
P36578	P36578 [354-364]		60S ribosomal protein L4 OS=Homo sapiens OX=9606 GN=RPL4 PE=1 SV=5	[K].AAAAAAALQAK.[S]				17.3875						17.8473																	18.1762	17.5413											18.0198
P46777	P46777 [189-197]		60S ribosomal protein L5 OS=Homo sapiens OX=9606 GN=RPL5 PE=1 SV=3	[K].EFNAEVHRK.[H]		24.8118	23.1485	22.6243	18.9237	18.9228	22.3839	22.5565	22.4804			22.4086	20.9659	18.5493	18.6957	18.9915	22.6954	23.0293	17.1188	16.707		23.356	24.3006	20.4276	19.6279	19.3826	23.9936	23.026	20.6868	19.5458	17.5227	23.5618	23.954	19.7864		17.6522	23.1555	23.8047	22.3114	19.8975		18.2821	19.8312		19.1967
P46777	P46777 [243-255]		60S ribosomal protein L5 OS=Homo sapiens OX=9606 GN=RPL5 PE=1 SV=3	[K].AHAAIRENPVYEK.[K]		21.2524	19.5907				20.6864										18.144																				19.8133	21.0871
Q02878	Q02878 [131-139]		60S ribosomal protein L6 OS=Homo sapiens OX=9606 GN=RPL6 PE=1 SV=3	[K].KPFSQHVRK.[L]			19.3424	19.62	19.0833	19.5236	21.0459		23.9435	22.0368	21.0189			19.8571	20.4179	18.108	16.449		17.8292	21.0966	18.0839			23.2831	21.5868	20.6852			21.9237	21.0678	22.9087			20.9999	23.2451	21.3743			16.4389	20.071	16.6306	20.1489	22.8267	16.9844	19.3343
Q02878	Q02878 [131-138]		60S ribosomal protein L6 OS=Homo sapiens OX=9606 GN=RPL6 PE=1 SV=3	[K].KPFSQHVR.[K]		23.9416	21.7807				20.4112	20.4417	23.7379	19.9041		20.6323	19.5867		19.2501	19.1502	21.6712	19.9357				22.0655	22.9515	21.1797	19.7287	20.7262	22.1941	21.5931	19.2214	18.2842	17.8755	23.1596	22.3117	19.7723	19.3596		21.8929	23.149	20.8913	18.5909		19.561	19.0199		19.5219
Q02878	Q02878 [240-247]		60S ribosomal protein L6 OS=Homo sapiens OX=9606 GN=RPL6 PE=1 SV=3	[K].YEITEQRK.[I]		19.9954	19.4687	16.6609																			19.4062	19.3846	19.8791								19.0823	17.0728	18.2488		18.1427
P18124	P18124 [224-242]		60S ribosomal protein L7 OS=Homo sapiens OX=9606 GN=RPL7 PE=1 SV=1	[K].TTHFVEGGDAGNREDQINR.[L]		25.3347	24.3546	18.4889	19.856	19.5724	23.7577	22.7916	24.173	19.4358	17.589	21.646	20.9069	15.3357	19.9723	20.3595	22.9466	24.1124	20.1594	18.8844		23.2772	25.6361	22.0377	22.1685	18.9134	24.8126	23.3918	20.9843	19.8123	18.4599	24.8193	24.7409	21.277	21.4176	17.7877	24.0883	24.7443	22.3478	21.6291		21.1852	20.9588	19.0245	19.6167
P62424	P62424 [235-245]		60S ribosomal protein L7a OS=Homo sapiens OX=9606 GN=RPL7A PE=1 SV=2	[R].RHWGGNVLGPK.[S]		19.1394	17.3679																									16.5153					18.1644	17.2991				19.9934
P62424	P62424 [224-235]		60S ribosomal protein L7a OS=Homo sapiens OX=9606 GN=RPL7A PE=1 SV=2	[R].TNYNDRYDEIRR.[H]		25.2304	23.7284	18.5603	19.6218	17.7733	23.3204	23.2114	23.6437	17.4464	17.4481	22.0703	20.6767		19.4588	20.3715	22.3854	23.1038	18.9183	19.8663		23.3691	24.6	21.4328	22.4001	18.7879	24.5244	23.0719	20.6128	20.676	18.9845	24.1626	23.8512	20.7071	19.67	17.3928	23.2653	23.8087	22.1049	20.9823		21.6935	20.2908	19.6043	19.1977
P62917	P62917 [164-174]		60S ribosomal protein L8 OS=Homo sapiens OX=9606 GN=RPL8 PE=1 SV=2	[R].AVVGVVAGGGR.[I]		18.1884		17.4469	16.8375	16.6171	18.4735	17.7725	19.6046		17.4341	17.0492		17.5189		16.5829	17.4866		16.5909		16.9794	17.8356	17.8864			16.5845	18.3336	17.8648	17.1591	17.0811	17.7977		18.2643	17.8643		14.7565		17.1414	18.7564	16.6572	16.6588				17.1318
O60825	O60825 [464-477]	O60825 1xPhospho [S466(100)]	6-phosphofructo-2-kinase/fructose-2,6-bisphosphatase 2 OS=Homo sapiens OX=9606 GN=PFKFB2 PE=1 SV=2	[R].RNSFTPLSSSNTIR.[R]	1xPhospho [S3(100)]	24.903	24.1703	17.2049		17.1192	23.7218	22.0523	24.5996	21.1885	19.4851	19.0734	20.9991	15.4843			23.8218	23.9244	17.5557	18.559		25.6308	26.4412	22.3975	20.9259	18.7922	21.7345	20.0634	21.231	18.1357	18.4058	21.1808	20.83	18.6337	17.4874		22.0544	22.7901	19.4936	21.3226		18.4334	23.4997	20.5864	19.5587
O60825	O60825 [465-477]	O60825 1xPhospho [S466(100)]	6-phosphofructo-2-kinase/fructose-2,6-bisphosphatase 2 OS=Homo sapiens OX=9606 GN=PFKFB2 PE=1 SV=2	[R].NSFTPLSSSNTIR.[R]	1xPhospho [S2(100)]	21.738	21.4421			16.694	21.6112		22.3768	18.5584			18.4717				21.1918	21.4917	15.6169	15.8391		22.5984	23.4015	19.7564	19.2336				18.8393		15.1289	18.9858			14.8768		19.0149	19.8518		18.5478		16.0348	20.3798	18.0866
Q16875	Q16875 [459-472]	Q16875 1xPhospho [S461(100)]	6-phosphofructo-2-kinase/fructose-2,6-bisphosphatase 3 OS=Homo sapiens OX=9606 GN=PFKFB3 PE=1 SV=1	[R].RNSVTPLASPEPTK.[K]	1xPhospho [S3(100)]	23.663	23.1859	16.9632	18.4947	18.7819	23.1729	22.0841	24.7808	21.1659	18.4947	20.52	20.9624	17.289	18.0984	15.8509	21.4064	21.9118	17.1312	20.1135	17.4664	23.2727	23.7574	20.4336	18.8342	19.1296	18.6444	19.3119	20.2345	18.5298		19.3398	18.7104	19.0171	17.8983	16.654	20.393	20.6141		19.497	18.9282	18.9799	19.4765	21.3388	17.808
Q03393	Q03393 [17-25]	Q03393 1xPhospho [S19(100)]	6-pyruvoyl tetrahydrobiopterin synthase OS=Homo sapiens OX=9606 GN=PTS PE=1 SV=1	[R].RISFSASHR.[L]	1xPhospho [S3(100)]			17.2015			18.6234			17.9386		18.1218	19.0264	18.5473	19.0486	19.1969	17.9548			18.235	16.0746	19.3992	19.2588	18.9536	20.0399			18.4977	16.7284			19.6709	21.5994	19.1341	19.7265	17.226	21.1208	20.7503	19.0284			19.6186	17.7154	19.1899
Q9UBM7	Q9UBM7 [14-22]	Q9UBM7 1xPhospho [S14(100)]	7-dehydrocholesterol reductase OS=Homo sapiens OX=9606 GN=DHCR7 PE=1 SV=1	[K].SLDGVTNDR.[T]	1xPhospho [S1(100)]						19.9177	19.0479									20.3848	18.259				19.9162	19.9995		17.9363		19.456	19.7516				20.5328	19.6898				19.2117	20.3874		17.7301
Q7L2J0	Q7L2J0 [149-163]	Q7L2J0 1xPhospho [S152(100)]	7SK snRNA methylphosphate capping enzyme OS=Homo sapiens OX=9606 GN=MEPCE PE=1 SV=1	[K].RRNSCNVGGGGGGFK.[H]	1xCarbamidomethyl [C5];1xPhospho [S4(100)]	22.1841	21.5221				22.99	22.6169	21.7849	19.7651	18.1693		18.8324				20.2053	20.156				22.9098	23.3212				19.6361		19.4557					18.2387			20.2976	20.5735					18.4069
Q7L2J0	Q7L2J0 [150-163]	Q7L2J0 1xPhospho [S152(100)]	7SK snRNA methylphosphate capping enzyme OS=Homo sapiens OX=9606 GN=MEPCE PE=1 SV=1	[R].RNSCNVGGGGGGFK.[H]	1xCarbamidomethyl [C4];1xPhospho [S3(100)]	20.9543	22.5716	18.5635	18.0163	21.3574	22.5887	20.3721	23.2118	21.8855						21.3947	20.051					22.51	23.3432	18.3027		18.6331			20.5931	17.5792						16.5967				20.8927					16.4884
Q7L2J0	Q7L2J0 [234-257]	Q7L2J0 1xPhospho [S254(100)]	7SK snRNA methylphosphate capping enzyme OS=Homo sapiens OX=9606 GN=MEPCE PE=1 SV=1	[K].DITDPLSLNTCTDEGHVVLASPLK.[T]	1xCarbamidomethyl [C11];1xPhospho [S21(100)]	20.3913	19.766				22.0802		23.0997								16.9671					20.5204	21.3857	18.3199					18.3336			19.8049	18.3686					19.0866					18.46
Q7L2J0	Q7L2J0 [54-86]		7SK snRNA methylphosphate capping enzyme OS=Homo sapiens OX=9606 GN=MEPCE PE=1 SV=1	[R].CAPSAGSPAAAVGRESPGAAATSSSGPQAQQHR.[G]	1xCarbamidomethyl [C1];1xPhospho [S/T]	22.1466	22.1842				21.8702		22.0674								19.8577	19.5069				21.8717	22.4396				19.8719		19.9157			20.8816	19.2093				17.9545						19.3266
Q7L2J0	Q7L2J0 [54-86]	Q7L2J0 2xPhospho [S69(99.2);S/T]	7SK snRNA methylphosphate capping enzyme OS=Homo sapiens OX=9606 GN=MEPCE PE=1 SV=1	[R].CAPSAGSPAAAVGRESPGAAATSSSGPQAQQHR.[G]	1xCarbamidomethyl [C1];2xPhospho [S16(99.2);S/T]	20.9629	19.1543				22.6941		22.1572								17.6114	17.9023				20.7275	22.4086
Q7L2J0	Q7L2J0 [68-86]	Q7L2J0 1xPhospho [S69(100)]	7SK snRNA methylphosphate capping enzyme OS=Homo sapiens OX=9606 GN=MEPCE PE=1 SV=1	[R].ESPGAAATSSSGPQAQQHR.[G]	1xPhospho [S2(100)]	19.922							20.7378	20.4044															18.7807									17.0205	17.5666		17.5023
Q7L2J0	Q7L2J0 [326-361]		7SK snRNA methylphosphate capping enzyme OS=Homo sapiens OX=9606 GN=MEPCE PE=1 SV=1	[R].DEVVSPLPSALQGPSGSLSAPPAASVISAPPSSSSR.[H]	1xPhospho [S]									18.1446	17.3885
Q7L2J0	Q7L2J0 [208-222]	Q7L2J0 2xPhospho [T213(100);S/T]	7SK snRNA methylphosphate capping enzyme OS=Homo sapiens OX=9606 GN=MEPCE PE=1 SV=1	[R].TLNAETPKSSPLPAK.[G]	2xPhospho [T6(100);S/T]	20.3794	19.0958				19.9904	21.5033	22.4977								17.6642	17.8567				21.5453	22.1502	18.7372								19.4138	18.1332	17.4728
Q7L2J0	Q7L2J0 [54-67]	Q7L2J0 1xPhospho [S60(100)]	7SK snRNA methylphosphate capping enzyme OS=Homo sapiens OX=9606 GN=MEPCE PE=1 SV=1	[R].CAPSAGSPAAAVGR.[E]	1xCarbamidomethyl [C1];1xPhospho [S7(100)]		19.9356		16.7653	17.2126			22.4543					16.4011			19.7412	19.755												16.5221		21.6375	20.3196	17.978		16.8874		20.4412					18.7227
Q9P2A4	Q9P2A4 [340-366]	Q9P2A4 1xPhospho [S342(100)]	ABI gene family member 3 OS=Homo sapiens OX=9606 GN=ABI3 PE=1 SV=2	[R].RYSDGWCEGVSSEGTGFFPGNYVEPSC.[-]	2xCarbamidomethyl [C7;C27];1xPhospho [S3(100)]	22.419	21.8991			17.3334	19.9616		20.4394				20.1016									21.0827	19.7411	18.6183			19.862							20.4594		16.527		19.8217
Q8IZP0	Q8IZP0 [220-228]	Q8IZP0 1xPhospho [S225(100)]	Abl interactor 1 OS=Homo sapiens OX=9606 GN=ABI1 PE=1 SV=4	[R].LGSQHSPGR.[T]	1xPhospho [S6(100)]	24.6019	23.8973	21.1098	20.5867		24.6303	23.9381	26.9084	24.3525	19.6313	19.9356	21.0988	16.805	19.8252	20.383	23.9934	22.4175	22.4614	21.4608		22.5444	23.8832	21.7979	22.7204	20.6668	23.2739		23.4222	22.245	20.7791	20.6573	19.4962	21.4152	22.4688	19.3318	21.7507	21.5127	22.1895	22.4711	20.2434	21.9235	21.8751	22.079	20.2342
Q8IZP0	Q8IZP0 [321-334]	Q8IZP0 1xPhospho [S323(100)]	Abl interactor 1 OS=Homo sapiens OX=9606 GN=ABI1 PE=1 SV=4	[R].HNSTTSSTSSGGYR.[R]	1xPhospho [S3(100)]	21.8155	21.2675				23.4622		21.6465	20.008						17.811	23.5853	22.9494	22.5617	17.6806		20.8011	24.2327						19.0583
Q8IZP0	Q8IZP0 [174-189]	Q8IZP0 1xPhospho [S183(100)]	Abl interactor 1 OS=Homo sapiens OX=9606 GN=ABI1 PE=1 SV=4	[R].TNPPTQKPPSPPMSGR.[G]	1xPhospho [S10(100)]	26.0609	25.7314	21.9692	23.1234	22.4457	24.3863	22.7273	27.4186	24.1032	21.9299	22.534	23.4101	22.8302	20.3188	23.2067	24.9786	24.2069	21.2891	20.627		25.3554	26.1093	24.1382	22.2417	20.4901	22.5826	22.3059	23.3827	22.1541	20.8756	24.1026	22.5112	24.3293	21.4258	22.1391	22.6158	23.9597	18.6304	22.5456	16.9051	20.8736	23.3921	21.8186	21.7177
Q8IZP0	Q8IZP0 [174-189]	Q8IZP0 1xPhospho [S183(100)]	Abl interactor 1 OS=Homo sapiens OX=9606 GN=ABI1 PE=1 SV=4	[R].TNPPTQKPPSPPMSGR.[G]	1xOxidation [M13];1xPhospho [S10(100)]	25.9969	25.8219	23.9334	22.4381	22.6838	25.9189	23.0534	27.89	24.4568	22.547	23.6581	24.4281	23.6981	22.4474	22.4104	26.0007	25.7881	22.9599	21.972	22.9758	24.9302	25.9099	24.0369	23.8711	20.7826	23.0143	21.5114	23.6195	22.3559	21.9218	22.6067	22.6436	25.6737	24.0448	22.539	23.6532	24.8305	20.5042	24.3871	22.493	24.4685	23.0662	22.7724	21.1349
Q9NYB9	Q9NYB9 [174-189]	Q9NYB9 1xPhospho [S183(100)]	Abl interactor 2 OS=Homo sapiens OX=9606 GN=ABI2 PE=1 SV=1	[R].TTPPTQKPPSPPMSGK.[G]	1xOxidation [M13];1xPhospho [S10(100)]	25.8125	25.0341	19.9977	19.5106	20.1786	23.338	21.7141	24.8756	20.616	19.2149	20.3538	20.4725	20.7559	18.4502	17.232	23.174	23.359	18.6844		16.987	23.5454	23.318	21.3509	18.2866		19.97	16.9454	21.9211	16.2093	17.8715	24.6151	21.1153	22.1083	19.3775	18.8509	18.0932	21.0872	16.8402	19.2299	18.7064	19.2471	20.5798	16.8378
Q9NYB9	Q9NYB9 [174-189]	Q9NYB9 1xPhospho [S183(100)]	Abl interactor 2 OS=Homo sapiens OX=9606 GN=ABI2 PE=1 SV=1	[R].TTPPTQKPPSPPMSGK.[G]	1xPhospho [S10(100)]	25.479	24.8809	19.0332	19.3698	19.6951	21.9374		24.7859	21.6559	17.7744	20.2087	20.9609	20.4304		19.5243	22.5931	22.0107	18.5561			23.3817	24.4262	21.4279			20.3772		21.0015	18.2823	14.7265	24.2614	21.7604	21.241		17.0542		20.0494		18.9138			19.886
Q9NYB9	Q9NYB9 [220-230]	Q9NYB9 1xPhospho [S227(99.7)]	Abl interactor 2 OS=Homo sapiens OX=9606 GN=ABI2 PE=1 SV=1	[R].NMAPSQQSPVR.[T]	1xPhospho [S8(99.7)]	23.025	21.8408				20.5916		23.0875	19.9983	15.9114	20.1037	19.9164	18.2111		17.5198	21.118	20.7548				21.2595	22.1413	18.3996	17.4522		21.312	18.8899	18.9463	17.8718		21.7577	19.9122				20.6838	21.169					17.6935
Q9NYB9	Q9NYB9 [220-230]		Abl interactor 2 OS=Homo sapiens OX=9606 GN=ABI2 PE=1 SV=1	[R].NMAPSQQSPVR.[T]	1xOxidation [M2];1xPhospho [S]	22.5874						20.0442	19.6184						16.8998		20.2323	20.1875		16.3093		20.656	20.9472
Q9NYB9	Q9NYB9 [360-372]	Q9NYB9 1xPhospho [S368(100)]	Abl interactor 2 OS=Homo sapiens OX=9606 GN=ABI2 PE=1 SV=1	[R].HTPPTIGGSLPYR.[R]	1xPhospho [S9(100)]	19.6623	18.5898				17.4401		20.7857	16.4655							20.1569	19.6403				21.6331	21.5043	18.8862					17.1258			20.4062	17.1168	16.3875
Q8IZT6	Q8IZT6 [374-398]	Q8IZT6 1xPhospho [S392(100)]	Abnormal spindle-like microcephaly-associated protein OS=Homo sapiens OX=9606 GN=ASPM PE=1 SV=2	[K].DNYGLNQDLESESVNPILSPNQFLK.[D]	1xPhospho [S19(100)]																																					18.6581
Q96K21	Q96K21 [344-366]	Q96K21 1xPhospho [S354(100)]	Abscission/NoCut checkpoint regulator OS=Homo sapiens OX=9606 GN=ZFYVE19 PE=1 SV=3	[R].VTLQDYRLPDSDDDEDEETAIQR.[V]	1xPhospho [S11(100)]	23.29	22.4597	18.6864			21.5492		22.9892			17.3162	20.3353				21.2018	20.5728				22.7717	23.1197	19.4014			19.955					21.3541	20.2698	20.311			19.5374	20.8387		18.33		18.3336	20.9822
Q96K21	Q96K21 [338-366]		Abscission/NoCut checkpoint regulator OS=Homo sapiens OX=9606 GN=ZFYVE19 PE=1 SV=3	[R].GQDPERVTLQDYRLPDSDDDEDEETAIQR.[V]	1xPhospho [T/S/Y]	20.8583															17.9189
Q13085	Q13085 [77-86]	Q13085 1xPhospho [S80(100)]	Acetyl-CoA carboxylase 1 OS=Homo sapiens OX=9606 GN=ACACA PE=1 SV=2	[R].SSMSGLHLVK.[Q]	1xPhospho [S4(100)]																			21.7104					18.9985					17.4719					18.1183									18.169
Q13085	Q13085 [77-86]	Q13085 1xPhospho [S80(100)]	Acetyl-CoA carboxylase 1 OS=Homo sapiens OX=9606 GN=ACACA PE=1 SV=2	[R].SSMSGLHLVK.[Q]	1xOxidation [M3];1xPhospho [S4(100)]	22.6458	20.3652				18.5894		20.7102	20.9659	16.8696		19.7015							17.4327		22.7575	24.1118	20.7458			22.2778	20.4254	22.6027		16.0343	19.1774	21.4647				22.2915	22.6959		17.9196		19.449	18.2536	17.1975
Q9NUB1	Q9NUB1 [241-253]		Acetyl-coenzyme A synthetase 2-like, mitochondrial OS=Homo sapiens OX=9606 GN=ACSS1 PE=1 SV=2	[K].HCPTVQHVLVAHR.[T]	1xCarbamidomethyl [C2]	23.8821	22.2713						19.8092			16.7676	16.8761				17.5775	15.7453					22.2705			15.692	17.5919						17.56				17.8093	19.939						15.8809
Q9NR19	Q9NR19 [10-25]	Q9NR19 1xPhospho [S12(100)]	Acetyl-coenzyme A synthetase, cytoplasmic OS=Homo sapiens OX=9606 GN=ACSS2 PE=1 SV=1	[R].SGSGSRGQEEAGAGGR.[A]	1xPhospho [S3(100)]	22.3011					16.5104	18.4058										17.3702											19.0873								16.2676	16.7006			18.1188
Q9NR19	Q9NR19 [28-37]	Q9NR19 1xPhospho [S30(100)]	Acetyl-coenzyme A synthetase, cytoplasmic OS=Homo sapiens OX=9606 GN=ACSS2 PE=1 SV=1	[R].SWSPPPEVSR.[S]	1xPhospho [S3(100)]	28.0949	27.5976	23.8628	23.7025	23.7772	25.2068	23.759	27.5224	24.3104	23.3591	24.3816	25.1347	23.5289	21.9927	22.9352	24.8141	24.7547	23.5903	22.1152	22.8655	26.1966	26.7849	24.9481	23.3086	22.3844	25.4799	24.232	24.3951	22.6229	22.3814	24.86	24.8294	24.1349	23.1231	23.0932	25.4111	25.4534	24.4473	24.1113	21.3474	23.391	24.6692	22.7848	22.7018
Q13510	Q13510 [326-334]		Acid ceramidase OS=Homo sapiens OX=9606 GN=ASAH1 PE=1 SV=5	[K].HPFFLDDRR.[T]		22.6521	21.4117				20.4063		19.7524			21.7342	20.8118	14.6237	19.445	20.761	21.1484	22.8319				17.7023	21.7353		18.0973		22.8553	20.2717				19.4224	19.0837	16.951			21.9423	22.4284	19.2804	18.8121		20.7859
Q13510	Q13510 [326-338]		Acid ceramidase OS=Homo sapiens OX=9606 GN=ASAH1 PE=1 SV=5	[K].HPFFLDDRRTPAK.[M]		18.5323												15.372	19.0869		15.9005											17.2935											17.4006					16.4549
Q13510	Q13510 [153-159]		Acid ceramidase OS=Homo sapiens OX=9606 GN=ASAH1 PE=1 SV=5	[K].GHLIHGR.[N]		23.8083	21.4131				20.7155		21.6825			24.2568	22.5953	20.4857	21.1235	20.8075	23.3025	23.2458				20.5386	22.4425	20.2041			23.3519	21.3949	20.5189			21.2587	21.062		19.4316		23.4048	23.0566	22.803			21.0883	16.7257	16.7747
P39687	P39687 [68-75]		Acidic leucine-rich nuclear phosphoprotein 32 family member A OS=Homo sapiens OX=9606 GN=ANP32A PE=1 SV=1	[K].KLELSDNR.[V]																		19.1303					20.6693				18.8175			17.2166	15.6109	20.0721	20.2792			18.256		18.9746
P39687	P39687 [237-249]		Acidic leucine-rich nuclear phosphoprotein 32 family member A OS=Homo sapiens OX=9606 GN=ANP32A PE=1 SV=1	[K].RKREPEDEGEDDD.[-]						17.3713		18.5767							19.7064	18.4244				19.3137					21.8903	18.6562				19.7001					20.2244	18.2812								19.1813
P39687	P39687 [13-20]	P39687 1xPhospho [T15(100)]	Acidic leucine-rich nuclear phosphoprotein 32 family member A OS=Homo sapiens OX=9606 GN=ANP32A PE=1 SV=1	[R].NRTPSDVK.[E]	1xPhospho [T3(100)]	23.0985	22.073		19.3649	18.7471	22.5922		23.0809	20.2668		21.2197	19.8692		18.8974	20.692						21.6768	23.5991	21.6539	22.246	19.7179				20.7973		22.8796	24.5584		21.4428			18.6869	23.4932			20.0326		18.6351
Q92688	Q92688 [242-251]	Q92688 1xPhospho [T244(100)]	Acidic leucine-rich nuclear phosphoprotein 32 family member B OS=Homo sapiens OX=9606 GN=ANP32B PE=1 SV=1	[K].RETDDEGEDD.[-]	1xPhospho [T3(100)]	22.8567		19.7468	20.0188		22.3458	20.1739	24.2139			20.4763	21.6795				22.7661	17.4052				20.058	20.5097	18.4414			17.7118		20.3746					20.2926			16.9736	17.8114			19.4015
O43423	O43423 [50-62]		Acidic leucine-rich nuclear phosphoprotein 32 family member C OS=Homo sapiens OX=9606 GN=ANP32C PE=2 SV=1	[K].INGGLTSISDLPK.[L]	1xPhospho [T/S]																				19.4983
Q99798	Q99798 [58-68]		Aconitate hydratase, mitochondrial OS=Homo sapiens OX=9606 GN=ACO2 PE=1 SV=2	[K].RLNRPLTLSEK.[I]		25.0124	23.6922		18.0428		20.0981									17.5969	21.2896				17.0622	21.978	23.7836	20.1716			24.6755	22.7062	21.3397	20.024	18.168	23.3752	23.1838	17.8374			23.984	24.6493	19.8661		17.6542		17.7896
Q8N556	Q8N556 [334-361]		Actin filament-associated protein 1 OS=Homo sapiens OX=9606 GN=AFAP1 PE=1 SV=2	[K].KPSTDEQTSSAEEDVPTCGYLNVLSNSR.[W]	1xCarbamidomethyl [C18];1xPhospho [S/T/Y]	20.6018	20.7237																													20.8444	20.6471				18.5654		18.2797
Q8N556	Q8N556 [661-672]	Q8N556 1xPhospho [S668(100)]	Actin filament-associated protein 1 OS=Homo sapiens OX=9606 GN=AFAP1 PE=1 SV=2	[K].SGTSSPQSPVFR.[H]	1xPhospho [S8(100)]	24.6146	24.2043	20.9707	20.6356	20.3599	23.6367	22.8139	25.2301	22.5916	20.8408	21.9265	22.3336	19.0402	16.9208	17.4004	21.3054	21.4065	19.6264			24.0501	24.2525	21.6011	19.7546	19.2091	20.3089	20.5179	21.3482		18.524	21.7954	23.2939	21.8459	20.5528	19.6495	23.3564			18.2752			22.4963	20.9881	20.3114
Q8N556	Q8N556 [246-269]		Actin filament-associated protein 1 OS=Homo sapiens OX=9606 GN=AFAP1 PE=1 SV=2	[K].EAYSGCSGPVDSECPPPPSSPVHK.[A]	2xCarbamidomethyl [C6;C14];1xPhospho [S/Y]	23.9169	23.7575	18.905		17.9267	23.5147	21.9758	23.7334	20.2444	19.0309	21.8314	22.619				19.3625					23.5323	23.6874						18.642			22.4342	22.7205				18.2253	20.8665					20.8118		18.7135
Q8N556	Q8N556 [675-702]		Actin filament-associated protein 1 OS=Homo sapiens OX=9606 GN=AFAP1 PE=1 SV=2	[R].TLENSPISSCDTSDTEGPVPVNSAAVLK.[K]	1xCarbamidomethyl [C10];1xPhospho [T/S]	21.5112	21.6525				19.8193		20.2118													19.7882	20.1875									19.7125	17.5444										15.9556
Q8N556	Q8N556 [661-672]	Q8N556 2xPhospho [S668(100);S/T]	Actin filament-associated protein 1 OS=Homo sapiens OX=9606 GN=AFAP1 PE=1 SV=2	[K].SGTSSPQSPVFR.[H]	2xPhospho [S8(100);S/T]						18.6064					18.4749	18.6946									20.4927	20.9422
Q8TED9	Q8TED9 [744-755]	Q8TED9 1xPhospho [S747(99.7)]	Actin filament-associated protein 1-like 1 OS=Homo sapiens OX=9606 GN=AFAP1L1 PE=1 SV=2	[K].RSPSIVASNQGR.[V]	1xPhospho [S4(99.7)]	22.0071	21.5966				20.9208	20.4403	21.2345	19.2436							20.6205	19.7581	16.2395			22.8454	23.4694	19.3855				17.0557						17.9216				23.5417					19.1096
Q8TED9	Q8TED9 [96-103]	Q8TED9 1xPhospho [S98(100)]	Actin filament-associated protein 1-like 1 OS=Homo sapiens OX=9606 GN=AFAP1L1 PE=1 SV=2	[K].GASPELAK.[S]	1xPhospho [S3(100)]	22.5338	22.0741	17.2636			20.7496	19.7626	21.9494	19.991	15.7535	21.2073	21.2079	19.4204		17.7752	19.1053	18.2702	16.4579			22.2803	22.3306	20.6403					19.9691	18.0604		19.9898	19.9307	19.5508						18.1145			20.4986
Q8N4X5	Q8N4X5 [622-644]	Q8N4X5 1xPhospho [S640(100)]	Actin filament-associated protein 1-like 2 OS=Homo sapiens OX=9606 GN=AFAP1L2 PE=1 SV=1	[R].ISFPPSCPDAVVATPPGASPPVK.[D]	1xCarbamidomethyl [C7];1xPhospho [S19(100)]	20.7418	20.3895			15.1455	17.3526		21.3161			18.2457	20.2851				14.8507					23.1063	22.396	20.2632	15.743					18.5395	14.3772
Q8N4X5	Q8N4X5 [545-588]		Actin filament-associated protein 1-like 2 OS=Homo sapiens OX=9606 GN=AFAP1L2 PE=1 SV=1	[K].SFLHGPSSAQAQASSPTLSCLDNATEALPADSGPGPTPDEPCIK.[C]	2xCarbamidomethyl [C20;C42];1xPhospho [S/T]		18.0585						19.642								15.971					20.2896
Q8N4X5	Q8N4X5 [391-416]	Q8N4X5 1xPhospho [S414(100)]	Actin filament-associated protein 1-like 2 OS=Homo sapiens OX=9606 GN=AFAP1L2 PE=1 SV=1	[K].VAQQPLSLVGCEVVPDPSPDHLYSFR.[I]	1xCarbamidomethyl [C11];1xPhospho [S24(100)]	20.2626	20.8799				19.2809		21.6295													21.6872	21.9858	19.4281								18.9238	16.8788	18.9633									16.9177
Q8N4X5	Q8N4X5 [344-352]		Actin filament-associated protein 1-like 2 OS=Homo sapiens OX=9606 GN=AFAP1L2 PE=1 SV=1	[K].STSLEPVER.[S]	1xPhospho [S/T]	18.9527															17.3827			19.0246		18.0186	17.3859						17.2444						19.0739									18.8636
Q8N4X5	Q8N4X5 [792-802]	Q8N4X5 1xPhospho [S796(100)]	Actin filament-associated protein 1-like 2 OS=Homo sapiens OX=9606 GN=AFAP1L2 PE=1 SV=1	[K].NRPLSVVVTGK.[G]	1xPhospho [S5(100)]	18.1333	17.2636				17.6629										17.7725					21.8003	22.7452
P62736	P62736 [362-374]		Actin, aortic smooth muscle OS=Homo sapiens OX=9606 GN=ACTA2 PE=1 SV=1	[K].QEYDEAGPSIVHR.[K]				18.333	17.843	16.6719			20.0579	16.8348	15.1771			16.6997	16.1952	16.8978			17.2788	18.1818					17.502		19.6341		19.4489	16.8887	17.1931		18.9903	19.4847	17.6467	18.6043						15.6833			17.1662
P62736	P62736 [362-375]		Actin, aortic smooth muscle OS=Homo sapiens OX=9606 GN=ACTA2 PE=1 SV=1	[K].QEYDEAGPSIVHRK.[C]		18.0534	19.4601	15.5852	14.8164	17.2581	19.7452	17.0531	21.136		17.422	26.0388	17.7817	16.2514	17.7562	15.9259	18.9665		21.2174	20.7609	20.144		20.3261	19.8063	17.4359	18.131	23.5609		22.2364	20.5538	18.7222		21.5178		18.9192		18.01			16.2695			16.8355	15.7017
P62736	P62736 [98-115]		Actin, aortic smooth muscle OS=Homo sapiens OX=9606 GN=ACTA2 PE=1 SV=1	[R].VAPEEHPTLLTEAPLNPK.[A]				19.8848	19.5259	19.0217		15.6844	21.3216	18.1973	17.8922		17.8633	17.6331	18.1692	18.3095	18.9612		17.3304	18.6203		18.3783		19.7144	18.653	18.3249	22.2938	19.0615	20.7609	19.2787	19.9417		20.0802	19.7903	19.5802	19.6867		17.3279	17.4215					16.5055	17.829
P62736	P62736 [71-86]		Actin, aortic smooth muscle OS=Homo sapiens OX=9606 GN=ACTA2 PE=1 SV=1	[K].YPIEHGIITNWDDMEK.[I]	1xOxidation [M14]	21.1343	19.6664	19.3391		19.077	21.3409		22.417	18.967		20.5702	22.1179	18.8158	19.2193	19.1962	19.4023	19.4169		19.4255		20.2614	20.1454	17.9821	18.6303		22.7054	21.1076			18.6259	21.2344	20.7945	19.8159	19.4294	19.7277	20.2284	21.0604	21.1121			18.7285	19.0084	18.3473
P62736	P62736 [71-86]		Actin, aortic smooth muscle OS=Homo sapiens OX=9606 GN=ACTA2 PE=1 SV=1	[K].YPIEHGIITNWDDMEK.[I]		22.056	21.0827	18.6528			21.4808		22.8834			20.0871	22.2906	18.7087			19.5792	19.7506		18.1476		21.575	21.4306	19.3932	16.2064		24.7775	22.3654				20.5857	21.4703	20.3184	17.7575		21.0883	21.9142	21.718				19.5978	14.9516
P62736	P62736 [87-97]		Actin, aortic smooth muscle OS=Homo sapiens OX=9606 GN=ACTA2 PE=1 SV=1	[K].IWHHSFYNELR.[V]		17.9655															18.6271											16.6692					16.6932		18.9388			18.8862							16.2401
P62736	P62736 [199-208]		Actin, aortic smooth muscle OS=Homo sapiens OX=9606 GN=ACTA2 PE=1 SV=1	[R].GYSFVTTAER.[E]				19.2685	19.6049	19.0565		18.0366	20.0639	18.4046	18.2039	17.1125	17.3821	16.8314	17.5655	18.2651	17.7255		17.1685	17.8056	19.4107			17.4546	17.4841	18.493	21.1425	18.6297	19.8519	19.5287	20.1116		19.5403	19.6521	18.62	19.5634		17.984	18.2841		17.2424			17.5185	18.4025
P60709	P60709 [1-18]	P60709 1xMet-loss+Acetyl [N-Term]	Actin, cytoplasmic 1 OS=Homo sapiens OX=9606 GN=ACTB PE=1 SV=1	[-].MDDDIAALVVDNGSGMCK.[A]	1xCarbamidomethyl [C17];1xMet-loss+Acetyl [N-Term]																			15.5732
P60709	P60709 [1-18]	P60709 1xMet-loss+Acetyl [N-Term]	Actin, cytoplasmic 1 OS=Homo sapiens OX=9606 GN=ACTB PE=1 SV=1	[-].MDDDIAALVVDNGSGMCK.[A]	1xCarbamidomethyl [C17];1xOxidation [M16];1xMet-loss+Acetyl [N-Term]	19.1863	18.0762				18.4173					17.7153			17.4581		16.5343	16.9949		19.1831		18.5865	18.7358				19.2207	18.004				18.6738	18.906		18.114		18.2333		17.367			17.2012		17.2451
P60709;P62736;P63261	P60709 [29-39];P62736 [31-41];P63261 [29-39]		Actin, cytoplasmic 1 OS=Homo sapiens OX=9606 GN=ACTB PE=1 SV=1;Actin, aortic smooth muscle OS=Homo sapiens OX=9606 GN=ACTA2 PE=1 SV=1;Actin, cytoplasmic 2 OS=Homo sapiens OX=9606 GN=ACTG1 PE=1 SV=1	[R].AVFPSIVGRPR.[QH]		23.298	22.2946	21.6119	21.6127	21.301	22.6377	21.2832	23.9686	21.3384	20.9891	22.0969	22.6347	21.9729	21.8972	21.6312	21.7914	22.3863	19.659	21.2414	21.672	22.5927	22.5556	21.9071	21.998	21.6113	23.5839	22.3598	21.5128	21.2321	21.5582	22.331	22.8901	22.8217	21.8389	21.9253	21.6766	22.7185	22.3419	21.1771	20.8598	21.8884	21.338	21.6795	21.6836
P60709;P62736;P63261	P60709 [51-61];P62736 [53-63];P63261 [51-61]		Actin, cytoplasmic 1 OS=Homo sapiens OX=9606 GN=ACTB PE=1 SV=1;Actin, aortic smooth muscle OS=Homo sapiens OX=9606 GN=ACTA2 PE=1 SV=1;Actin, cytoplasmic 2 OS=Homo sapiens OX=9606 GN=ACTG1 PE=1 SV=1	[K].DSYVGDEAQSK.[R]		23.0594	22.9134	21.5245	21.2895	20.989	22.7552	21.6937	23.1413	21.5747	20.2889	22.925	23.4837	21.2226	21.5098	21.3149	21.9359	22.0507	20.8764	20.5447	21.1615	22.8818	23.1907	20.9724	20.8898	21.2838	23.5805	22.5172	21.1857	21.0439	21.045	22.921	23.7893	22.1929	21.518	21.791	22.3961	23.1523	23.3616	21.4413	19.394	20.8275	21.2273	20.629	21.0166
P60709;P62736;P63261	P60709 [51-62];P62736 [53-64];P63261 [51-62]		Actin, cytoplasmic 1 OS=Homo sapiens OX=9606 GN=ACTB PE=1 SV=1;Actin, aortic smooth muscle OS=Homo sapiens OX=9606 GN=ACTA2 PE=1 SV=1;Actin, cytoplasmic 2 OS=Homo sapiens OX=9606 GN=ACTG1 PE=1 SV=1	[K].DSYVGDEAQSKR.[G]		21.7067	20.2441			15.7118	18.1785			17.0964				15.9555	16.3672	17.3829	18.3014	18.2438		17.34		20.7443	20.6193	18.3774			18.4876		17.1907				20.1593		18.5372				18.6087
P60709;P62736;P63261	P60709 [19-28];P62736 [21-30];P63261 [19-28]		Actin, cytoplasmic 1 OS=Homo sapiens OX=9606 GN=ACTB PE=1 SV=1;Actin, aortic smooth muscle OS=Homo sapiens OX=9606 GN=ACTA2 PE=1 SV=1;Actin, cytoplasmic 2 OS=Homo sapiens OX=9606 GN=ACTG1 PE=1 SV=1	[K].AGFAGDDAPR.[A]		23.6119	23.0965	22.3826	22.1674	22.1125	23.2867	21.9778	23.6721	22.3078	21.2915	23.1095	23.8117	22.2358	22.0124	21.9908	22.2895	22.2921	21.3783	20.9862	21.7215	23.2348	23.3729	21.6701	21.247	21.6519	23.9844	22.9043	21.781	21.7183	21.839	23.1005	24.0727	23.0446	22.2785	22.4257	22.6968	23.3859	23.4747	21.8859	20.8634	21.4419	22.0399	21.0783	21.6515
P60709;P62736;P63261	P60709 [316-326];P62736 [318-328];P63261 [316-326]		Actin, cytoplasmic 1 OS=Homo sapiens OX=9606 GN=ACTB PE=1 SV=1;Actin, aortic smooth muscle OS=Homo sapiens OX=9606 GN=ACTA2 PE=1 SV=1;Actin, cytoplasmic 2 OS=Homo sapiens OX=9606 GN=ACTG1 PE=1 SV=1	[K].EITALAPSTMK.[I]	1xOxidation [M10]	22.8718	22.6399	21.895	21.4342	21.3419	22.9608	21.9745	23.2551	21.4858	21.1647	23.0031	23.6015	21.9447	21.6765	21.2118	21.9269	21.8653	21.3391	21.1221	21.6766	22.8976	22.8885	21.0939	20.9801	21.4563	23.5479	22.6258	21.4224	21.1982	21.7044	22.3373	23.4574	22.6328	21.4063	21.6273	22.0636	22.7797	23.2583	21.2788	21.278	21.3917	21.6147	21.3474	21.6673
P60709;P62736;P63261	P60709 [316-326];P62736 [318-328];P63261 [316-326]		Actin, cytoplasmic 1 OS=Homo sapiens OX=9606 GN=ACTB PE=1 SV=1;Actin, aortic smooth muscle OS=Homo sapiens OX=9606 GN=ACTA2 PE=1 SV=1;Actin, cytoplasmic 2 OS=Homo sapiens OX=9606 GN=ACTG1 PE=1 SV=1	[K].EITALAPSTMK.[I]		20.3071	20.1362	15.3275	18.3509	17.6498	20.0442		20.8517	18.2891		19.4005	20.406	17.894		17.1388	17.9476					19.7041	20.642				21.51	19.8335			16.7365	19.1151	20.1585	19.1023		19.2602	18.4631	19.9275	20.8075				17.4887
P60709;P62736;P63261	P60709 [51-61];P62736 [53-63];P63261 [51-61]	P60709 1xPhospho [S60(100)];P62736 1xPhospho [S62(100)];P63261 1xPhospho [S60(100)]	Actin, cytoplasmic 1 OS=Homo sapiens OX=9606 GN=ACTB PE=1 SV=1;Actin, aortic smooth muscle OS=Homo sapiens OX=9606 GN=ACTA2 PE=1 SV=1;Actin, cytoplasmic 2 OS=Homo sapiens OX=9606 GN=ACTG1 PE=1 SV=1	[K].DSYVGDEAQSK.[R]	1xPhospho [S10(100)]	20.7583	21.7195	17.9906	18.3167		22.4115		22.4069	20.1817	19.1128	21.4828	21.1374	19.5706		19.0851	18.9536	19.9216	18.8433			21.2581	21.3751	20.5851			23.0243	20.8224	21.7901	19.0341	18.1363	21.8438	21.6753	20.544		16.9467	23.2355	22.8828	20.6278	20.6969
P60709;P62736;P63261	P60709 [316-326];P62736 [318-328];P63261 [316-326]	P60709 1xPhospho [S323(99.5)];P62736 1xPhospho [S325(99.5)];P63261 1xPhospho [S323(99.5)]	Actin, cytoplasmic 1 OS=Homo sapiens OX=9606 GN=ACTB PE=1 SV=1;Actin, aortic smooth muscle OS=Homo sapiens OX=9606 GN=ACTA2 PE=1 SV=1;Actin, cytoplasmic 2 OS=Homo sapiens OX=9606 GN=ACTG1 PE=1 SV=1	[K].EITALAPSTMK.[I]	1xPhospho [S8(99.5)]	19.6028	19.3675			16.949			20.9601	18.0201				16.586		17.8969							19.0566				22.157	17.6147	19.3522		17.7358	20.2093					17.5998	18.2443	17.2007
P60709;P62736;P63261	P60709 [29-39];P62736 [31-41];P63261 [29-39]	P60709 1xPhospho [S33(100)];P62736 1xPhospho [S35(100)];P63261 1xPhospho [S33(100)]	Actin, cytoplasmic 1 OS=Homo sapiens OX=9606 GN=ACTB PE=1 SV=1;Actin, aortic smooth muscle OS=Homo sapiens OX=9606 GN=ACTA2 PE=1 SV=1;Actin, cytoplasmic 2 OS=Homo sapiens OX=9606 GN=ACTG1 PE=1 SV=1	[R].AVFPSIVGRPR.[QH]	1xPhospho [S5(100)]	21.0683	20.4693	20.1039		19.4994	21.0368		23.157	19.6591	16.2144	18.21	17.687	19.8076					17.4151					20.3422					20.3912		18.1587	17.5902		20.6146			23.7392	19.2378	21.3523	20.3818
P60709;P62736;P63261	P60709 [316-326];P62736 [318-328];P63261 [316-326]		Actin, cytoplasmic 1 OS=Homo sapiens OX=9606 GN=ACTB PE=1 SV=1;Actin, aortic smooth muscle OS=Homo sapiens OX=9606 GN=ACTA2 PE=1 SV=1;Actin, cytoplasmic 2 OS=Homo sapiens OX=9606 GN=ACTG1 PE=1 SV=1	[K].EITALAPSTMK.[I]	1xOxidation [M10];1xPhospho [S/T]	19.7524	20.8258	19.265		18.2286	19.1725	17.3223	22.5014	19.3508	16.7818	20.2218	20.4394	19.9807		18.289	17.4693		18.1274		18.1854	19.9515	19.3318	20.2913	17.5643		24.0188	19.2901	22.4872	16.0917	19.3742	22.2274	21.2046	21.0689		18.4526	19.2009	20.6665	19.8564	17.1033	15.6797		17.5883
P60709;P62736;P63261	P60709 [62-68];P62736 [64-70];P63261 [62-68]		Actin, cytoplasmic 1 OS=Homo sapiens OX=9606 GN=ACTB PE=1 SV=1;Actin, aortic smooth muscle OS=Homo sapiens OX=9606 GN=ACTA2 PE=1 SV=1;Actin, cytoplasmic 2 OS=Homo sapiens OX=9606 GN=ACTG1 PE=1 SV=1	[K].RGILTLK.[Y]		25.0026	23.7159	21.7669	21.6556	21.5615	24.3103	21.834		22.1604	21.3809	23.5444	23.8471	22.284		21.9119	23.1807	24.6937	21.5006			23.6768	24.8312	21.9221			24.5286	23.5295	21.987	21.4234	21.8911	23.8547	24.7616	23.6513		22.6447	23.6331	24.4412	23.9741	21.9273			22.4213
P60709;P62736;Q562R1;P63261	P60709 [40-50];P62736 [42-52];Q562R1 [41-51];P63261 [40-50]		Actin, cytoplasmic 1 OS=Homo sapiens OX=9606 GN=ACTB PE=1 SV=1;Actin, aortic smooth muscle OS=Homo sapiens OX=9606 GN=ACTA2 PE=1 SV=1;Beta-actin-like protein 2 OS=Homo sapiens OX=9606 GN=ACTBL2 PE=1 SV=2;Actin, cytoplasmic 2 OS=Homo sapiens OX=9606 GN=ACTG1 PE=1 SV=1	[R].HQGVMVGMGQK.[D]		23.5552	21.4424		18.8284	17.5477	20.251		20.6706			19.7407	20.5475	18.4236		20.7083	21.3503	22.0604	16.321			20.4779	23.7939	18.9363			20.859	20.1417	19.3372	16.6176	15.5003	21.9087	22.7337	20.1489		16.7153	21.4319	22.2809	19.986				18.4604
P60709;P62736;Q562R1;P63261	P60709 [40-50];P62736 [42-52];Q562R1 [41-51];P63261 [40-50]		Actin, cytoplasmic 1 OS=Homo sapiens OX=9606 GN=ACTB PE=1 SV=1;Actin, aortic smooth muscle OS=Homo sapiens OX=9606 GN=ACTA2 PE=1 SV=1;Beta-actin-like protein 2 OS=Homo sapiens OX=9606 GN=ACTBL2 PE=1 SV=2;Actin, cytoplasmic 2 OS=Homo sapiens OX=9606 GN=ACTG1 PE=1 SV=1	[R].HQGVMVGMGQK.[D]	1xOxidation [M]	24.4576	21.9071	18.703	19.0212	18.9264	22.6647	19.2809	22.5911	19.2408		21.6197	21.0951	19.6856		21.4359	22.6977	23.977	19.4109			21.7432	24.5887	20.7665	20.0059	16.0611	23.2673	20.0031	21.2462	19.6341	16.8765	23.0788	24.2202	21.5393	19.5576	19.6979	22.5599	24.0344	21.3585	19.0918		18.4152	19.993
P60709;P62736;Q562R1;P63261	P60709 [40-50];P62736 [42-52];Q562R1 [41-51];P63261 [40-50]		Actin, cytoplasmic 1 OS=Homo sapiens OX=9606 GN=ACTB PE=1 SV=1;Actin, aortic smooth muscle OS=Homo sapiens OX=9606 GN=ACTA2 PE=1 SV=1;Beta-actin-like protein 2 OS=Homo sapiens OX=9606 GN=ACTBL2 PE=1 SV=2;Actin, cytoplasmic 2 OS=Homo sapiens OX=9606 GN=ACTG1 PE=1 SV=1	[R].HQGVMVGMGQK.[D]	2xOxidation [M5;M8]	20.6494	20.9649	18.3858	20.2288		22.6203	21.8339	22.2285		20.4467	23.2161	21.3553	20.2886	21.0656	20.679	22.9063	23.5682	18.77	20.3759	17.112	21.233	22.9815		21.978	21.2354	23.8992	23.2767	20.3411	20.6771	20.588		24.6437	19.768	21.46	19.9278	24.3284	22.7982	22.5649	18.6824		22.6758		19.7005	20.1511
P60709;P62736;Q562R1;P63261	P60709 [239-254];P62736 [241-256];Q562R1 [240-255];P63261 [239-254]	P60709 1xPhospho [S239(100)];P62736 1xPhospho [S241(100)];Q562R1 1xPhospho [S240(100)];P63261 1xPhospho [S239(100)]	Actin, cytoplasmic 1 OS=Homo sapiens OX=9606 GN=ACTB PE=1 SV=1;Actin, aortic smooth muscle OS=Homo sapiens OX=9606 GN=ACTA2 PE=1 SV=1;Beta-actin-like protein 2 OS=Homo sapiens OX=9606 GN=ACTBL2 PE=1 SV=2;Actin, cytoplasmic 2 OS=Homo sapiens OX=9606 GN=ACTG1 PE=1 SV=1	[KR].SYELPDGQVITIGNER.[F]	1xPhospho [S1(100)]	21.9967	22.3244	20.7511	19.5895	20.0866	22.2815		24.2106	20.8667	19.3205	20.0981	21.1858	20.2235	18.4959	20.8995	21.2671	20.8153	15.5709	18.7049		21.8335	21.3936	21.5057	20.1976	18.8203	23.9454	20.9673	23.5973	20.794	21.4031	21.2244	21.1889	21.2774	19.6811	19.9435	21.6095	22.4134	21.8512	20.7287		20.1371	20.079	17.205	17.1797
P60709;P62736;Q562R1;P63261	P60709 [239-254];P62736 [241-256];Q562R1 [240-255];P63261 [239-254]		Actin, cytoplasmic 1 OS=Homo sapiens OX=9606 GN=ACTB PE=1 SV=1;Actin, aortic smooth muscle OS=Homo sapiens OX=9606 GN=ACTA2 PE=1 SV=1;Beta-actin-like protein 2 OS=Homo sapiens OX=9606 GN=ACTBL2 PE=1 SV=2;Actin, cytoplasmic 2 OS=Homo sapiens OX=9606 GN=ACTG1 PE=1 SV=1	[KR].SYELPDGQVITIGNER.[F]		22.8999	22.5017	22.1187	21.1177	21.4247	22.7918	20.5685	24.475	20.8382	19.5709	22.1222	23.3029	21.0468	20.9749	20.6858	21.6228	21.4562	17.9673	21.0849	20.7011	22.9505	22.869	21.9774	21.5467	20.8689	24.1664	22.9706	21.6343	20.3696	21.1319	22.7466	23.3712	22.9705	21.6053	21.8281	22.3093	22.5089	22.8723	20.4479	20.0038	20.6446	21.6607	20.5266	20.3509
P60709;P62736;Q562R1;P63261	P60709 [184-191];P62736 [186-193];Q562R1 [185-192];P63261 [184-191]		Actin, cytoplasmic 1 OS=Homo sapiens OX=9606 GN=ACTB PE=1 SV=1;Actin, aortic smooth muscle OS=Homo sapiens OX=9606 GN=ACTA2 PE=1 SV=1;Beta-actin-like protein 2 OS=Homo sapiens OX=9606 GN=ACTBL2 PE=1 SV=2;Actin, cytoplasmic 2 OS=Homo sapiens OX=9606 GN=ACTG1 PE=1 SV=1	[R].DLTDYLMK.[I]		20.304	20.5268	17.7383			20.054		21.8786			18.4247	20.7359	17.9167			17.7342	17.3154				19.6835	20.7608	18.7655			20.9258	19.7557	17.4354			19.7861	19.7426	19.3796			18.9083	19.8542	20.1486	16.8485			18.1981
P60709;P62736;Q562R1;P63261	P60709 [184-191];P62736 [186-193];Q562R1 [185-192];P63261 [184-191]		Actin, cytoplasmic 1 OS=Homo sapiens OX=9606 GN=ACTB PE=1 SV=1;Actin, aortic smooth muscle OS=Homo sapiens OX=9606 GN=ACTA2 PE=1 SV=1;Beta-actin-like protein 2 OS=Homo sapiens OX=9606 GN=ACTBL2 PE=1 SV=2;Actin, cytoplasmic 2 OS=Homo sapiens OX=9606 GN=ACTG1 PE=1 SV=1	[R].DLTDYLMK.[I]	1xOxidation [M7]	22.6235	22.5654	22.4432	22.0639	21.9712	22.8798	22.3999	24.1474	21.777	21.9204	22.8135	23.5296	22.006	22.568	21.7767	22.0682	21.8089	21.3377	22.2176	21.8386	22.9309	22.7164	21.8614	22.1493	21.9985	23.862	22.8401	21.7657	21.7852	22.2976	22.4427	23.2331	22.8026	22.3887	22.119	22.1742	22.6984	23.1648	21.5756	21.6446	22.3053	22.0426	21.9409	22.082
P60709;P62736;Q562R1;P63261	P60709 [329-335];P62736 [331-337];Q562R1 [330-336];P63261 [329-335]		Actin, cytoplasmic 1 OS=Homo sapiens OX=9606 GN=ACTB PE=1 SV=1;Actin, aortic smooth muscle OS=Homo sapiens OX=9606 GN=ACTA2 PE=1 SV=1;Beta-actin-like protein 2 OS=Homo sapiens OX=9606 GN=ACTBL2 PE=1 SV=2;Actin, cytoplasmic 2 OS=Homo sapiens OX=9606 GN=ACTG1 PE=1 SV=1	[K].IIAPPER.[K]		22.9245	22.9577	22.392	21.996	21.9635	23.0339	21.6608	24.0165	22.174	21.5474	23.093	23.89	22.174	21.8835	21.4743	22.2189	21.5635	21.3805	20.8752	21.3435	23.0694	22.8431	21.6827	21.8694	21.7453	23.2892	22.5116	21.6941	21.3796	21.9233	22.4032	23.2009	22.7327	22.1103	22.22	22.3527	23.1594	23.7757	21.8064	20.7508	21.3806	22.1988	21.2546	21.8022
P60709;P62736;Q562R1;P63261	P60709 [178-191];P62736 [180-193];Q562R1 [179-192];P63261 [178-191]		Actin, cytoplasmic 1 OS=Homo sapiens OX=9606 GN=ACTB PE=1 SV=1;Actin, aortic smooth muscle OS=Homo sapiens OX=9606 GN=ACTA2 PE=1 SV=1;Beta-actin-like protein 2 OS=Homo sapiens OX=9606 GN=ACTBL2 PE=1 SV=2;Actin, cytoplasmic 2 OS=Homo sapiens OX=9606 GN=ACTG1 PE=1 SV=1	[R].LDLAGRDLTDYLMK.[I]	1xOxidation [M13]	20.0497												18.0369				18.5907		18.2132		19.2895	18.869				21.289		17.8092				19.285	17.7069			17.501		17.2022			17.1513
P60709;P62736;Q562R1;P63261	P60709 [329-336];P62736 [331-338];Q562R1 [330-337];P63261 [329-336]		Actin, cytoplasmic 1 OS=Homo sapiens OX=9606 GN=ACTB PE=1 SV=1;Actin, aortic smooth muscle OS=Homo sapiens OX=9606 GN=ACTA2 PE=1 SV=1;Beta-actin-like protein 2 OS=Homo sapiens OX=9606 GN=ACTBL2 PE=1 SV=2;Actin, cytoplasmic 2 OS=Homo sapiens OX=9606 GN=ACTG1 PE=1 SV=1	[K].IIAPPERK.[Y]		20.2091											18.4171	18.6506				20.1597													16.5636		19.64			17.7001			20.4212		15.2882
P60709;P63261	P60709 [216-238];P63261 [216-238]		Actin, cytoplasmic 1 OS=Homo sapiens OX=9606 GN=ACTB PE=1 SV=1;Actin, cytoplasmic 2 OS=Homo sapiens OX=9606 GN=ACTG1 PE=1 SV=1	[K].LCYVALDFEQEMATAASSSSLEK.[S]	1xCarbamidomethyl [C2]			15.0643		16.5023			20.5851	18.664	16.7304				15.3181					19.4812				18.4446		14.978					21.4422	19.1831												18.6503
P60709;P63261	P60709 [216-238];P63261 [216-238]		Actin, cytoplasmic 1 OS=Homo sapiens OX=9606 GN=ACTB PE=1 SV=1;Actin, cytoplasmic 2 OS=Homo sapiens OX=9606 GN=ACTG1 PE=1 SV=1	[K].LCYVALDFEQEMATAASSSSLEK.[S]	1xCarbamidomethyl [C2];1xOxidation [M12]	18.9261		18.5285			18.7056		21.5977					14.7699										19.5292			17.8021					19.6916	18.472					20.3633					18.4274
P60709;P63261	P60709 [216-238];P63261 [216-238]		Actin, cytoplasmic 1 OS=Homo sapiens OX=9606 GN=ACTB PE=1 SV=1;Actin, cytoplasmic 2 OS=Homo sapiens OX=9606 GN=ACTG1 PE=1 SV=1	[K].LCYVALDFEQEMATAASSSSLEK.[S]	1xCarbamidomethyl [C2];1xOxidation [M12];1xPhospho [S/Y/T]		17.4621				18.3971		20.4862																													19.1115
P60709;P63261	P60709 [197-206];P63261 [197-206]		Actin, cytoplasmic 1 OS=Homo sapiens OX=9606 GN=ACTB PE=1 SV=1;Actin, cytoplasmic 2 OS=Homo sapiens OX=9606 GN=ACTG1 PE=1 SV=1	[R].GYSFTTTAER.[E]		23.8307	23.3964	22.8368	22.7925	22.5881	23.394	22.55	24.3767	22.627	21.7037	23.5829	24.1487	22.736	22.5888	22.508	22.3434	22.4105	21.5466	21.4941	21.9026	23.68	23.8266	22.4305	22.2633	22.2002	23.7921	23.4368	22.145	21.9773	22.1963	23.1158	23.9845	23.5973	22.4469	22.8415	22.8032	23.3506	23.8706	21.9394	21.6836	22.2441	22.5255	21.8421	22.2706
P60709;P63261	P60709 [360-373];P63261 [360-373]		Actin, cytoplasmic 1 OS=Homo sapiens OX=9606 GN=ACTB PE=1 SV=1;Actin, cytoplasmic 2 OS=Homo sapiens OX=9606 GN=ACTG1 PE=1 SV=1	[K].QEYDESGPSIVHRK.[C]		26.6922	23.911	24.7505	22.2064	24.9964	25.0622	25.1648	23.0566	22.0063	23.7446	23.7282	21.6913	22.0026	23.9304	22.2978	24.8547	26.5451	22.775	23.6083	22.9865	24.6286	26.413	22.0608	23.4081	21.7414	26.3241	23.865	23.6628	22.9148	22.2207	23.9672	26.6358	23.3861	24.717	21.2211	24.8362	24.9173	23.4507	21.8294	22.0604	22.8457	24.9605	22.5029	22.6914
P60709;P63261	P60709 [360-372];P63261 [360-372]		Actin, cytoplasmic 1 OS=Homo sapiens OX=9606 GN=ACTB PE=1 SV=1;Actin, cytoplasmic 2 OS=Homo sapiens OX=9606 GN=ACTG1 PE=1 SV=1	[K].QEYDESGPSIVHR.[K]		23.6838	22.2665	21.2514	21.0726	20.5839	22.7238	17.4928	23.5766	20.7136	18.5099	22.1381	23.3043	21.0436	20.3536	21.4619	21.6275	23.3601	19.0971	19.1307	18.9523	21.767	23.8705	22.0206	20.3463	19.528	22.6001	22.5365	20.7278	18.811	19.4153	22.5477	23.6194	22.8629	21.6739	21.0501	21.9515	23.2454	22.114	23.148	18.6275	19.8777	21.6505	19.6026	19.9351
P60709;P63261	P60709 [85-95];P63261 [85-95]		Actin, cytoplasmic 1 OS=Homo sapiens OX=9606 GN=ACTB PE=1 SV=1;Actin, cytoplasmic 2 OS=Homo sapiens OX=9606 GN=ACTG1 PE=1 SV=1	[K].IWHHTFYNELR.[V]		26.9172	26.4548	22.8934	22.2464	21.8423	25.3423	19.4596	26.5046	21.9031	19.1808	23.4418	24.084	20.3874	22.0637	22.833	24.1593	23.5314	18.8735	20.5064	18.1592	22.8744	25.5944	23.8045	23.6192	21.2017	25.2191	24.1769	23.0622	21.9133	20.7862	25.5364	24.3095	22.7318	23.4761	16.8655	24.6248	26.7497	23.8914	21.8698	16.507	22.8419	24.5639	21.0239	23.3635
P60709;P63261	P60709 [96-113];P63261 [96-113]		Actin, cytoplasmic 1 OS=Homo sapiens OX=9606 GN=ACTB PE=1 SV=1;Actin, cytoplasmic 2 OS=Homo sapiens OX=9606 GN=ACTG1 PE=1 SV=1	[R].VAPEEHPVLLTEAPLNPK.[A]					22.4819			21.9616	19.8152					13.9811	22.5074	22.33				22.0273	21.5936	18.5788			22.8346	22.1189		16.9035		21.5957	15.9146				22.941	22.7591			16.9194		21.2308	22.3202		22.105	22.0891
P60709;P63261	P60709 [292-312];P63261 [292-312]		Actin, cytoplasmic 1 OS=Homo sapiens OX=9606 GN=ACTB PE=1 SV=1;Actin, cytoplasmic 2 OS=Homo sapiens OX=9606 GN=ACTG1 PE=1 SV=1	[K].DLYANTVLSGGTTMYPGIADR.[M]	1xOxidation [M14]	21.1846	20.9285	19.6454		18.0321	21.4764		23.0256	17.253	16.3802	18.4063	20.9191	18.582	17.1316		19.4207	18.476		17.9944		20.8629	20.4585	20.6177	18.0299		21.6631	19.2952	18.1017		17.4246	21.3203	21.4039	20.2868	17.7859	17.5143	21.0258	21.1869	18.9765	15.2982		16.9604	19.896	16.1372
P60709;P63261	P60709 [257-284];P63261 [257-284]		Actin, cytoplasmic 1 OS=Homo sapiens OX=9606 GN=ACTB PE=1 SV=1;Actin, cytoplasmic 2 OS=Homo sapiens OX=9606 GN=ACTG1 PE=1 SV=1	[R].CPEALFQPSFLGMESCGIHETTFNSIMK.[C]	2xCarbamidomethyl [C1;C16];2xOxidation [M13;M27]								20.217																													19.5315
P60709;P63261	P60709 [148-177];P63261 [148-177]		Actin, cytoplasmic 1 OS=Homo sapiens OX=9606 GN=ACTB PE=1 SV=1;Actin, cytoplasmic 2 OS=Homo sapiens OX=9606 GN=ACTG1 PE=1 SV=1	[R].TTGIVMDSGDGVTHTVPIYEGYALPHAILR.[L]	1xOxidation [M6]	20.7994	19.5999	20.0771			21.4631		23.4755				21.4999											21.0771			20.5312					21.7617	18.6406	19.0946				21.3297					20.5358
P60709;P63261	P60709 [148-177];P63261 [148-177]		Actin, cytoplasmic 1 OS=Homo sapiens OX=9606 GN=ACTB PE=1 SV=1;Actin, cytoplasmic 2 OS=Homo sapiens OX=9606 GN=ACTG1 PE=1 SV=1	[R].TTGIVMDSGDGVTHTVPIYEGYALPHAILR.[L]									21.0163
P60709;P63261	P60709 [96-116];P63261 [96-116]		Actin, cytoplasmic 1 OS=Homo sapiens OX=9606 GN=ACTB PE=1 SV=1;Actin, cytoplasmic 2 OS=Homo sapiens OX=9606 GN=ACTG1 PE=1 SV=1	[R].VAPEEHPVLLTEAPLNPKANR.[E]		20.394	21.1865													16.7094						18.2146	18.6897	18.5479								18.196	18.0164
P60709;P63261	P60709 [197-206];P63261 [197-206]	P60709 1xPhospho [S199(100)];P63261 1xPhospho [S199(100)]	Actin, cytoplasmic 1 OS=Homo sapiens OX=9606 GN=ACTB PE=1 SV=1;Actin, cytoplasmic 2 OS=Homo sapiens OX=9606 GN=ACTG1 PE=1 SV=1	[R].GYSFTTTAER.[E]	1xPhospho [S3(100)]	17.8839	19.1844	20.8429	21.1336	21.4564			23.9313	21.7428	19.6889	20.8697	19.8159	20.7854	20.6825	21.898			19.0339	18.0935	18.6679	17.641	19.0004	21.9515	21.4474	19.3918			20.0961	19.7782	18.6209	18.2821	18.1277	21.7758	21.3759	20.9439	19.8617	19.0639	17.8196	16.9455	16.8492	20.401	17.9775	17.6629	17.5225
P60709;P63261	P60709 [360-372];P63261 [360-372]	P60709 1xPhospho [S365(100)];P63261 1xPhospho [S365(100)]	Actin, cytoplasmic 1 OS=Homo sapiens OX=9606 GN=ACTB PE=1 SV=1;Actin, cytoplasmic 2 OS=Homo sapiens OX=9606 GN=ACTG1 PE=1 SV=1	[K].QEYDESGPSIVHR.[K]	1xPhospho [S6(100)]	19.1036	19.5597	19.5091	18.5744	17.4537			22.796	18.7959		19.5156	19.6	19.0707		18.4649			18.3054					20.623			18.214	17.4525	19.0777				17.7417	20.3619		16.3091	18.8872	19.4474	17.4712	17.6198			18.8845
P60709;P63261	P60709 [360-373];P63261 [360-373]	P60709 1xPhospho [S368(99.5)];P63261 1xPhospho [S368(99.5)]	Actin, cytoplasmic 1 OS=Homo sapiens OX=9606 GN=ACTB PE=1 SV=1;Actin, cytoplasmic 2 OS=Homo sapiens OX=9606 GN=ACTG1 PE=1 SV=1	[K].QEYDESGPSIVHRK.[C]	1xPhospho [S9(99.5)]			18.3272					21.7071	17.8126		16.5047		19.4372		17.3528			17.4964					18.9408			18.8285		18.4913					20.1245			18.5387		17.2846	17.3896
P60709;Q562R1;P63261	P60709 [285-291];Q562R1 [286-292];P63261 [285-291]		Actin, cytoplasmic 1 OS=Homo sapiens OX=9606 GN=ACTB PE=1 SV=1;Beta-actin-like protein 2 OS=Homo sapiens OX=9606 GN=ACTBL2 PE=1 SV=2;Actin, cytoplasmic 2 OS=Homo sapiens OX=9606 GN=ACTG1 PE=1 SV=1	[K].CDVDIRK.[D]	1xCarbamidomethyl [C1]	24.1424	21.4188		18.5337	19.4407	22.1448	21.889	22.8178	20.8765	18.446	20.6236	21.3384	19.2542	19.3478	20.5814	22.4856	23.0809		17.9529		20.5304	23.5626	19.6416	20.6313	18.9418	22.7595	19.6881	19.4513	19.2958		21.9706	23.9332	20.5667	20.5851	18.9965	22.7593	23.3766	22.0664	19.6975		19.1226	20.3403	20.6855	20.0397
P63261	P63261 [1-18]	P63261 1xMet-loss+Acetyl [N-Term]	Actin, cytoplasmic 2 OS=Homo sapiens OX=9606 GN=ACTG1 PE=1 SV=1	[-].MEEEIAALVIDNGSGMCK.[A]	1xCarbamidomethyl [C17];1xMet-loss+Acetyl [N-Term]																			15.8291
P63261	P63261 [1-18]	P63261 1xMet-loss+Acetyl [N-Term]	Actin, cytoplasmic 2 OS=Homo sapiens OX=9606 GN=ACTG1 PE=1 SV=1	[-].MEEEIAALVIDNGSGMCK.[A]	1xCarbamidomethyl [C17];1xOxidation [M16];1xMet-loss+Acetyl [N-Term]						17.2741	14.9842	18.9385																		19.3836	17.7145				18.2237	17.2475				18.3798		16.3604
O14639	O14639 [584-598]		Actin-binding LIM protein 1 OS=Homo sapiens OX=9606 GN=ABLIM1 PE=1 SV=3	[K].RRSSGREEDDEELLR.[R]	1xPhospho [S]	20.8983	21.1983	18.1711			21.6971	19.2013	23.9332	18.4125	17.1789						21.1711		19.0697				21.687	19.6858					22.0737		16.9563			21.4151									19.8724
O14639	O14639 [585-598]	O14639 1xPhospho [S587(99.7)]	Actin-binding LIM protein 1 OS=Homo sapiens OX=9606 GN=ABLIM1 PE=1 SV=3	[R].RSSGREEDDEELLR.[R]	1xPhospho [S3(99.7)]	19.9945	19.3102	17.8086			19.5363		23.6509	20.6508	17.9162						21.6034	21.5101	20.2099			19.6662	19.2029	19.7403					20.3756		18.2684			20.5963		18.9603	17.8988			18.954			18.5229
O14639	O14639 [351-375]		Actin-binding LIM protein 1 OS=Homo sapiens OX=9606 GN=ABLIM1 PE=1 SV=3	[R].TSSESIYSRPGSSIPGSPGHTIYAK.[V]	1xPhospho [T/S/Y]	22.172	21.9353	18.8533		17.9138	19.7846		23.6694	19.6503			17.5454				23.5081	23.0232	18.1803	17.7703		21.7004	20.8706	19.5618				17.029	20.4785		16.8582	20.352		20.8257			18.9795	20.1866		20.3084		19.0669
O14639	O14639 [351-375]	O14639 2xPhospho [S367(99.3);T/S/Y]	Actin-binding LIM protein 1 OS=Homo sapiens OX=9606 GN=ABLIM1 PE=1 SV=3	[R].TSSESIYSRPGSSIPGSPGHTIYAK.[V]	2xPhospho [S17(99.3);T/S/Y]	18.9534	18.9765														22.0386	21.5725				18.5557
O14639	O14639 [429-443]	O14639 1xPhospho [S431(99.3)]	Actin-binding LIM protein 1 OS=Homo sapiens OX=9606 GN=ABLIM1 PE=1 SV=3	[R].TLSPTPSAEGYQDVR.[D]	1xPhospho [S3(99.3)]		19.6503	19.2517	19.6075	19.3295	20.9983	19.0004	23.685	21.2088	20.0793	17.9875	19.4796	16.7571		15.3879	21.5889	21.0847	19.8196	20.2989	20.9	20.5633	19.9117	20.1548	17.5527	16.7282	20.6127		19.7831	19.447	19.8583	19.0832	18.0611	19.8885	20.2406	20.0177				18.2598	17.2934	19.2659	19.4401	19.0485	18.2089
O14639	O14639 [429-445]	O14639 1xPhospho [S431(100)]	Actin-binding LIM protein 1 OS=Homo sapiens OX=9606 GN=ABLIM1 PE=1 SV=3	[R].TLSPTPSAEGYQDVRDR.[M]	1xPhospho [S3(100)]	20.8868	20.8943	18.9464	17.625	15.8938	21.4324	21.3763	23.3138	18.7334		18.579	19.5955	18.5752			23.35	23.2804	20.6865			22.5578	21.5116	19.6738				18.4842	21.5671	18.2738	17.7131			20.5656	18.3666	16.5449	19.065	19.8594	17.6921	20.6343			19.5946
O14639	O14639 [450-463]	O14639 2xPhospho [S452(98.9);S455(100)]	Actin-binding LIM protein 1 OS=Homo sapiens OX=9606 GN=ABLIM1 PE=1 SV=3	[R].STSQGSINSPVYSR.[H]	2xPhospho [S3(98.9);S6(100)]								20.7115								21.4736	21.4398	16.3532			20.5401	20.6344						19.3254					18.2609
O14639	O14639 [450-463]	O14639 1xPhospho [S452(100)]	Actin-binding LIM protein 1 OS=Homo sapiens OX=9606 GN=ABLIM1 PE=1 SV=3	[R].STSQGSINSPVYSR.[H]	1xPhospho [S3(100)]	23.5402	23.6693	20.387	19.6196	19.2763	22.7404	22.0004	24.1795	21.7042	18.7789	20.144	21.509	18.4442			24.3391	24.3274	20.7821	19.767	19.8895	23.6426	23.2546	20.9103		17.5667			21.6787	18.3641	18.941			21.3058	20.0408	19.6743		21.7332	16.1152	20.1417	16.9212	18.1651	22.589		16.9597
O14639	O14639 [586-598]	O14639 1xPhospho [S587(99.7)]	Actin-binding LIM protein 1 OS=Homo sapiens OX=9606 GN=ABLIM1 PE=1 SV=3	[R].SSGREEDDEELLR.[R]	1xPhospho [S2(99.7)]	18.4461		16.9405		15.7193	19.8729		22.4274	20.1107	18.556						21.5723	21.3996	18.8971	18.7878		19.3508	18.8193	18.7458					19.4916		17.9627			18.5848	19.0549	18.2596							18.1434
O14639	O14639 [585-599]	O14639 1xPhospho [S586(99.6)]	Actin-binding LIM protein 1 OS=Homo sapiens OX=9606 GN=ABLIM1 PE=1 SV=3	[R].RSSGREEDDEELLRR.[R]	1xPhospho [S2(99.6)]		20.3198						22.9073				16.516	14.8233			20.0055	20.9781	17.286			19.0215							16.8926	19.1079	16.6733					18.0337				19.558
O14639	O14639 [653-661]	O14639 1xPhospho [S655(100)]	Actin-binding LIM protein 1 OS=Homo sapiens OX=9606 GN=ABLIM1 PE=1 SV=3	[K].TASLPGYGR.[N]	1xPhospho [S3(100)]	22.7774	22.779	20.2864	20.2743	20.0975	21.7361	21.4293	24.1403	21.63	19.0467	19.6933	20.5385	18.5861	17.2356	18.6673	24.1056	24.1243	20.5783	20.255	20.6903	23.6668	21	22.0848	20.396	18.5283	20.067	19.9062	21.4656	19.362	19.6743	21.4249	21.2924	21.9669	20.9527	20.4936	20.9124	22.0773		21.2877	17.7771	19.9122	20.1897	18.571	18.4072
O14639	O14639 [704-714]	O14639 1xPhospho [S706(100)]	Actin-binding LIM protein 1 OS=Homo sapiens OX=9606 GN=ABLIM1 PE=1 SV=3	[R].GVSMPNMLEPK.[I]	1xPhospho [S3(100)]	17.8891	18.7536						20.5146								18.2633						19.2606							16.7553
O14639	O14639 [704-714]	O14639 1xPhospho [S706(100)]	Actin-binding LIM protein 1 OS=Homo sapiens OX=9606 GN=ABLIM1 PE=1 SV=3	[R].GVSMPNMLEPK.[I]	1xOxidation [M];1xPhospho [S3(100)]		18.4403		18.435	16.0847			19.8333							15.6291	22.8564	21.9317				19.4756	18.9892													18.1064				17.3233
Q6H8Q1	Q6H8Q1 [362-375]	Q6H8Q1 1xPhospho [S364(100)]	Actin-binding LIM protein 2 OS=Homo sapiens OX=9606 GN=ABLIM2 PE=1 SV=2	[R].TSSPSSTGSVSLGR.[Y]	1xPhospho [S3(100)]		18.6616	17.9598	17.2817	16.4652	19.9695	19.3472	22.2915	19.2858	16.5465			14.8611			20.1683	20.1246	18.0843			19.3114	18.067				19.5138	17.2253	22.7144	19.8514	20.6246			18.8192		15.818				17.7995
O94929	O94929 [371-384]	O94929 1xPhospho [S373(99.5)]	Actin-binding LIM protein 3 OS=Homo sapiens OX=9606 GN=ABLIM3 PE=1 SV=3	[R].ASSPGYIDSPTYSR.[Q]	1xPhospho [S3(99.5)]	21.1143	20.9773	17.1246	17.8618	16.8276	17.9581	22.8294	21.6598	19.648	17.9189	17.9762	18.0418				19.3366	18.5299	16.7324			20.2084	20.9823	18.6741			20.3361	19.6859	19.8351	18.5275	18.2216	19.5518		19.1755		18.4663	19.7566	20.1139	16.9461	18.8386			19.0488
O94929	O94929 [370-384]		Actin-binding LIM protein 3 OS=Homo sapiens OX=9606 GN=ABLIM3 PE=1 SV=3	[R].RASSPGYIDSPTYSR.[Q]	1xPhospho [S/Y/T]																										20.4658		19.2223									19.398
O96019	O96019 [227-238]	O96019 1xPhospho [S233(100)]	Actin-like protein 6A OS=Homo sapiens OX=9606 GN=ACTL6A PE=1 SV=1	[K].EAVREGSPANWK.[R]	1xPhospho [S7(100)]	22.9277	21.8825	18.4645		17.9969	21.445	20.0571	22.1696	19.7514	17.8472	21.0773	20.9466	19.4925			21.0832	20.9024			15.9352	22.957	23.2247	19.9157	16.6388		22.8453	21.5902	20.3118			24.4316	23.7791	20.721	16.3811	16.4766	21.9744	22.0947	21.336				20.0809	16.6564
O96019	O96019 [231-238]	O96019 1xPhospho [S233(100)]	Actin-like protein 6A OS=Homo sapiens OX=9606 GN=ACTL6A PE=1 SV=1	[R].EGSPANWK.[R]	1xPhospho [S3(100)]	21.3864	21.8772	19.6337	20.6207	20.2176	21.1495		22.7954	21.1708	19.0302	21.0233	21.2977	18.9549	17.9265	20.0066	19.596	19.3606				22.0826	22.5307	21.583	20.848	19.6443	21.5475	20.7383	20.0641	19.4464	18.5488	24.3828	22.6319	20.7379	20.2542	19.9112	21.3852	22.1365	20.1709	19.1075	16.1684		19.9217	18.6782	18.5618
O15143	O15143 [308-326]		Actin-related protein 2/3 complex subunit 1B OS=Homo sapiens OX=9606 GN=ARPC1B PE=1 SV=3	[K].KASSEGGTAAGAGLDSLHK.[N]	1xPhospho [S/T]	20.4889	20.5769	17.4716	16.7327	16.5688	21.0975	19.8924	21.6927	18.3949	16.4391	21.5446	22.4044	16.6774			21.0095	19.4511				21.6439	21.0983	18.475			21.7312	20.3214	19.3601	16.3089		20.4108	20.7627	19.1816			20.1009	20.6116	20.9408	17.2483			18.3817
O15143	O15143 [19-37]		Actin-related protein 2/3 complex subunit 1B OS=Homo sapiens OX=9606 GN=ARPC1B PE=1 SV=3	[K].DRTQIAICPNNHEVHIYEK.[S]	1xCarbamidomethyl [C8]	24.4294	23.7143				23.0916		21.7713	16.787			17.8205		17.0897		17.8135			17.3276					20.1665		23.4237					20.5305	20.4848	17.0255	16.3882		22.2086	20.4732				18.0941	19.2761
O15144	O15144 [190-203]		Actin-related protein 2/3 complex subunit 2 OS=Homo sapiens OX=9606 GN=ARPC2 PE=1 SV=1	[R].RASHTAPQVLFSHR.[E]		23.7264	23.3224	15.8961			20.442					16.6328	17.9005				19.2694	17.7439		15.0731	16.2782	19.8963	21.7224	18.0179	15.418		21.384	17.2684	17.2852				20.4496	19.8657			21.192	21.7459			16.756		18.2835
O15144	O15144 [249-256]		Actin-related protein 2/3 complex subunit 2 OS=Homo sapiens OX=9606 GN=ARPC2 PE=1 SV=1	[R].DYLHYHIK.[C]		24.145	24.1813	18.5023	19.8255	18.9934	22.6257	18.7322	23.0973	19.0749	17.8625	22.7588	21.8286	15.5398	19.77	20.5389	21.7968	21.8454	15.9598	18.1221		22.1147	23.4196	21.5708	20.9425		22.7055	22.3359	20.0769		16.9919	22.7563	22.7549	21.5701	20.7231	18.3711	22.8364	24.0212	21.3001	20.329		20.5968	20.8746	18.7918
O15144	O15144 [191-210]		Actin-related protein 2/3 complex subunit 2 OS=Homo sapiens OX=9606 GN=ARPC2 PE=1 SV=1	[R].ASHTAPQVLFSHREPPLELK.[D]		21.41										17.8731											17.5783					17.9088					18.8207					18.5616
O15144	O15144 [191-203]		Actin-related protein 2/3 complex subunit 2 OS=Homo sapiens OX=9606 GN=ARPC2 PE=1 SV=1	[R].ASHTAPQVLFSHR.[E]		21.1176	21.861		17.7167	16.1025	19.7631		18.8388		15.5541	18.6402	18.3348		19.2316	17.214						18.5775	16.6104		19.3304	14.7325	17.4403		15.3352				19.7421	16.7958	20.0446			21.2049				19.617			14.9375
P59998	P59998 [33-41]		Actin-related protein 2/3 complex subunit 4 OS=Homo sapiens OX=9606 GN=ARPC4 PE=1 SV=3	[R].HNKPEVEVR.[S]		26.545	25.9029	20.7725	21.8699	21.9897	24.0562	23.2999	24.8364	21.5252	20.3706	24.8569	23.5908	21.133	22.77	23.1836	24.0208	24.385	20.1663	21.0345	18.4607	24.9577	25.5086	24.0642	23.8081	22.2359	25.2638	24.8098	22.5446	21.1168	20.5393	25.3644	25.2497	22.826	23.6357	19.5464	25.0272	25.9337	23.8888	22.5996	17.3334	22.7966	22.5657	21.6608	20.9518
Q9BPX5	Q9BPX5 [56-69]	Q9BPX5 1xPhospho [S64(100)]	Actin-related protein 2/3 complex subunit 5-like protein OS=Homo sapiens OX=9606 GN=ARPC5L PE=1 SV=1	[R].AFHAALRNSPVNTK.[N]	1xPhospho [S9(100)]	22.2116	21.5191				19.5215	18.8333	21.0607	17.2994		18.0416	19.1624	16.7604																		21.5601	20.273	18.3042
Q9H981	Q9H981 [128-137]	Q9H981 1xPhospho [S132(100)]	Actin-related protein 8 OS=Homo sapiens OX=9606 GN=ACTR8 PE=1 SV=2	[R].RIPVSPEQAR.[S]	1xPhospho [S5(100)]	20.9889	20.1325	17.766	17.1197	17.0293	19.7633		21.9622	18.8394	15.8225	18.6434	19.272	18.4743		17.2508	19.1239	18.6132				20.1093	21.1477	19.2769			19.0163	17.785	18.3505	15.6882		20.7195	20.0767	19.3687			20.3746	20.3022	19.1299	16.7515			18.4597
P53999	P53999 [6-24]	P53999 1xPhospho [S17(99.4)]	Activated RNA polymerase II transcriptional coactivator p15 OS=Homo sapiens OX=9606 GN=SUB1 PE=1 SV=3	[K].ELVSSSSSGSDSDSEVDKK.[L]	1xPhospho [S12(99.4)]											18.7991		21.4319		16.8662											25.2611	23.2991				24.5268	22.6056				24.4339	23.4771	17.6957
P53999	P53999 [6-23]	P53999 1xPhospho [S17(100)]	Activated RNA polymerase II transcriptional coactivator p15 OS=Homo sapiens OX=9606 GN=SUB1 PE=1 SV=3	[K].ELVSSSSSGSDSDSEVDK.[K]	1xPhospho [S12(100)]	20.0556	19.8585	19.0192	19.4495	18.2001	17.5908					24.0947	22.8545	24.0174	21.9634	23.6104		18.148				20.2888	20.2554	23.9943	21.5681		27.2121	25.8264	21.88	19.0539	17.1943	27.2455	25.8913	20.7247			26.8369	26.7992	22.6304	20.9974		19.2791	17.9553	17.4302
P53999	P53999 [6-23]	P53999 2xPhospho [S10(98.4);S17(99.2)]	Activated RNA polymerase II transcriptional coactivator p15 OS=Homo sapiens OX=9606 GN=SUB1 PE=1 SV=3	[K].ELVSSSSSGSDSDSEVDK.[K]	2xPhospho [S5(98.4);S12(99.2)]													18.5098		19.2506								20.45			24.5434	22.9212				25.3396	22.8255				22.3993	25.3367	19.0982
P53999	P53999 [115-125]	P53999 1xPhospho [S118(100)]	Activated RNA polymerase II transcriptional coactivator p15 OS=Homo sapiens OX=9606 GN=SUB1 PE=1 SV=3	[K].EQISDIDDAVR.[K]	1xPhospho [S4(100)]	21.3072	20.3215	19.3065	19.2	18.5965	19.0488		21.5924	17.3182		17.6206	19.431	18.6908	17.6153	18.7906						20.5733	20.7431	19.6214	18.7707	17.066	21.8912	20.5235	18.5968	16.5756		22.4599	21.1569	20.2649	18.7533	18.0761	20.8564	21.098	19.102	18.2158		17.1353
P53999	P53999 [115-125]		Activated RNA polymerase II transcriptional coactivator p15 OS=Homo sapiens OX=9606 GN=SUB1 PE=1 SV=3	[K].EQISDIDDAVR.[K]			17.8933	17.2948	17.1908	17.7135			19.6973			16.9058	17.3879	16.2745		17.4849	17.5607		16.4331								18.157					18.1405	18.9062	17.9371		17.2307		17.6657	17.611
Q9H1I8	Q9H1I8 [704-715]	Q9H1I8 1xPhospho [S713(100)]	Activating signal cointegrator 1 complex subunit 2 OS=Homo sapiens OX=9606 GN=ASCC2 PE=1 SV=3	[R].HDSSTAVAGSPR.[G]	1xPhospho [S10(100)]						19.3458	18.4327	20.6016																				19.5441
Q8N3C0	Q8N3C0 [2192-2202]	Q8N3C0 1xPhospho [S2195(100)]	Activating signal cointegrator 1 complex subunit 3 OS=Homo sapiens OX=9606 GN=ASCC3 PE=1 SV=3	[K].VSDSLTDLALK.[-]	1xPhospho [S4(100)]	19.5153	18.6695				18.7187		21.8344			18.3063	18.4394					16.511				21.1004	22.203	20.1519	18.8961				20.4469					17.892					15.9599					16.6439
Q6VMQ6	Q6VMQ6 [103-124]	Q6VMQ6 1xPhospho [S113(100)]	Activating transcription factor 7-interacting protein 1 OS=Homo sapiens OX=9606 GN=ATF7IP PE=1 SV=3	[K].QDDDLNCEPLSPHNITPEPVSK.[L]	1xCarbamidomethyl [C7];1xPhospho [S11(100)]		24.231			15.5912		19.3011	22.0699				20.3698	16.6982		15.6101	21.9771	20.7745				23.056	23.3286	18.4906		16.2818			18.0304		16.5438	21.1808	21.6575									18.2925
Q6VMQ6	Q6VMQ6 [663-676]	Q6VMQ6 1xPhospho [S673(100)]	Activating transcription factor 7-interacting protein 1 OS=Homo sapiens OX=9606 GN=ATF7IP PE=1 SV=3	[K].RHEHPPNPPVSPGK.[T]	1xPhospho [S11(100)]	22.7366	19.1355				19.51	19.8103	21.361	19.3271	16.8641						20.0804	17.4137				19.5796	22.982	19.0685	19.1602		20.7318		18.5473			22.4484	21.2262	19.5424	19.0891		20.7092	21.9583	16.3415				19.7961	16.6834
Q6VMQ6	Q6VMQ6 [471-480]	Q6VMQ6 1xPhospho [S477(99.7)]	Activating transcription factor 7-interacting protein 1 OS=Homo sapiens OX=9606 GN=ATF7IP PE=1 SV=3	[K].MESSFGSPSK.[Q]	1xPhospho [S7(99.7)]	21.245	21.1711				19.5847		20.5263	18.199		17.4539	18.7226				18.9377	18.3835				21.4366	22.1789									21.4043	20.3777								17.333
Q6VMQ6	Q6VMQ6 [559-568]	Q6VMQ6 1xPhospho [S559(100)]	Activating transcription factor 7-interacting protein 1 OS=Homo sapiens OX=9606 GN=ATF7IP PE=1 SV=3	[K].SEDMDNVQSK.[R]	1xPhospho [S1(100)]	22.6785	22.1813	19.3432		17.0931	20.0976		21.0024	20.2585	15.5458	19.944		18.5159		18.5524	19.7502					22.8742	22.8148	20.9907				21.1763	19.554		16.9528	22.884	22.4678		17.3803	17.9793	22.0882	21.8682	19.9718				19.0477	18.2797
Q6VMQ6	Q6VMQ6 [490-505]	Q6VMQ6 1xPhospho [S496(100)]	Activating transcription factor 7-interacting protein 1 OS=Homo sapiens OX=9606 GN=ATF7IP PE=1 SV=3	[K].EAFLVLSDEEDISGEK.[D]	1xPhospho [S7(100)]	20.9558	21.3537				20.5958		22.5982				19.7804				18.1675					20.8245	21.5386									19.9736	19.9502	17.9336									19.2546
Q6VMQ6	Q6VMQ6 [528-548]		Activating transcription factor 7-interacting protein 1 OS=Homo sapiens OX=9606 GN=ATF7IP PE=1 SV=3	[K].DNKPEEEEQVIHEDDERPSEK.[N]																																20.8293	20.2815
Q6VMQ6	Q6VMQ6 [471-480]	Q6VMQ6 1xPhospho [S477(99.6)]	Activating transcription factor 7-interacting protein 1 OS=Homo sapiens OX=9606 GN=ATF7IP PE=1 SV=3	[K].MESSFGSPSK.[Q]	1xOxidation [M1];1xPhospho [S7(99.6)]	21.515	20.7828															18.3265		17.1012		21.7007	22.0239		19.6853							21.5351	21.0161		18.2889							17.3648		17.6642
Q6VMQ6	Q6VMQ6 [556-568]	Q6VMQ6 1xPhospho [S559(99.4)]	Activating transcription factor 7-interacting protein 1 OS=Homo sapiens OX=9606 GN=ATF7IP PE=1 SV=3	[K].RSKSEDMDNVQSK.[R]	1xPhospho [S4(99.4)]	21.3067	20.5393					18.9911						17.8783									21.267				20.0002	19.8872					20.5327						18.0073
Q12979	Q12979 [64-87]	Q12979 1xPhospho [S72(98.5)]	Active breakpoint cluster region-related protein OS=Homo sapiens OX=9606 GN=ABR PE=1 SV=2	[R].SQGGGDGVSPTPPEGLAPGVEAGK.[G]	1xPhospho [S9(98.5)]						21.0974		21.7422				18.6489				20.5334	20.3565				20.0581	20.3589						17.7479			20.2898						18.3976
Q9H2P0	Q9H2P0 [948-966]	Q9H2P0 1xPhospho [S953(100)]	Activity-dependent neuroprotector homeobox protein OS=Homo sapiens OX=9606 GN=ADNP PE=1 SV=1	[K].LMHNASDSEVDQDDVVEWK.[D]	1xPhospho [S6(100)]	21.8866	21.6288							18.3795												21.9408	23.0614	18.4017								25.1745	23.2574					20.8063
Q9H2P0	Q9H2P0 [948-966]	Q9H2P0 1xPhospho [S953(100)]	Activity-dependent neuroprotector homeobox protein OS=Homo sapiens OX=9606 GN=ADNP PE=1 SV=1	[K].LMHNASDSEVDQDDVVEWK.[D]	1xOxidation [M2];1xPhospho [S6(100)]	22.1581	21.9142				20.6146	16.3498	20.4139								18.1585	19.2446				22.5797	22.7863	18.6759					18.0738			25.6311	24.2069	18.277			20.4403	22.6505
Q9H2P0	Q9H2P0 [948-966]	Q9H2P0 2xPhospho [S953(100);S955(100)]	Activity-dependent neuroprotector homeobox protein OS=Homo sapiens OX=9606 GN=ADNP PE=1 SV=1	[K].LMHNASDSEVDQDDVVEWK.[D]	2xPhospho [S6(100);S8(100)]
Q9H2P0	Q9H2P0 [647-658]		Activity-dependent neuroprotector homeobox protein OS=Homo sapiens OX=9606 GN=ADNP PE=1 SV=1	[R].HQVIQTVHPVEK.[K]																																20.4072	19.7804
Q9H2P0	Q9H2P0 [915-926]	Q9H2P0 1xPhospho [S921(99.7)]	Activity-dependent neuroprotector homeobox protein OS=Homo sapiens OX=9606 GN=ADNP PE=1 SV=1	[K].VIPEDASESEEK.[L]	1xPhospho [S7(99.7)]	23.2898	22.9337				22.8136		25.6793			19.4348	21.4607				22.3	22.1554				24.5138	24.7212	21.7757					20.9748			25.8188	23.7639	22.2067				22.9988					21.3254
Q9H2P0	Q9H2P0 [706-716]	Q9H2P0 1xPhospho [S709(100)]	Activity-dependent neuroprotector homeobox protein OS=Homo sapiens OX=9606 GN=ADNP PE=1 SV=1	[R].LNQSPSLAPVK.[R]	1xPhospho [S4(100)]	19.4027	18.3828	15.1782			19.1216		21.3529	18.2176	16.379	18.4143	19.0927				19.1167	19.0485			17.7527	21.5764	22.1975	19.429					18.2366		16.2056	19.1988	17.8709	18.4289									18.3089
Q9H2P0	Q9H2P0 [95-104]	Q9H2P0 1xPhospho [S98(100)]	Activity-dependent neuroprotector homeobox protein OS=Homo sapiens OX=9606 GN=ADNP PE=1 SV=1	[R].NVHSEDFENR.[I]	1xPhospho [S4(100)]																															22.0157	20.017
P13798	P13798 [181-193]	P13798 1xPhospho [S187(100)]	Acylamino-acid-releasing enzyme OS=Homo sapiens OX=9606 GN=APEH PE=1 SV=4	[K].ALDVSASDDEIAR.[L]	1xPhospho [S7(100)]	21.8448	21.8146	17.3731	14.6469	17.0739	20.7326	15.5167	22.1212	16.7136		18.0752	19.7871	18.6642	16.4841	18.5643	19.5646	19.8336		19.1501	18.286	22.0849	22.2643	20.3908	20.8365		22.8106	20.3803	19.2546		15.458	21.7555	20.7655	18.8784	19.0395		20.7334	21.3917	19.7808	17.865		18.2501		18.5624
O00767	O00767 [195-209]	O00767 1xPhospho [S198(99.6)]	Acyl-CoA desaturase OS=Homo sapiens OX=9606 GN=SCD PE=1 SV=2	[K].EKGSTLDLSDLEAEK.[L]	1xPhospho [S4(99.6)]	17.8067																		17.1313		17.9565										18.0056			16.8761									17.3778
O00767	O00767 [197-209]		Acyl-CoA desaturase OS=Homo sapiens OX=9606 GN=SCD PE=1 SV=2	[K].GSTLDLSDLEAEK.[L]	1xPhospho [S/T]									16.4078																										16.4168
Q5T8D3	Q5T8D3 [191-210]		Acyl-CoA-binding domain-containing protein 5 OS=Homo sapiens OX=9606 GN=ACBD5 PE=1 SV=1	[K].AESSDSGAESEEEEAQEEVK.[G]	1xPhospho [S]	18.594	19.4793									18.9328	18.8646															18.3941	18.3628				20.075				21.0205	21.7566
Q5T8D3	Q5T8D3 [414-422]	Q5T8D3 1xPhospho [S418(100)]	Acyl-CoA-binding domain-containing protein 5 OS=Homo sapiens OX=9606 GN=ACBD5 PE=1 SV=1	[R].MQHLSEGTK.[G]	1xPhospho [S5(100)]	20.995						17.9848	21.4176								18.6956										20.5663	19.7184	18.859
P07108	P07108 [9-17]		Acyl-CoA-binding protein OS=Homo sapiens OX=9606 GN=DBI PE=1 SV=2	[K].AAEEVRHLK.[T]		22.2861	23.1139			18.4916	19.1296								19.5378		21.2105			19.6873								20.0123							19.2774		20.87	20.2131	18.6376
Q86TX2	Q86TX2 [409-420]		Acyl-coenzyme A thioesterase 1 OS=Homo sapiens OX=9606 GN=ACOT1 PE=1 SV=1	[K].HLGGHEGTIPSK.[V]		18.8495					19.7527															20.1492	22.4773	19.6744			22.2757	19.9567	18.5304			19.1809	17.8308				19.1783	20.1809
O14734	O14734 [1-24]	O14734 1xMet-loss+Acetyl [N-Term];1xPhospho [S2(99.2)]	Acyl-coenzyme A thioesterase 8 OS=Homo sapiens OX=9606 GN=ACOT8 PE=1 SV=1	[-].MSSPQAPEDGQGCGDRGDPPGDLR.[S]	1xCarbamidomethyl [C13];1xMet-loss+Acetyl [N-Term];1xPhospho [S2(99.2)]		19.0259													17.0743	17.2026					22.7507	23.7718	21.259				18.0147				21.5192	19.1529				21.4187	20.9612
O14734	O14734 [17-24]		Acyl-coenzyme A thioesterase 8 OS=Homo sapiens OX=9606 GN=ACOT8 PE=1 SV=1	[R].GDPPGDLR.[S]							20.4829	19.2203	21.6137	18.7384	16.5125	18.4488		15.0968			22.2395	21.7197	20.2736	19.8513	19.6947	16.4428	17.5061				19.4073	20.6557	17.4806		14.7852				18.1737		20.8325	21.9201	18.3248		16.8018		19.1381	17.9141	16.6105
Q53H12	Q53H12 [33-39]		Acylglycerol kinase, mitochondrial OS=Homo sapiens OX=9606 GN=AGK PE=1 SV=2	[K].HCDNLLR.[R]	1xCarbamidomethyl [C2]												19.9431					19.191																				22.886				19.0782
Q8N6G6	Q8N6G6 [976-984]	Q8N6G6 1xPhospho [S976(100)]	ADAMTS-like protein 1 OS=Homo sapiens OX=9606 GN=ADAMTSL1 PE=1 SV=4	[R].SEEEVLAGR.[K]	1xPhospho [S1(100)]				17.3797	15.7598				16.955					15.4975	17.3433									19.0766	16.7422				17.695	18.0634				18.5073	17.3766					17.3739				18.0912
Q8NC96	Q8NC96 [195-217]		Adaptin ear-binding coat-associated protein 1 OS=Homo sapiens OX=9606 GN=NECAP1 PE=1 SV=2	[K].VTIPPPSSSVAISNHVTPPPIPK.[S]	1xPhospho [S/T]	18.9831	19.4667	16.1549					22.1186													20.1259	22.8851	17.4544					17.6853					18.2336
Q9NVZ3	Q9NVZ3 [177-195]	Q9NVZ3 1xPhospho [T182(99.6)]	Adaptin ear-binding coat-associated protein 2 OS=Homo sapiens OX=9606 GN=NECAP2 PE=1 SV=1	[R].VRPASTGGLSLLPPPPGGK.[T]	1xPhospho [T6(99.6)]	21.724	21.307	18.8822	16.4675	17.4997	21.6958	19.2332	22.342	19.2304	15.5745	20.006	21.0496				20.9371	20.1765	16.7367			22.593	22.5739	18.7442					19.5813	17.7532				19.497		16.2249		17.88		17.6936
P07741	P07741 [58-67]	P07741 1xPhospho [S66(100)]	Adenine phosphoribosyltransferase OS=Homo sapiens OX=9606 GN=APRT PE=1 SV=2	[R].IDYIAGLDSR.[G]	1xPhospho [S9(100)]				18.2881	18.9704									15.6403	18.2473									17.8518	16.5367									18.4255	18.1231						15.0208		15.5963
O95996	O95996 [2127-2138]	O95996 1xPhospho [S2129(99.5)]	Adenomatous polyposis coli protein 2 OS=Homo sapiens OX=9606 GN=APC2 PE=1 SV=1	[R].RSSDGEPRPLPR.[V]	1xPhospho [S3(99.5)]					18.9522				22.0857	21.7436					21.4129														21.8706	21.8295
P25054	P25054 [2446-2453]	P25054 1xPhospho [S2449(100)]	Adenomatous polyposis coli protein OS=Homo sapiens OX=9606 GN=APC PE=1 SV=2	[K].EAPSPTLR.[R]	1xPhospho [S4(100)]	20.5725	19.9306		17.0387		19.8646		21.5101	19.0601	16.3166	18.2467	18.8256				18.693		15.5461			21.6777	22.2987	19.6366			19.6032		19.8216	18.3574	16.1721	20.6706	19.395	19.2274				18.3603					19.5818
P25054	P25054 [2280-2287]	P25054 1xPhospho [S2283(100)]	Adenomatous polyposis coli protein OS=Homo sapiens OX=9606 GN=APC PE=1 SV=2	[K].SELSPVAR.[Q]	1xPhospho [S4(100)]	18.6169	18.9291		16.354		18.3266		20.562	18.5772			17.27						15.4428		15.315	19.6411	20.1471	17.384		17.0729			17.2573		14.7815	18.7021		17.6519
Q8TB61	Q8TB61 [422-431]	Q8TB61 1xPhospho [S427(100)]	Adenosine 3'-phospho 5'-phosphosulfate transporter 1 OS=Homo sapiens OX=9606 GN=SLC35B2 PE=1 SV=1	[K].AVPVESPVQK.[V]	1xPhospho [S6(100)]	23.1181	22.5352				21.7527		23.6525	20.9628	18.9992	18.5319	17.851				20.7764	20.066	16.6941	23.5559		21.7136	22.5948	20.3693	20.0752		20.9627	19.3621	21.1496	19.5443	19.1499	21.2547	19.9965		23.2109		20.7079	22.0425	18.4633	20.4577	17.2774	19.0967	20.4472	22.716
P55263	P55263 [199-208]		Adenosine kinase OS=Homo sapiens OX=9606 GN=ADK PE=1 SV=2	[K].VAHHASENNR.[I]		25.1942	24.8679		20.398	17.5611	24.3965	22.0892	24.6214	19.7164		24.0865	21.5351	17.6842	19.9849	21.3968	23.1551	20.0782				21.2318	23.8544	22.0978	23.1608	20.2619	23.8542	24.0738	21.347	21.1426	20.7272	23.6462	23.4321	20.6441	22.3474		24.492	23.9837	21.9213	19.8416		20.9826	20.4974	21.8204
P55263	P55263 [350-362]		Adenosine kinase OS=Homo sapiens OX=9606 GN=ADK PE=1 SV=2	[R].RTGCTFPEKPDFH.[-]	1xCarbamidomethyl [C4]								19.6627						15.0269																											16.5153	20.8578
Q96HN2	Q96HN2 [98-117]		Adenosylhomocysteinase 3 OS=Homo sapiens OX=9606 GN=AHCYL2 PE=1 SV=1	[R].HRDGGEALVSPDGTVTEAPR.[T]		21.8506	19.9071				18.3467										18.5325			19.432			17.5824																17.1177
P23526	P23526 [389-401]		Adenosylhomocysteinase OS=Homo sapiens OX=9606 GN=AHCY PE=1 SV=4	[K].KLDEAVAEAHLGK.[L]		22.7535	21.9468				20.7201	18.5963	19.3825			19.2717	18.2267				21.2687	22.5298				21.2299	23.6272	17.7519			21.9959	20.2198	17.2803			21.6819	21.5174	16.8048			21.9388	22.2828	19.195	16.4908			18.567
O43306	O43306 [49-62]	O43306 1xPhospho [S54(99.3)]	Adenylate cyclase type 6 OS=Homo sapiens OX=9606 GN=ADCY6 PE=1 SV=2	[R].DAEPPSPTPAGPPR.[C]	1xPhospho [S6(99.3)]	19.0787	19.0549		15.8749		20.613		22.2557	19.9443	16.9051						21.6786	21.5717	17.5091			21.1804	20.6193				21.2892	18.7828	19.7227			20.0942	19.7945				20.8278	21.8174	18.6689				18.9699
P54819	P54819 [165-181]	P54819 1xPhospho [S176(100)]	Adenylate kinase 2, mitochondrial OS=Homo sapiens OX=9606 GN=AK2 PE=1 SV=2	[K].DDITGEPLIRRSDDNEK.[A]	1xPhospho [S12(100)]	20.0255	20.2673											15.3567			17.6779					19.4004	19.2484				20.768	19.1176				18.5831						19.1675
P54819	P54819 [148-160]		Adenylate kinase 2, mitochondrial OS=Homo sapiens OX=9606 GN=AK2 PE=1 SV=2	[K].SGRSYHEEFNPPK.[E]	1xPhospho [S/Y]	21.2161	19.4367						20.3021					17.0656									19.2989				21.286	19.6772	17.3605				17.4918				21.0176	20.1399	20.9026
P00568	P00568 [132-147]		Adenylate kinase isoenzyme 1 OS=Homo sapiens OX=9606 GN=AK1 PE=1 SV=3	[K].RGETSGRVDDNEETIK.[K]		22.8508	20.3051				19.252	20.2994	19.4556								18.5588	19.4691					20.0268				21.9624		19.957	17.4213		19.7289	20.1458
P00568	P00568 [132-148]		Adenylate kinase isoenzyme 1 OS=Homo sapiens OX=9606 GN=AK1 PE=1 SV=3	[K].RGETSGRVDDNEETIKK.[R]								21.0979	21.0878							17.7325								18.9234		18.5939										17.9209						21.7785
P30566	P30566 [1-14]	P30566 1xMet-loss+Acetyl [N-Term];1xPhospho [S9(100)]	Adenylosuccinate lyase OS=Homo sapiens OX=9606 GN=ADSL PE=1 SV=2	[-].MAAGGDHGSPDSYR.[S]	1xMet-loss+Acetyl [N-Term];1xPhospho [S9(100)]	23.1874	23.6042	19.9177	20.0467	19.8373	21.3368	19.3558	23.0612	20.4153		20.4332	21.0902	20.2711	18.9476	20.8004	21.6869	22.1043		17.0407		23.0267	23.8139	22.7901	21.3106		24.7463	22.5145	22.4214	20.8218	19.7851	24.0572	22.5502	21.129	19.8232	19.5451	23.135	23.5741	20.2731	20.4832		19.1165	22.0277	19.9161
P30566	P30566 [1-20]	P30566 1xMet-loss+Acetyl [N-Term];1xPhospho [S9(100)]	Adenylosuccinate lyase OS=Homo sapiens OX=9606 GN=ADSL PE=1 SV=2	[-].MAAGGDHGSPDSYRSPLASR.[Y]	1xMet-loss+Acetyl [N-Term];1xPhospho [S9(100)]	23.2063	21.501			17.655	20.146		20.0138	18.2107		18.3901	19.6934	20.2035	16.4451	17.4112	20.6968	21.2848		17.6341	16.4857	22.4453	22.75	19.2487	19.1646		24.3464	21.092	21.3708		18.3566	21.7694	21.8042	19.7112	17.4256		21.5234	21.6028	19.2429	17.3463		17.228	20.2333	21.4791
Q01518	Q01518 [18-29]		Adenylyl cyclase-associated protein 1 OS=Homo sapiens OX=9606 GN=CAP1 PE=1 SV=5	[R].LEAVSHTSDMHR.[G]		24.5375	23.0644		18.0439	16.6134	19.8154	18.9579	21.0548			18.2295			17.2422	18.4	19.9731	21.0032	17.3695	18.5114		20.7367	22.7657		18.9311		20.1916					20.9246	20.7444	18.6339	18.6539			20.39		18.5473		18.8576	18.6531	18.3806	17.4403
Q01518	Q01518 [18-29]		Adenylyl cyclase-associated protein 1 OS=Homo sapiens OX=9606 GN=CAP1 PE=1 SV=5	[R].LEAVSHTSDMHR.[G]	1xOxidation [M10]	22.5784	20.9472		17.3891	17.8297	20.7993			18.6245						18.8565	19.8418	20.9955							18.41		21.0521		19.1936			20.2899	19.655				18.9127					18.9406			17.1638
Q01518	Q01518 [72-81]		Adenylyl cyclase-associated protein 1 OS=Homo sapiens OX=9606 GN=CAP1 PE=1 SV=5	[K].HAEMVHTGLK.[L]		26.4075	25.4614	19.4081	19.8428	19.1625	22.9123	21.3457	22.5061		18.2823	21.8657	21.2934	17.8784	19.5689	19.8019	22.8227	23.4267	19.2709	18.3826	19.1833	23.2842	24.2835	21.4467	19.893	18.5345	24.4173	23.3392	20.431	18.4941	16.2498	23.254	24.0127	20.8874	20.4148	17.8972	23.6595	24.1651	21.5747	20.1836	18.9053	19.177	20.9416	18.4067	19.1527
Q01518	Q01518 [72-81]		Adenylyl cyclase-associated protein 1 OS=Homo sapiens OX=9606 GN=CAP1 PE=1 SV=5	[K].HAEMVHTGLK.[L]	1xOxidation [M4]	23.7954	23.1868	20.0863	20.337		20.4058	20.3675					18.4932	16.5359			19.6766	20.8597				20.3536	21.1191			19.1574	23.6862	20.6742				21.047	21.4393	19.9724		17.8519	21.1233	23.9563					19.2046
Q01518	Q01518 [14-29]		Adenylyl cyclase-associated protein 1 OS=Homo sapiens OX=9606 GN=CAP1 PE=1 SV=5	[R].AVGRLEAVSHTSDMHR.[G]		25.7939	23.6812	16.2382	15.4343	16.1135	20.2114	17.9188	18.6147					16.2268	16.6823		20.041	18.1219	19.9279	15.7324			17.1483	17.6668	17.4061		19.5843	17.275	20.1168				20.2161					21.2339	17.1808	16.4326		16.684	19.2545	15.1711
Q01518	Q01518 [295-312]		Adenylyl cyclase-associated protein 1 OS=Homo sapiens OX=9606 GN=CAP1 PE=1 SV=5	[R].SGPKPFSAPKPQTSPSPK.[R]	1xPhospho [T/S]					19.6969					17.6327																									22.4257
Q01518	Q01518 [101-113]		Adenylyl cyclase-associated protein 1 OS=Homo sapiens OX=9606 GN=CAP1 PE=1 SV=5	[K].LSDLLAPISEQIK.[E]		19.3593	17.9576																								18.5851	16.7281						15.9128					16.3471
Q01518	Q01518 [14-37]		Adenylyl cyclase-associated protein 1 OS=Homo sapiens OX=9606 GN=CAP1 PE=1 SV=5	[R].AVGRLEAVSHTSDMHRGYADSPSK.[GA]		17.3907											16.6694												18.7924										19.7919
Q01518	Q01518 [30-37]	Q01518 1xPhospho [S34(99.7)]	Adenylyl cyclase-associated protein 1 OS=Homo sapiens OX=9606 GN=CAP1 PE=1 SV=5	[R].GYADSPSK.[GA]	1xPhospho [S5(99.7)]	21.9033	21.4322				20.5048	20.496				19.1272										21.5613	21.1951	19.4051			21.5309	20.292	18.8226			21.8376	19.7923
Q01518	Q01518 [413-422]		Adenylyl cyclase-associated protein 1 OS=Homo sapiens OX=9606 GN=CAP1 PE=1 SV=5	[K].TDGCHAYLSK.[N]	1xCarbamidomethyl [C4]	20.0158	19.0375							17.7273								19.3926									19.2041											18.8344
Q01518	Q01518 [273-279]		Adenylyl cyclase-associated protein 1 OS=Homo sapiens OX=9606 GN=CAP1 PE=1 SV=5	[K].HVSDDMK.[T]		22.5288	21.585	15.4706			22.3555		21.1539	19.3364									17.9642	18.0711													21.4185		17.7309				22.512	18.2769	16.9607			17.1152	17.5881
P40123	P40123 [305-314]	P40123 1xPhospho [S312(100)]	Adenylyl cyclase-associated protein 2 OS=Homo sapiens OX=9606 GN=CAP2 PE=1 SV=1	[K].SHTPSPTSPK.[S]	1xPhospho [S8(100)]				18.4754							19.4589		17.7013										19.8187	21.257			17.687	20.3904	19.4505		21.5366	20.5792		19.5088		20.7936							19.2568
O95396	O95396 [43-52]	O95396 1xPhospho [S47(100)]	Adenylyltransferase and sulfurtransferase MOCS3 OS=Homo sapiens OX=9606 GN=MOCS3 PE=1 SV=1	[R].LVPVSPLPPK.[A]	1xPhospho [S5(100)]	22.7471	22.5833	15.3547			21.1681		23.7484	18.8331				14.8756			19.4008	19.3139				22.616	23.0079	20.5101					18.0764			23.2813	20.7463	18.9259			21.3728	21.342	16.4424	18.12			20.1401
P48960	P48960 [827-835]	P48960 1xPhospho [S831(100)]	Adhesion G protein-coupled receptor E5 OS=Homo sapiens OX=9606 GN=ADGRE5 PE=1 SV=4	[R].ALRASESGI.[-]	1xPhospho [S5(100)]	25.1167	24.6956	21.0635	20.8428	20.4362	24.4371	23.5441	24.8525	22.5947	20.3994	21.9551	23.1807	18.7335	17.0882	17.4144	21.9784	21.9738	19.5848	18.9845		24.2744	24.2822	20.8002	19.3213		21.6358	20.9382	20.9792	18.6558	18.3527	20.3129	21.2324	21.3781	20.6559	19.7532	21.8948	23.128	19.8116	18.0677			21.0993	19.9804
P48960	P48960 [810-826]	P48960 1xPhospho [S811(94.4)]	Adhesion G protein-coupled receptor E5 OS=Homo sapiens OX=9606 GN=ADGRE5 PE=1 SV=4	[K].YSEFTSTTSGTGHNQTR.[A]	1xPhospho [S2(94.4)]	21.0375	21.1132				20.115					18.0015	19.9503									21.4778	21.3701														18.9521	20.6189
O95490	O95490 [1428-1439]	O95490 1xPhospho [S1430(100)]	Adhesion G protein-coupled receptor L2 OS=Homo sapiens OX=9606 GN=ADGRL2 PE=1 SV=2	[R].GNSDGYIIPINK.[E]	1xPhospho [S3(100)]	18.4118	18.1246				19.028		19.4243													17.6222										20.0887	18.2893					17.539	15.9285
O95490	O95490 [1101-1118]		Adhesion G protein-coupled receptor L2 OS=Homo sapiens OX=9606 GN=ADGRL2 PE=1 SV=2	[R].HSYCCGGLPTESPHSSVK.[A]	2xCarbamidomethyl [C4;C5];1xPhospho [S/Y/T]																										18.1654					22.8906	21.3727					18.425
Q9Y653	Q9Y653 [674-692]	Q9Y653 1xPhospho [S676(100)]	Adhesion G-protein coupled receptor G1 OS=Homo sapiens OX=9606 GN=ADGRG1 PE=1 SV=2	[K].SNSDSARLPISSGSTSSSR.[I]	1xPhospho [S3(100)]	21.7332	21.6453				17.9911		18.8191									17.6026				20.654	21.079				19.0079	17.5558									18.9081	21.009	18.1493		14.7848
Q9Y653	Q9Y653 [199-215]	Q9Y653 1xPhospho [S201(100)]	Adhesion G-protein coupled receptor G1 OS=Homo sapiens OX=9606 GN=ADGRG1 PE=1 SV=2	[R].RPSAAPASQQLQSLESK.[L]	1xPhospho [S3(100)]	20.8599	20.7051				20.1318										21.5513	22.3769				22.4711	23.2207				18.2136										20.4686	20.6523
Q9HDC9	Q9HDC9 [11-29]		Adipocyte plasma membrane-associated protein OS=Homo sapiens OX=9606 GN=APMAP PE=1 SV=2	[R].RPLRPQVVTDDDGQAPEAK.[D]		24.2338	23.1249	19.203	15.5503	18.575	21.6894	18.1222	22.4457	18.6981	17.2614	19.0223	19.7115	18.9819	17.8879	18.9434	19.8257	21.1818	18.7942	16.4431		20.7539	24.2354	20.4857	19.9356	16.9193	22.7366	20.3529	19.4891	18.1223	18.3858	22.953	23.1088	19.7636	18.3766	17.8277	22.451	23.3057	20.1891	19.3093		19.7544	20.0423	17.7967	18.9693
Q9HDC9	Q9HDC9 [142-156]		Adipocyte plasma membrane-associated protein OS=Homo sapiens OX=9606 GN=APMAP PE=1 SV=2	[K].TRDDEPVCGRPLGIR.[A]	1xCarbamidomethyl [C8]	22.3734	21.4479				19.9656	18.2618				19.6823			15.2796		17.0037	20.2454					22.7442	19.175	19.3796		21.1208		18.0695	14.4579		21.4206	21.4706	16.408	17.7368		21.2928	21.5824	18.9646			18.1389	19.2627	17.1848	18.7068
P05141	P05141 [1-10]	P05141 1xMet-loss+Acetyl [N-Term]	ADP/ATP translocase 2 OS=Homo sapiens OX=9606 GN=SLC25A5 PE=1 SV=7	[-].MTDAAVSFAK.[D]	1xMet-loss+Acetyl [N-Term]	18.3783	17.9821	16.9596			18.4509		18.8			17.7788	18.7002	17.3316			16.9747		16.693			18.5418	18.8309					17.9278	17.0584		15.8822		17.5731	16.6763			16.759	18.9886	18.2863				17.533
P12236	P12236 [112-138]		ADP/ATP translocase 3 OS=Homo sapiens OX=9606 GN=SLC25A6 PE=1 SV=4	[R].YFAGNLASGGAAGATSLCFVYPLDFAR.[T]	1xCarbamidomethyl [C18]																			16.4582											18.3077
P12236	P12236 [261-268]		ADP/ATP translocase 3 OS=Homo sapiens OX=9606 GN=SLC25A6 PE=1 SV=4	[K].IFRDEGGK.[A]					18.2004																				17.9059						15.8318			17.7773		16.8291		20.5101
P12236;P05141	P12236 [34-43];P05141 [34-43]		ADP/ATP translocase 3 OS=Homo sapiens OX=9606 GN=SLC25A6 PE=1 SV=4;ADP/ATP translocase 2 OS=Homo sapiens OX=9606 GN=SLC25A5 PE=1 SV=7	[K].LLLQVQHASK.[Q]			19.2897		17.3921		19.7264	17.9478	20.5412				19.842	18.0909							17.6171	19.6279	19.8499				20.2855			17.3805				18.9207		16.952		19.9668	15.0847		17.5735		18.6483		16.9981
P12236;P05141	P12236 [81-92];P05141 [81-92]		ADP/ATP translocase 3 OS=Homo sapiens OX=9606 GN=SLC25A6 PE=1 SV=4;ADP/ATP translocase 2 OS=Homo sapiens OX=9606 GN=SLC25A5 PE=1 SV=7	[R].YFPTQALNFAFK.[D]		19.0085	18.1308	15.5594					19.9545				19.1018		15.8059		15.7528			17.53			17.9947	16.7777			19.7977					17.8371					18.7275	19.363	16.1899					16.2671
P12236;P05141	P12236 [64-72];P05141 [64-72]		ADP/ATP translocase 3 OS=Homo sapiens OX=9606 GN=SLC25A6 PE=1 SV=4;ADP/ATP translocase 2 OS=Homo sapiens OX=9606 GN=SLC25A5 PE=1 SV=7	[K].EQGVLSFWR.[G]		17.9253		15.3197									18.5895							15.055		17.2812	18.4993		16.7701		19.0847	17.7953							19.6435		18.1873	18.7655	18.1181
Q9BQ69	Q9BQ69 [109-117]		ADP-ribose glycohydrolase MACROD1 OS=Homo sapiens OX=9606 GN=MACROD1 PE=1 SV=2	[K].QREEHYFCK.[D]	1xCarbamidomethyl [C8]	18.6182					19.8899	18.4343									18.7056	18.3883					19.7506				21.0654											19.5641
Q9Y530	Q9Y530 [1-13]	Q9Y530 1xMet-loss+Acetyl [N-Term]	ADP-ribose glycohydrolase OARD1 OS=Homo sapiens OX=9606 GN=OARD1 PE=1 SV=2	[-].MASSLNEDPEGSR.[I]	1xMet-loss+Acetyl [N-Term];1xPhospho [S]	18.6637	19.1387		17.0468				19.0412													19.5325	19.3888									20.8804	18.0413	17.9514			18.0588	18.595
P18085	P18085 [143-149]	P18085 1xPhospho [S147(100)]	ADP-ribosylation factor 4 OS=Homo sapiens OX=9606 GN=ARF4 PE=1 SV=3	[K].LGLQSLR.[N]	1xPhospho [S5(100)]	19.933	19.395	15.4937			20.2666		21.716	18.7294	16.4252	19.079	19.5736	14.4924		14.3997	17.9618	17.2882				19.3988	19.4936	17.6406			21.1872	19.7571	18.2889		15.9606	20.9126	20.2184	17.4564			20.3084	20.0955	20.3804	17.2113
Q8N6T3	Q8N6T3 [343-358]	Q8N6T3 1xPhospho [S348(99.6)]	ADP-ribosylation factor GTPase-activating protein 1 OS=Homo sapiens OX=9606 GN=ARFGAP1 PE=1 SV=2	[K].SPSSDSWTCADTSTER.[R]	1xCarbamidomethyl [C9];1xPhospho [S6(99.6)]	20.6081	20.6162				20.3584		20.2665				18.2267				18.5738					21.5221	22.3224									22.0579	20.4998				18.8154	18.6463
Q8N6T3	Q8N6T3 [359-374]	Q8N6T3 1xPhospho [S361(100)]	ADP-ribosylation factor GTPase-activating protein 1 OS=Homo sapiens OX=9606 GN=ARFGAP1 PE=1 SV=2	[R].RSSDSWEVWGSASTNR.[N]	1xPhospho [S3(100)]	21.9113	20.8133				23.2043		23.6091				20.4994				21.6878	20.4402				22.8392	23.4957	17.5914								20.3266	18.4692				18.0039	19.7372					20.3878
Q8N6T3	Q8N6T3 [183-194]	Q8N6T3 1xPhospho [T189(100)]	ADP-ribosylation factor GTPase-activating protein 1 OS=Homo sapiens OX=9606 GN=ARFGAP1 PE=1 SV=2	[R].YVGFGNTPPPQK.[K]	1xPhospho [T7(100)]	20.0972	20.1019				21.5205	20.5599	22.9009	19.8517							19.2203	19.2875				21.2962	21.5818						19.7061	16.1244		21.2793	19.6441					19.5833
Q8N6T3	Q8N6T3 [360-374]		ADP-ribosylation factor GTPase-activating protein 1 OS=Homo sapiens OX=9606 GN=ARFGAP1 PE=1 SV=2	[R].SSDSWEVWGSASTNR.[N]	1xPhospho [S/T]	18.4718					18.9869		21.1379																														19.8643
Q8N6H7	Q8N6H7 [129-149]	Q8N6H7 1xPhospho [S146(100)]	ADP-ribosylation factor GTPase-activating protein 2 OS=Homo sapiens OX=9606 GN=ARFGAP2 PE=1 SV=1	[R].HGTDLWIDNMSSAVPNHSPEK.[K]	1xPhospho [S18(100)]	18.6147	18.4554							19.2421												20.4529																		18.8958
Q8N6H7	Q8N6H7 [129-149]	Q8N6H7 1xPhospho [S146(100)]	ADP-ribosylation factor GTPase-activating protein 2 OS=Homo sapiens OX=9606 GN=ARFGAP2 PE=1 SV=1	[R].HGTDLWIDNMSSAVPNHSPEK.[K]	1xOxidation [M10];1xPhospho [S18(100)]	23.524	23.0777	15.4593		17.7139	22.9307		22.8955	20.1141	17.5435	20.4223	21.7587				21.3473	20.5854		17.3991		22.7195	22.4976	19.202					19.718			22.6613	21.7863		15.772		19.6104	21.6819	17.0953			16.2989			18.9421
Q8N6H7	Q8N6H7 [360-372]	Q8N6H7 1xPhospho [S368(99.7)]	ADP-ribosylation factor GTPase-activating protein 2 OS=Homo sapiens OX=9606 GN=ARFGAP2 PE=1 SV=1	[K].DNPFSLGESFGSR.[W]	1xPhospho [S9(99.7)]	19.5254	20.8353				18.9906		19.5199			17.5249	18.9381				17.9037					18.1968	17.8255
Q8N6H7	Q8N6H7 [430-439]	Q8N6H7 1xPhospho [S432(100)]	ADP-ribosylation factor GTPase-activating protein 2 OS=Homo sapiens OX=9606 GN=ARFGAP2 PE=1 SV=1	[K].AISSDMFFGR.[E]	1xPhospho [S3(100)]	19.6081	19.6824				17.6946		18.9365								17.8067	16.3937				18.9312	18.7799
Q8N6H7	Q8N6H7 [236-246]	Q8N6H7 1xPhospho [S240(100)]	ADP-ribosylation factor GTPase-activating protein 2 OS=Homo sapiens OX=9606 GN=ARFGAP2 PE=1 SV=1	[K].VSSQSFSEIER.[Q]	1xPhospho [S5(100)]	20.0374	20.3042				18.7591										17.6205	18.1191			18.2674	21.0326	21.6159	18.6288					17.7641												16.1328
Q8N6H7	Q8N6H7 [314-336]		ADP-ribosylation factor GTPase-activating protein 2 OS=Homo sapiens OX=9606 GN=ARFGAP2 PE=1 SV=1	[R].SSVSHSVLSEMQVIEQETPVSAK.[S]	1xPhospho [S/T]				18.9977	19.4634	16.4583
Q9NP61	Q9NP61 [128-147]	Q9NP61 1xPhospho [S143(100)]	ADP-ribosylation factor GTPase-activating protein 3 OS=Homo sapiens OX=9606 GN=ARFGAP3 PE=1 SV=1	[K].HGTDLWLDSCVVPPLSPPPK.[E]	1xCarbamidomethyl [C10];1xPhospho [S16(100)]	19.8219	18.8259				23.2821		22.6348				21.3046				18.6053					18.6059	19.032				18.449						18.9017				19.4977	19.0412
Q9NP61	Q9NP61 [404-419]		ADP-ribosylation factor GTPase-activating protein 3 OS=Homo sapiens OX=9606 GN=ARFGAP3 PE=1 SV=1	[R].RKPDYEPVENTDEAQK.[K]		21.335					18.591	18.7965					18.2591				18.4814				17.4845		21.2613
Q9NP61	Q9NP61 [365-380]	Q9NP61 1xPhospho [S367(98.2)]	ADP-ribosylation factor GTPase-activating protein 3 OS=Homo sapiens OX=9606 GN=ARFGAP3 PE=1 SV=1	[R].SSSFSSWDDSSDSYWK.[K]	1xPhospho [S3(98.2)]	17.5327																					19.6891
Q9UJY4	Q9UJY4 [324-335]		ADP-ribosylation factor-binding protein GGA2 OS=Homo sapiens OX=9606 GN=GGA2 PE=1 SV=3	[R].VTSSLGDIPVSR.[V]	1xPhospho [S/T]	18.9414							19.2244													19.8322	20.8317
Q9NZ52	Q9NZ52 [155-165]	Q9NZ52 1xPhospho [S159(100)]	ADP-ribosylation factor-binding protein GGA3 OS=Homo sapiens OX=9606 GN=GGA3 PE=1 SV=1	[R].TLIPSPPPRPK.[N]	1xPhospho [S5(100)]	22.9755	22.3809	19.7688	17.5503	17.3865	21.5922	21.6828	24.2364	20.2927		19.9447	22.2123	15.6951		15.9566	22.2154	21.9858				22.3984	23.2452	19.2463		14.9473	24.0015	20.7576	21.0033	15.5307	17.1501	22.3579	21.8607	21.3153	19.3191	17.9119	22.4619	22.6964	21.6469	19.5528		18.2595	20.6901
Q66PJ3	Q66PJ3 [332-347]	Q66PJ3 1xPhospho [S332(100)]	ADP-ribosylation factor-like protein 6-interacting protein 4 OS=Homo sapiens OX=9606 GN=ARL6IP4 PE=1 SV=2	[R].SAGEEEDGPVLTDEQK.[S]	1xPhospho [S1(100)]	22.6797	23.2779	20.2404	15.7379	20.327	22.2606	19.6831	23.8023	21.1682	19.4444	20.0581	21.3082	18.6801	18.0821	19.7215	21.8746	21.6589	17.0525	18.1452	17.8768	22.7253	22.6405	21.435	20.5095	19.0543	21.3004	20.1147	21.1402	20.25	19.6113	23.5643	21.8024	21.0839	20.3432	20.0235	21.6527	22.6602	19.3995	19.5969	17.1311	19.2777	21.889	20.6153	21.0913
Q66PJ3	Q66PJ3 [313-347]	Q66PJ3 1xPhospho [S332(100)]	ADP-ribosylation factor-like protein 6-interacting protein 4 OS=Homo sapiens OX=9606 GN=ARL6IP4 PE=1 SV=2	[K].AEAQQVEALPGPSLDQWHRSAGEEEDGPVLTDEQK.[S]	1xPhospho [S20(100)]	22.9645	21.9034	18.0738			21.2283		21.1375								20.0287	17.4296				21.7221	21.4438						18.3794			21.7612	18.8932	19.8971				20.5465					19.0033
Q66PJ3	Q66PJ3 [230-247]	Q66PJ3 1xPhospho [S239(99.4)]	ADP-ribosylation factor-like protein 6-interacting protein 4 OS=Homo sapiens OX=9606 GN=ARL6IP4 PE=1 SV=2	[K].ASTAPGAEASPSPCITER.[S]	1xCarbamidomethyl [C14];1xPhospho [S10(99.4)]	20.1494	19.8593	16.4324			19.1203		20.4508								18.1711					21.1587	22.0489											17.7659
Q8N6S5	Q8N6S5 [1-9]	Q8N6S5 1xMet-loss+Acetyl [N-Term];1xPhospho [S2(100)]	ADP-ribosylation factor-like protein 6-interacting protein 6 OS=Homo sapiens OX=9606 GN=ARL6IP6 PE=1 SV=1	[-].MSFAESGWR.[S]	1xMet-loss+Acetyl [N-Term];1xPhospho [S2(100)]	18.3817	18.8903						19.0831									16.2827				20.2563	20.0919									19.6149	17.8526				18.2857	20.866
Q96AP0	Q96AP0 [336-351]		Adrenocortical dysplasia protein homolog OS=Homo sapiens OX=9606 GN=ACD PE=1 SV=4	[R].TPSSPLQSCTPSLSPR.[S]	1xCarbamidomethyl [C9];1xPhospho [S/T]	19.204	19.8691	16.099			18.2459		20.0113													20.8998	21.7135	18.6801										18.004
Q96AP0	Q96AP0 [15-27]		Adrenocortical dysplasia protein homolog OS=Homo sapiens OX=9606 GN=ACD PE=1 SV=4	[R].ELILGSETPSSPR.[A]	1xPhospho [S/T]		20.2986	17.5207			18.6134		21.6339			19.2164	18.7744	17.3019								21.6158	21.8327	20.1248			20.0096	18.5512	17.5826			20.3243	19.1966	18.9602		15.9929	18.6713	18.6879	16.7859
Q96AP0	Q96AP0 [311-335]		Adrenocortical dysplasia protein homolog OS=Homo sapiens OX=9606 GN=ACD PE=1 SV=4	[R].SSSQPSPAICSAPATLTPRSPHASR.[T]	1xCarbamidomethyl [C10];1xPhospho [S/T]																					19.9418	20.069
P10109	P10109 [167-182]	P10109 1xPhospho [S177(100)]	Adrenodoxin, mitochondrial OS=Homo sapiens OX=9606 GN=FDX1 PE=1 SV=1	[R].VPETVADARQSIDVGK.[T]	1xPhospho [S11(100)]	20.6462	19.4292						18.6218													20.1893	21.1907	21.418	18.8641	16.5372			21.3668	18.6494	17.8729	19.6753		17.4532				18.2353
P51825	P51825 [1014-1027]		AF4/FMR2 family member 1 OS=Homo sapiens OX=9606 GN=AFF1 PE=1 SV=1	[K].SAYSVYSETVDLIK.[F]	1xPhospho [S/T/Y]	25.2806	24.8348	19.9776			22.7689		23.2727			20.481	20.454	19.0257			23.4805	23.335	18.7428			23.7324	24.0207	21.2396				19.0566	22.0312			22.2651	21.6143	21.1752			18.5234	21.5359	16.6785	19.2407			21.1537
P51826	P51826 [878-888]	P51826 1xPhospho [S881(100)]	AF4/FMR2 family member 3 OS=Homo sapiens OX=9606 GN=AFF3 PE=1 SV=3	[R].SPISPLSDASK.[H]	1xPhospho [S4(100)]	20.339	18.7773														18.2436	18.9769				19.7728	20.6308											17.2674									18.2428
P51826	P51826 [751-758]	P51826 1xPhospho [S755(100)]	AF4/FMR2 family member 3 OS=Homo sapiens OX=9606 GN=AFF3 PE=1 SV=3	[R].NELLSPLK.[D]	1xPhospho [S5(100)]														16.5868							18.4101	18.8659	18.1623	16.7606																	17.962		15.9175
Q9UHB7	Q9UHB7 [212-225]	Q9UHB7 1xPhospho [S212(100)]	AF4/FMR2 family member 4 OS=Homo sapiens OX=9606 GN=AFF4 PE=1 SV=1	[K].SPRDPDANWDSPSR.[V]	1xPhospho [S1(100)]	21.8111	21.8561	17.3834			19.508		21.2733					16.1897				18.8576				21.6086	22.5408	21.0114			19.1068		20.0662			18.2212		19.0343			18.6848	19.5129					18.4162
Q9UHB7	Q9UHB7 [1034-1049]	Q9UHB7 1xPhospho [S1043(100)]	AF4/FMR2 family member 4 OS=Homo sapiens OX=9606 GN=AFF4 PE=1 SV=1	[K].NSYNNSQAPSPGLGSK.[A]	1xPhospho [S10(100)]	20.4191	20.1878				20.6427	19.7341	20.4408								18.1237	18.3124				21.0626	21.92
Q9UHB7	Q9UHB7 [810-822]	Q9UHB7 1xPhospho [S814(100)]	AF4/FMR2 family member 4 OS=Homo sapiens OX=9606 GN=AFF4 PE=1 SV=1	[K].DLLPSPAGPVPSK.[D]	1xPhospho [S5(100)]	21.8417	21.5415	17.5514		16.7806	22.007	20.8356	23.5258	20.5398	19.3399		18.2738				20.0729	19.7268				22.2039	22.7546	18.6351										19.2584		17.991				16.7521			18.4627
Q9UHB7	Q9UHB7 [700-717]	Q9UHB7 1xPhospho [S703(100)]	AF4/FMR2 family member 4 OS=Homo sapiens OX=9606 GN=AFF4 PE=1 SV=1	[K].ELLSPLSEPDDRYPLIVK.[I]	1xPhospho [S4(100)]	21.1447	20.1471				20.8078		22.1084				18.6538				17.682					19.3483	21.1016											16.3424									15.788
Q9UHB7	Q9UHB7 [178-196]	Q9UHB7 1xPhospho [S180(98.8)]	AF4/FMR2 family member 4 OS=Homo sapiens OX=9606 GN=AFF4 PE=1 SV=1	[R].SSSPGKPQAVSSLNSSHSR.[S]	1xPhospho [S3(98.8)]	21.332	19.9778					20.6594	20.5498													21.4733	21.9253				18.9217			16.2343		19.6665
Q9UHB7	Q9UHB7 [668-689]		AF4/FMR2 family member 4 OS=Homo sapiens OX=9606 GN=AFF4 PE=1 SV=1	[K].YPESNRTPVKPSSVEEEDSFFR.[Q]	1xPhospho [S/T/Y]	21.9514	20.4911		15.2602				21.6716								19.4206					19.7861	21.8503
Q9UHB7	Q9UHB7 [481-503]	Q9UHB7 1xPhospho [S487(98.6)]	AF4/FMR2 family member 4 OS=Homo sapiens OX=9606 GN=AFF4 PE=1 SV=1	[K].VNPHKVSPASSVDSNIPSSQGYK.[K]	1xPhospho [S7(98.6)]	21.8655	21.6006																													21.705	17.9224
Q9UHB7	Q9UHB7 [1061-1088]	Q9UHB7 1xPhospho [S1062(100)]	AF4/FMR2 family member 4 OS=Homo sapiens OX=9606 GN=AFF4 PE=1 SV=1	[K].LSPGNSGNYSSGASSASASGSSVTIPQK.[I]	1xPhospho [S2(100)]						19.4906										18.5963	19.2319				19.531	20.5177
Q9UHB7	Q9UHB7 [833-842]		AF4/FMR2 family member 4 OS=Homo sapiens OX=9606 GN=AFF4 PE=1 SV=1	[K].RTISQSSSLK.[S]	1xPhospho [T/S]	21.3079	20.7462				20.7561	18.7582	20.5621				19.3738									20.7169			16.9109	16.8487			19.092													16.9264
Q9UHB7	Q9UHB7 [1050-1060]	Q9UHB7 1xPhospho [S1058(100)]	AF4/FMR2 family member 4 OS=Homo sapiens OX=9606 GN=AFF4 PE=1 SV=1	[K].AVGMPSPVSPK.[L]	1xOxidation [M4];1xPhospho [S9(100)]	19.4964					20.2074		21.8094				18.1201									19.7324	20.0301						17.4068														18.1626		15.6166
Q9UHB7	Q9UHB7 [486-503]	Q9UHB7 1xPhospho [S487(98.1)]	AF4/FMR2 family member 4 OS=Homo sapiens OX=9606 GN=AFF4 PE=1 SV=1	[K].VSPASSVDSNIPSSQGYK.[K]	1xPhospho [S2(98.1)]	21.1916	21.2694				19.3219						17.8194	14.9366			18.5638	18.0318				17.7522	18.3863						17.7476			21.2356	19.8354	16.862				19.3406
Q9UHB7	Q9UHB7 [1050-1060]		AF4/FMR2 family member 4 OS=Homo sapiens OX=9606 GN=AFF4 PE=1 SV=1	[K].AVGMPSPVSPK.[L]	1xPhospho [S]	19.5128	19.3171						20.4068	17.754												19.0214	20.2192
Q9UHB7	Q9UHB7 [18-40]		AF4/FMR2 family member 4 OS=Homo sapiens OX=9606 GN=AFF4 PE=1 SV=1	[R].NQEIQQGEDAFPPSSPLFAEPYK.[V]	1xPhospho [S/Y]	16.6162					17.2651
Q9Y2D8	Q9Y2D8 [301-323]	Q9Y2D8 1xPhospho [S312(100)]	Afadin- and alpha-actinin-binding protein OS=Homo sapiens OX=9606 GN=SSX2IP PE=1 SV=3	[R].ERVDDSTGTVISDVEEDAGELSR.[E]	1xPhospho [S12(100)]	19.0021	17.7976																													19.6021
P55196	P55196 [1172-1186]	P55196 1xPhospho [S1182(100)]	Afadin OS=Homo sapiens OX=9606 GN=AFDN PE=1 SV=3	[R].SSPNVANQPPSPGGK.[S]	1xPhospho [S11(100)]	23.5625	23.1737	19.777	19.6328	18.6791	22.5227	22.0086	24.0867	21.3934	18.5951	19.471	20.0367	18.8561		16.3291	21.662	21.1189	20.2052	18.8697		22.5661	22.4675	20.3538			19.5214	18.1172	21.6768	19.6126	17.9792	23.3528	21.0586	21.5414	20.2954	17.0083	21.2625	22.4653		20.9445		18.9199	20.5725	17.8854
P55196	P55196 [1081-1091]	P55196 1xPhospho [S1083(100)]	Afadin OS=Homo sapiens OX=9606 GN=AFDN PE=1 SV=3	[R].TSSVVTLEVAK.[Q]	1xPhospho [S3(100)]	22.0774	22.1857	20.2868	19.8717	19.858	21.4463	20.6647	23.6408	21.248		19.3287	19.6692	20.4533	19.2529	19.3247	20.2102	20.0357	18.6655	22.5257		21.5819	22.1225	21.3982	20.0413	14.8349	23.9741	21.719	21.2754	19.6585	19.186	22.5662	21.649	21.1475	20.5983	19.8859	21.9251	22.8273	21.989	20.8281		21.2224	20.3548	20.3726
P55196	P55196 [1691-1710]		Afadin OS=Homo sapiens OX=9606 GN=AFDN PE=1 SV=3	[R].DYEPPSPSPAPGAPPPPPQR.[N]	1xPhospho [S/Y]		18.9779	18.9143		15.86	19.8606		22.2932	18.9464	16.472						17.9396		17.7419			21.6925	22.0855	18.8271					19.2448		14.9782			19.0468			19.4954			19.1388
P55196	P55196 [1168-1186]	P55196 2xPhospho [S1182(100);S]	Afadin OS=Homo sapiens OX=9606 GN=AFDN PE=1 SV=3	[R].ADHRSSPNVANQPPSPGGK.[S]	2xPhospho [S15(100);S]	21.5232	20.4352				19.2617		20.9185								19.5164					22.0078	22.5901						19.7719					17.6741
P55196	P55196 [1272-1283]	P55196 1xPhospho [S1275(99.6)]	Afadin OS=Homo sapiens OX=9606 GN=AFDN PE=1 SV=3	[R].VTRSQEELREDK.[A]	1xPhospho [S4(99.6)]	22.4704	21.6313	17.6381	17.1442		22.3367	21.8469	22.6906	20.5061		20.1094	20.3928	18.4089		16.1597	21.6637	21.5219	18.0182	19.5467		22.5302	22.6346	19.718			19.8273	19.7028	21.0576	18.6973		21.9012	20.8394	20.7687	19.1408		18.7549	20.3546					20.8226	18.2913
P55196	P55196 [1328-1337]	P55196 1xPhospho [T1330(100)]	Afadin OS=Homo sapiens OX=9606 GN=AFDN PE=1 SV=3	[K].SVTPASTLTK.[S]	1xPhospho [T3(100)]	19.6593					19.5761		20.5544	18.606							18.8758	19.029				20.4603	21.711						18.7091		15.9441												17.6519
P55196	P55196 [1774-1792]		Afadin OS=Homo sapiens OX=9606 GN=AFDN PE=1 SV=3	[K].SQDADSPGSSGAPENLTFK.[E]	1xPhospho [S/T]	19.8159		16.0793			18.4021		20.0884			18.4234					17.4358	17.5892				19.8042	20.2412						19.0881				18.6103	17.1919			17.7996	18.348		18.6123
O43488	O43488 [251-261]	O43488 1xPhospho [S255(100)]	Aflatoxin B1 aldehyde reductase member 2 OS=Homo sapiens OX=9606 GN=AKR7A2 PE=1 SV=3	[R].FFGNSWAETYR.[N]	1xPhospho [S5(100)]	21.1497	20.778						19.8814								19.1342	18.8656				19.2416	19.0174						16.4876										17.1384
O43488	O43488 [113-120]		Aflatoxin B1 aldehyde reductase member 2 OS=Homo sapiens OX=9606 GN=AKR7A2 PE=1 SV=3	[K].SLKPDSVR.[S]		18.6969																														21.0979	20.1521
Q6ULP2	Q6ULP2 [517-527]		Aftiphilin OS=Homo sapiens OX=9606 GN=AFTPH PE=1 SV=3	[K].SSGTGTEPVAK.[L]	1xPhospho [S/T]	21.5682	21.3751		14.2808		21.6485	20.5737	22.0841	20.4975		19.563	18.8355	17.8473			20.8684	20.4035		18.2485		21.3911	21.9939	19.6368	19.1034		22.5958	18.5966	19.6868			21.3734	20.8421		19.0928		21.2063	21.0213						18.6007
Q92667	Q92667 [142-153]		A-kinase anchor protein 1, mitochondrial OS=Homo sapiens OX=9606 GN=AKAP1 PE=1 SV=1	[K].SIPLECPLSSPK.[G]	1xCarbamidomethyl [C6];1xPhospho [S]						19.6943		21.3832								18.3973	17.5793				20.9911	21.5694						18.5755
Q92667	Q92667 [396-433]	Q92667 1xPhospho [S429(100)]	A-kinase anchor protein 1, mitochondrial OS=Homo sapiens OX=9606 GN=AKAP1 PE=1 SV=1	[K].TVLGPDTAEPATAEAAVAPPDAGLPLPGLPAEGSPPPK.[T]	1xPhospho [S34(100)]
Q92667	Q92667 [441-448]	Q92667 1xPhospho [S445(100)]	A-kinase anchor protein 1, mitochondrial OS=Homo sapiens OX=9606 GN=AKAP1 PE=1 SV=1	[K].SLLSSPTK.[D]	1xPhospho [S5(100)]	19.9664	19.3757				20.7211	20.3592	21.909	19.0822	17.5347	19.2086	18.6541		16.3072		18.7349	18.1777	15.6468		19.0204	22.2091	22.6542	19.542	18.59		17.378	17.1259	19.6342	17.3499	16.4995	18.8769	18.4575				19.8333	20.1343	17.3565	17.6169	17.7997		18.8122	16.6541
Q9UKA4	Q9UKA4 [1169-1188]		A-kinase anchor protein 11 OS=Homo sapiens OX=9606 GN=AKAP11 PE=1 SV=1	[R].SLSEEVESSESGELPEVDVK.[S]	1xPhospho [S]	19.4782	19.1962				19.1202		20.5731				18.4442																			18.6966
Q9UKA4	Q9UKA4 [419-438]	Q9UKA4 2xPhospho [S422(100);S433(100)]	A-kinase anchor protein 11 OS=Homo sapiens OX=9606 GN=AKAP11 PE=1 SV=1	[R].KPESPYGNLCDAPDSPRPVK.[A]	1xCarbamidomethyl [C10];2xPhospho [S4(100);S15(100)]	19.554	18.4278				19.4185					17.3733	17.8734				19.5602	19.8338				21.0953	21.4457																				17.7424
Q9UKA4	Q9UKA4 [419-438]	Q9UKA4 1xPhospho [Y424(98.3)]	A-kinase anchor protein 11 OS=Homo sapiens OX=9606 GN=AKAP11 PE=1 SV=1	[R].KPESPYGNLCDAPDSPRPVK.[A]	1xCarbamidomethyl [C10];1xPhospho [Y6(98.3)]	20.9054	20.4338				20.3913		21.1202	18.1338		18.8027	19.5018				20.6697	20.4215				21.7562	21.9735						17.8643			18.6307		18.3807
Q9UKA4	Q9UKA4 [1095-1110]	Q9UKA4 1xPhospho [T1100(99.2)]	A-kinase anchor protein 11 OS=Homo sapiens OX=9606 GN=AKAP11 PE=1 SV=1	[R].NVIPDTPPSTPLVPSR.[A]	1xPhospho [T6(99.2)]	21.3561	20.9288	15.3302			20.1217		22.2824			17.6546	18.1592				19.399	19.9644				21.6371	21.7738	19.0827					17.9347			20.1803	19.2822	19.2404
Q9UKA4	Q9UKA4 [442-451]	Q9UKA4 1xPhospho [S448(100)]	A-kinase anchor protein 11 OS=Homo sapiens OX=9606 GN=AKAP11 PE=1 SV=1	[R].EDSGLFSPIR.[S]	1xPhospho [S7(100)]	17.2986					19.5723		21.1568	18.187			18.2575				18.9824	18.1876				19.256	19.4459											16.6142
Q9UKA4	Q9UKA4 [1240-1254]	Q9UKA4 1xPhospho [S1242(100)]	A-kinase anchor protein 11 OS=Homo sapiens OX=9606 GN=AKAP11 PE=1 SV=1	[R].SVSPTFLNPSDENLK.[T]	1xPhospho [S3(100)]	17.9091	18.8579		20.0955	20.1184		20.7698		20.3775	18.859				18.0637	18.9273				17.9509			18.4183		20.3325	18.9555				18.763	17.9729				20.7388	19.9244						18.9381		18.8149	18.688
Q9UKA4	Q9UKA4 [1483-1492]	Q9UKA4 1xPhospho [T1485(100)]	A-kinase anchor protein 11 OS=Homo sapiens OX=9606 GN=AKAP11 PE=1 SV=1	[K].SLTDSCLFEK.[S]	1xCarbamidomethyl [C6];1xPhospho [T3(100)]	21.361	21.3201	18.4243			17.1729		20.4239			17.3291		16.2447								20.4179	20.4297	19.2758	17.9957							20.5711	20.0224	19.9126	18.5861									14.105
Q9UKA4	Q9UKA4 [1579-1588]	Q9UKA4 1xPhospho [S1580(100)]	A-kinase anchor protein 11 OS=Homo sapiens OX=9606 GN=AKAP11 PE=1 SV=1	[K].LSPLTGQACR.[Y]	1xCarbamidomethyl [C9];1xPhospho [S2(100)]	21.8729	21.8953	18.3158	18.17	17.8755	20.2255		22.2983		16.6522	20.8255	20.8712	16.3118			20.6345	20.6103			18.6228	21.431	22.0368	19.1898	18.6901	16.8825	17.5655		19.0906			20.2234	19.5451	20.2473	19.2661	18.6358	17.8813	19.3948	16.5901	17.7157			19.377		17.6991
Q9UKA4	Q9UKA4 [1095-1110]	Q9UKA4 2xPhospho [T1100(99.5);S/T]	A-kinase anchor protein 11 OS=Homo sapiens OX=9606 GN=AKAP11 PE=1 SV=1	[R].NVIPDTPPSTPLVPSR.[A]	2xPhospho [T6(99.5);S/T]																						18.7173
Q9UKA4	Q9UKA4 [18-28]	Q9UKA4 1xPhospho [S18(99.3)]	A-kinase anchor protein 11 OS=Homo sapiens OX=9606 GN=AKAP11 PE=1 SV=1	[K].SFSEDVFQSVK.[S]	1xPhospho [S1(99.3)]	19.6933	19.4943				19.4514		20.9903				17.68				17.8066			17.3505		19.1443							16.6198			17.9754										15.5336		15.6485
Q02952	Q02952 [11-54]	Q02952 1xPhospho [T21(98.8)]	A-kinase anchor protein 12 OS=Homo sapiens OX=9606 GN=AKAP12 PE=1 SV=4	[R].SPEQPPEGSSTPAEPEPSGGGPSAEAAPDTTADPAIAASDPATK.[L]	1xPhospho [T11(98.8)]	23.2364	22.9967						19.9782								21.8232	21.1985				21.7285							20.3191					17.5446
Q02952	Q02952 [1316-1327]		A-kinase anchor protein 12 OS=Homo sapiens OX=9606 GN=AKAP12 PE=1 SV=4	[K].KDDALELQSHAK.[S]		23.6079						18.7164	19.6617			18.3305		17.0361			20.0918	21.2624				19.2165		19.0769				18.0668				20.2376					20.0193	20.9874	18.1213
Q02952	Q02952 [1328-1345]	Q02952 1xPhospho [S1331(100)]	A-kinase anchor protein 12 OS=Homo sapiens OX=9606 GN=AKAP12 PE=1 SV=4	[K].SPPSPVEREMVVQVEREK.[T]	1xPhospho [S4(100)]	26.7045	26.1208	20.9412	20.051	20.8753	22.1312			21.6194	20.7193	18.7728	20.8707	19.2364			24.047					18.8198	17.9783	17.6716				19.9464	21.8241			20.2895				22.1443	22.7267	23.8684					19.2754
Q02952	Q02952 [1328-1343]	Q02952 1xPhospho [S1331(99.3)]	A-kinase anchor protein 12 OS=Homo sapiens OX=9606 GN=AKAP12 PE=1 SV=4	[K].SPPSPVEREMVVQVER.[E]	1xPhospho [S4(99.3)]	23.8564	22.3353	15.3746		18.4154	18.5899			17.5435	17.0189		17.0306	15.2893			20.0421	19.5221		17.4516		18.744		17.4215					17.7486				19.7529				18.5961	20.2
Q02952	Q02952 [625-637]	Q02952 2xPhospho [S627(100);S629(100)]	A-kinase anchor protein 12 OS=Homo sapiens OX=9606 GN=AKAP12 PE=1 SV=4	[R].RPSESDKEDELDK.[V]	2xPhospho [S3(100);S5(100)]	27.6665	25.6812		16.4162		22.2065		24.0096			20.6564	21.8356	18.792			21.3664	23.0972	16.5228	18.8053	20.6901	24.0376	22.6528	19.973	16.822		21.2529	20.1736	21.8402		17.8091	23.3779	21.4566	20.5614		20.1436	21.5464	23.4825		20.191	16.9846		20.0265	17.2805
Q02952	Q02952 [625-637]	Q02952 1xPhospho [S627(99.8)]	A-kinase anchor protein 12 OS=Homo sapiens OX=9606 GN=AKAP12 PE=1 SV=4	[R].RPSESDKEDELDK.[V]	1xPhospho [S3(99.8)]	28.1363	27.1775	22.7016		19.7796	24.0921	23.9	26.1112	20.6043	17.9253	23.8548	24.212	22.6494		21.8694	25.5725	25.3952	20.9001			25.5949	25.1099	24.6145	19.145		23.7427	22.2006	24.0549			24.9276	24.5336	23.9237	19.309		24.4562	25.2573	21.6609	21.9651			21.139	19.593
Q02952	Q02952 [694-705]	Q02952 1xPhospho [S696(100)]	A-kinase anchor protein 12 OS=Homo sapiens OX=9606 GN=AKAP12 PE=1 SV=4	[R].RGSSSDEEGGPK.[A]	1xPhospho [S3(100)]	21.0945		20.4894	18.9457	17.8135				19.3299		24.5583	22.2915	19.4427		18.9621						20.2971			20.6222	16.9308		20.1056	19.7697	19.1377				20.9315	20.4894		19.9429	21.6932
Q02952	Q02952 [537-562]		A-kinase anchor protein 12 OS=Homo sapiens OX=9606 GN=AKAP12 PE=1 SV=4	[K].RGGGDEESGEHTQVPADSPDSQEEQK.[G]		25.1307	23.9421		18.2068		19.1005	20.5919				20.1849	20.0886		15.6866		21.4152	21.6847		18.1403		19.78	21.1265		18.9507		20.4743					21.1125	21.4349		18.6827		19.7646	22.3859
Q02952	Q02952 [537-562]	Q02952 1xPhospho [S557(100)]	A-kinase anchor protein 12 OS=Homo sapiens OX=9606 GN=AKAP12 PE=1 SV=4	[K].RGGGDEESGEHTQVPADSPDSQEEQK.[G]	1xPhospho [S21(100)]	25.6845	25.1582			17.3034	22.9917	20.513	23.5906	21.5215	19.5527	22.1449	22.5788	18.0582			24.2272	23.643		19.6216		23.3718	22.8955	19.8296	21.3738		22.9955	19.4603	21.0811	19.3245	17.7683	23.8735	23.4816	21.7189	20.3292	20.5792	23.2711	24.6547	21.0616	18.1341		19.3866
Q02952	Q02952 [537-562]	Q02952 2xPhospho [S554(100);S557(100)]	A-kinase anchor protein 12 OS=Homo sapiens OX=9606 GN=AKAP12 PE=1 SV=4	[K].RGGGDEESGEHTQVPADSPDSQEEQK.[G]	2xPhospho [S18(100);S21(100)]	22.4129
Q02952	Q02952 [245-266]		A-kinase anchor protein 12 OS=Homo sapiens OX=9606 GN=AKAP12 PE=1 SV=4	[K].REQSHAEISPPAESGQAVEECK.[E]	1xCarbamidomethyl [C21]	24.3152	23.3803				18.3445	17.2885				20.0341	18.4163				19.7083	21.3691									19.1033					20.4742	20.2806				19.7547	20.3404
Q02952	Q02952 [245-266]	Q02952 1xPhospho [S248(100)]	A-kinase anchor protein 12 OS=Homo sapiens OX=9606 GN=AKAP12 PE=1 SV=4	[K].REQSHAEISPPAESGQAVEECK.[E]	1xCarbamidomethyl [C21];1xPhospho [S4(100)]	27.9798	27.125	21.6934	21.0577	21.3817	24.03	22.1569	25.1446	22.1197	20.9475	23.3667	23.4977	18.4956	17.4169	17.5134	25.3695	24.9334	19.5446	21.2935		25.2536	25.2031	21.6764	20.1035		20.8805		22.2306	19.4679	18.9135	19.2931	19.7632	23.0499	22.6592	22.404	18.0012					17.0572	20.2649	19.1362
Q02952	Q02952 [245-272]		A-kinase anchor protein 12 OS=Homo sapiens OX=9606 GN=AKAP12 PE=1 SV=4	[K].REQSHAEISPPAESGQAVEECKEEGEEK.[Q]	1xCarbamidomethyl [C21]	22.6038	20.3575				19.0852	18.987											19.8389
Q02952	Q02952 [245-272]	Q02952 1xPhospho [S248(100)]	A-kinase anchor protein 12 OS=Homo sapiens OX=9606 GN=AKAP12 PE=1 SV=4	[K].REQSHAEISPPAESGQAVEECKEEGEEK.[Q]	1xCarbamidomethyl [C21];1xPhospho [S4(100)]	25.4464	23.978					21.2249							17.6815		21.7564	21.977				23.4992	23.059		19.7504									18.3019	19.2358									16.777
Q02952	Q02952 [604-614]	Q02952 1xPhospho [S612(100)]	A-kinase anchor protein 12 OS=Homo sapiens OX=9606 GN=AKAP12 PE=1 SV=4	[K].REGVTPWASFK.[K]	1xPhospho [S9(100)]	24.946	24.2483	19.2311		17.861	23.074		22.9501	19.9281	17.8516	21.6047	22.7538				24.1784	23.2264	17.812			23.344	23.3039	18.9876				17.8381	20.9721		16.2191	18.7892	17.5126	20.3984			22.1872	24.2696	17.1671
Q02952	Q02952 [604-615]	Q02952 1xPhospho [S612(100)]	A-kinase anchor protein 12 OS=Homo sapiens OX=9606 GN=AKAP12 PE=1 SV=4	[K].REGVTPWASFKK.[M]	1xPhospho [S9(100)]	24.3384	23.0618	16.2964		15.4814	21.0822			18.5317	17.2386	19.7651	21.1456				23.1814	22.0627	14.4845			22.353	22.4323						19.6628					19.6486		18.7413	21.1584	22.3768
Q02952	Q02952 [640-658]		A-kinase anchor protein 12 OS=Homo sapiens OX=9606 GN=AKAP12 PE=1 SV=4	[K].SATLSSTESTASEMQEEMK.[G]	1xPhospho [S/T]	23.1857	22.9302						21.0511	17.9426																		18.9515				20.9787	19.6696					20.2107	15.5734
Q02952	Q02952 [350-369]	Q02952 1xPhospho [S353(100)]	A-kinase anchor protein 12 OS=Homo sapiens OX=9606 GN=AKAP12 PE=1 SV=4	[K].LTASEQAHPQEPAESAHEPR.[L]	1xPhospho [S4(100)]	22.8228	21.9849				19.7528		21.6284	18.9579							19.587	19.252																						18.4539
Q02952	Q02952 [350-376]	Q02952 1xPhospho [S371(100)]	A-kinase anchor protein 12 OS=Homo sapiens OX=9606 GN=AKAP12 PE=1 SV=4	[K].LTASEQAHPQEPAESAHEPRLSAEYEK.[V]	1xPhospho [S22(100)]	28.048	27.1055	21.313	21.1233	19.6139	25.2923	23.6595	25.832	23.2582	22.2102	22.6347	23.7516		18.4327	17.3583	25.9083	25.3436	19.532	21.6363	21.2914	24.6831	24.1253		19.7493	15.1075	24.5506	22.2654	20.9469	19.3846		24.9918	24.5918	22.6184	21.7048	21.5094	24.0621	25.1084	21.7678	20.1895		19.9156	21.063	19.5477	18.5034
Q02952	Q02952 [280-297]	Q02952 1xPhospho [S286(100)]	A-kinase anchor protein 12 OS=Homo sapiens OX=9606 GN=AKAP12 PE=1 SV=4	[K].SAESPTSPVTSETGSTFK.[K]	1xPhospho [S7(100)]	24.8248	24.7161	20.1292		18.8629	23.4407	22.3884	24.4588	20.7069	19.6388	20.4789	21.1565	17.7379	15.8058		22.9848	22.3067	18.747	17.7551		22.5182	21.714	19.2637	18.5622				20.8419		17.1944	20.2875	21.8492	20.1309	20.0321			20.1489				17.6694		16.3806
Q02952	Q02952 [563-581]	Q02952 1xPhospho [S566(98.6)]	A-kinase anchor protein 12 OS=Homo sapiens OX=9606 GN=AKAP12 PE=1 SV=4	[K].GESSASSPEEPEEITCLEK.[G]	1xCarbamidomethyl [C16];1xPhospho [S4(98.6)]	22.6185	21.9183				19.2104										19.7338	19.4592									20.3334					19.0659	19.0282				19.0114	20.8024
Q02952	Q02952 [468-487]	Q02952 1xPhospho [S483(100)]	A-kinase anchor protein 12 OS=Homo sapiens OX=9606 GN=AKAP12 PE=1 SV=4	[K].ETCVSGEDPTQGADLSPDEK.[V]	1xCarbamidomethyl [C3];1xPhospho [S16(100)]	21.1083	20.3752														19.8039	19.163														21.7539	21.845
Q02952	Q02952 [722-763]	Q02952 2xPhospho [T725(99.3);S/T]	A-kinase anchor protein 12 OS=Homo sapiens OX=9606 GN=AKAP12 PE=1 SV=4	[K].ETGTDGILAGSQEHDPGQGSSSPEQAGSPTEGEGVSTWESFK.[R]	2xPhospho [T4(99.3);S/T]	25.4237	22.2594																																			18.5803
Q02952	Q02952 [722-763]		A-kinase anchor protein 12 OS=Homo sapiens OX=9606 GN=AKAP12 PE=1 SV=4	[K].ETGTDGILAGSQEHDPGQGSSSPEQAGSPTEGEGVSTWESFK.[R]	1xPhospho [T/S]	26.312	25.9908				22.7611		22.4454			19.2314	21.1063				23.1299	21.8861				22.2575	21.3504						18.2693			21.6918	21.3169				20.8007	23.9596	16.4785
Q02952	Q02952 [1249-1260]	Q02952 1xPhospho [S1251(100)]	A-kinase anchor protein 12 OS=Homo sapiens OX=9606 GN=AKAP12 PE=1 SV=4	[K].EVSVETVSILSK.[T]	1xPhospho [S3(100)]	20.7895	21.0629				18.7005										17.6357
Q02952	Q02952 [1388-1409]	Q02952 2xPhospho [S1390(99.3);S1391(99.3)]	A-kinase anchor protein 12 OS=Homo sapiens OX=9606 GN=AKAP12 PE=1 SV=4	[K].EVSSLEGSPPPCLGQEEAVCTK.[I]	2xCarbamidomethyl [C12;C20];2xPhospho [S3(99.3);S4(99.3)]	21.2903	20.6861														17.0952	18.5879
Q02952	Q02952 [1388-1409]	Q02952 1xPhospho [S1390(99.4)]	A-kinase anchor protein 12 OS=Homo sapiens OX=9606 GN=AKAP12 PE=1 SV=4	[K].EVSSLEGSPPPCLGQEEAVCTK.[I]	2xCarbamidomethyl [C12;C20];1xPhospho [S3(99.4)]	25.7909	25.4589	16.2229			22.0475		21.3675			19.5369					22.2936	21.9704				20.8208	19.5209				19.9977					22.6742	21.7712				20.8604	23.0212
Q02952	Q02952 [433-461]		A-kinase anchor protein 12 OS=Homo sapiens OX=9606 GN=AKAP12 PE=1 SV=4	[K].TEVEETAGSVPAEELVEMDAEPQEAEPAK.[E]	1xPhospho [T/S]	20.114	19.848														15.8812
Q02952	Q02952 [1219-1234]	Q02952 1xPhospho [S1226(99.4)]	A-kinase anchor protein 12 OS=Homo sapiens OX=9606 GN=AKAP12 PE=1 SV=4	[K].ERPPAPSSFVFQEETK.[E]	1xPhospho [S8(99.4)]	21.147	20.2664														17.0016
Q02952	Q02952 [538-562]	Q02952 1xPhospho [S544(100)]	A-kinase anchor protein 12 OS=Homo sapiens OX=9606 GN=AKAP12 PE=1 SV=4	[R].GGGDEESGEHTQVPADSPDSQEEQK.[G]	1xPhospho [S7(100)]	20.1082							21.9271	18.9804		18.6713		16.5762		17.6732								18.9378					18.7421			19.4913	18.191	17.564			18.0248	18.6235
Q02952	Q02952 [582-602]	Q02952 1xPhospho [S598(100)]	A-kinase anchor protein 12 OS=Homo sapiens OX=9606 GN=AKAP12 PE=1 SV=4	[K].GLAEVQQDGEAEEGATSDGEK.[K]	1xPhospho [S17(100)]	27.3246	26.615	21.2023	20.1488	19.9165	24.4364	20.2131	25.3015	22.493	20.1478	21.9037	22.3671	17.7779		16.8716	25.235	25.1251	18.4241	18.4366	20.9191	23.4859	22.2672	20.6788			23.4637	20.8677	21.8937	18.3548	15.5933	24.4787	24.0476	21.8246	18.7	20.1775	24.2306	25.8952	21.4125	19.1929		18.1689	19.5183
Q02952	Q02952 [246-266]	Q02952 1xPhospho [S248(99.2)]	A-kinase anchor protein 12 OS=Homo sapiens OX=9606 GN=AKAP12 PE=1 SV=4	[R].EQSHAEISPPAESGQAVEECK.[E]	1xCarbamidomethyl [C20];1xPhospho [S3(99.2)]	19.4755		18.9381		16.6694			22.365	19.6159		17.2098																						18.3713		19.4587
Q02952	Q02952 [1758-1769]	Q02952 1xPhospho [T1760(100)]	A-kinase anchor protein 12 OS=Homo sapiens OX=9606 GN=AKAP12 PE=1 SV=4	[K].AITPQAQEELQK.[Q]	1xPhospho [T3(100)]	22.242	21.7392	18.0854	18.0251	16.9389	18.7152	20.519	21.0486	18.349							20.0404	19.7721				19.0603	18.3019						18.3687			20.4533	21.2361	18.523			17.5495	19.0051
Q02952	Q02952 [883-901]	Q02952 1xPhospho [S885(99.5)]	A-kinase anchor protein 12 OS=Homo sapiens OX=9606 GN=AKAP12 PE=1 SV=4	[K].ELSESQVHMMAAAVADGTR.[A]	1xPhospho [S3(99.5)]	20.025	20.0207														17.1079					18.2063
Q02952	Q02952 [605-614]	Q02952 1xPhospho [S612(100)]	A-kinase anchor protein 12 OS=Homo sapiens OX=9606 GN=AKAP12 PE=1 SV=4	[R].EGVTPWASFK.[K]	1xPhospho [S8(100)]	23.3013	22.8606	19.1257		18.3105	21.5104		22.91	20.0132		20.9532	21.2643	15.1494			22.1759	22.174	18.38			23.0852	22.71	18.9977			19.281	16.8125	19.8388		18.3824	19.0757		20.478			20.3368	22.3261
Q02952	Q02952 [659-670]	Q02952 1xPhospho [S660(100)]	A-kinase anchor protein 12 OS=Homo sapiens OX=9606 GN=AKAP12 PE=1 SV=4	[K].GSVEEPKPEEPK.[R]	1xPhospho [S2(100)]	23.2026	22.7526		16.4074		20.7206	18.7473	22.0991	20.6576	18.4479		20.0242				20.5145	18.665												16.833			18.049	17.7589		16.7588		19.5735		17.5478			17.7313
Q02952	Q02952 [823-859]		A-kinase anchor protein 12 OS=Homo sapiens OX=9606 GN=AKAP12 PE=1 SV=4	[K].QEQAPVEDAGPTGANEDDSDVPAVVPLSEYDAVEREK.[M]	1xPhospho [T/S/Y]	21.5335												15.1208														17.162											16.0367
Q02952	Q02952 [1328-1343]	Q02952 1xPhospho [S1331(99.2)]	A-kinase anchor protein 12 OS=Homo sapiens OX=9606 GN=AKAP12 PE=1 SV=4	[K].SPPSPVEREMVVQVER.[E]	1xOxidation [M10];1xPhospho [S4(99.2)]	22.738	20.6864			17.622	19.7902		23.2658	18.6437				20.555				22.4043						19.8701			21.7876		21.3527					21.4338			20.8876	21.3984
Q02952	Q02952 [694-705]	Q02952 2xPhospho [S696(100);S]	A-kinase anchor protein 12 OS=Homo sapiens OX=9606 GN=AKAP12 PE=1 SV=4	[R].RGSSSDEEGGPK.[A]	2xPhospho [S3(100);S]	23.2904										19.2735	18.1457									18.6821							19.1135									18.6752
Q02952	Q02952 [780-808]		A-kinase anchor protein 12 OS=Homo sapiens OX=9606 GN=AKAP12 PE=1 SV=4	[K].SEDSIAGSGVEHSTPDTEPGKEESWVSIK.[K]	1xPhospho [S/T]	20.0321	19.3976																																					18.7129			18.6033
Q02952	Q02952 [801-808]	Q02952 1xPhospho [S806(100)]	A-kinase anchor protein 12 OS=Homo sapiens OX=9606 GN=AKAP12 PE=1 SV=4	[K].EESWVSIK.[K]	1xPhospho [S6(100)]	22.376	21.9452				19.6937					18.3638	18.6869				19.7366	19.124				20.0205	20.0826														17.2716	19.2672
Q02952	Q02952 [1328-1335]	Q02952 1xPhospho [S1331(100)]	A-kinase anchor protein 12 OS=Homo sapiens OX=9606 GN=AKAP12 PE=1 SV=4	[K].SPPSPVER.[E]	1xPhospho [S4(100)]	29.7737	29.0673	25.3036	25.5289	24.8049	25.5343	25.2926	27.7985	25.5119	23.1851	24.0794	24.4405	24.1811	23.319	24.6486	26.774	26.6483	22.6709	23.125	23.3963	26.3687	25.742	25.892	24.6135	22.2772	25.4913	23.938	25.4031	23.9694	22.7514	26.7109	26.4547	25.8358	24.9786	24.2787	25.8816	27.0342	21.1058	22.8747	21.5104	23.8706	22.9284	21.686	20.8403
Q02952	Q02952 [1261-1274]		A-kinase anchor protein 12 OS=Homo sapiens OX=9606 GN=AKAP12 PE=1 SV=4	[K].TEGTQEADQYADEK.[T]	1xPhospho [T/Y]		19.2132				18.8986											18.7069														21.2194						17.2773
Q02952	Q02952 [519-526]	Q02952 1xPhospho [T521(99.5)]	A-kinase anchor protein 12 OS=Homo sapiens OX=9606 GN=AKAP12 PE=1 SV=4	[K].LFTSTGLK.[K]	1xPhospho [T3(99.5)]	21.3852	20.9126																			17.5323	19.5955																						16.0964
Q02952	Q02952 [605-615]	Q02952 1xPhospho [S612(100)]	A-kinase anchor protein 12 OS=Homo sapiens OX=9606 GN=AKAP12 PE=1 SV=4	[R].EGVTPWASFKK.[M]	1xPhospho [S8(100)]	23.0572	21.961	16.99			18.519		21.3454			19.3098	19.9548				20.9176	20.271	16.9044			22.8317	21.9242								16.8077			18.7727			18.2855	20.7383
Q02952	Q02952 [640-670]	Q02952 1xPhospho [T642(92)]	A-kinase anchor protein 12 OS=Homo sapiens OX=9606 GN=AKAP12 PE=1 SV=4	[K].SATLSSTESTASEMQEEMKGSVEEPKPEEPK.[R]	1xPhospho [T3(92)]	21.6927	21.2868
Q02952	Q02952 [511-517]	Q02952 1xPhospho [S514(100)]	A-kinase anchor protein 12 OS=Homo sapiens OX=9606 GN=AKAP12 PE=1 SV=4	[K].VQGSPLK.[K]	1xPhospho [S4(100)]	24.5565	22.894				21.3177	20.6151	22.0556	20.4818	17.9263						23.3226	23.2599				18.5938										19.8506											17.9418
Q12802	Q12802 [2718-2730]	Q12802 1xPhospho [S2728(100)]	A-kinase anchor protein 13 OS=Homo sapiens OX=9606 GN=AKAP13 PE=1 SV=2	[K].SGSLDSELSVSPK.[R]	1xPhospho [S11(100)]	21.046	21.2066	18.2287	18.828		21.7526	21.4068	21.6784	17.5831			20.1161	17.9552	15.9837		17.1444	19.2925			16.776	20.3033	20.8666	20.378	18.5198	15.9623			18.647	18.3394		22.3392	19.7567		19.427	19.2799	20.2684	20.2004	17.5643		15.3047	17.8693	20.3249	18.4295	17.0192
Q12802	Q12802 [2697-2717]	Q12802 1xPhospho [S2709(100)]	A-kinase anchor protein 13 OS=Homo sapiens OX=9606 GN=AKAP13 PE=1 SV=2	[R].IPSFFPSPEEPPSPSAPSIAK.[S]	1xPhospho [S13(100)]	22.1558	22.6359	19.8678			21.8092		23.3257				19.6392					16.6647				21.6137	20.3948	19.8809			19.5309	18.5877	19.7335			17.0615	19.6663	20.3724			20.8985	21.6026	18.7875
Q12802	Q12802 [649-660]		A-kinase anchor protein 13 OS=Homo sapiens OX=9606 GN=AKAP13 PE=1 SV=2	[K].SSPICSTTGDDK.[L]	1xCarbamidomethyl [C5];1xPhospho [S/T]	23.3418	23.1859				21.1022	20.4529	21.2316	18.0207		18.7608	19.901				19.2424	19.0963				21.6462	21.4582						18.3064			22.3325	20.9694				20.4677	21.9297
Q12802	Q12802 [330-367]		A-kinase anchor protein 13 OS=Homo sapiens OX=9606 GN=AKAP13 PE=1 SV=2	[R].LSSSEETESTQCCPGSPVAQTESPCDLSSIVEEENTDR.[S]	3xCarbamidomethyl [C12;C13;C25];1xPhospho [S/T]	20.4723	20.8196																														18.9694
Q12802	Q12802 [2385-2404]		A-kinase anchor protein 13 OS=Homo sapiens OX=9606 GN=AKAP13 PE=1 SV=2	[R].DMAECSTPLPEDCSPTHSPR.[V]	2xCarbamidomethyl [C5;C13];1xPhospho [S/T]	21.8497	21.831			15.1247	18.5285			16.5972		18.0157											19.4321									20.5173	18.8363				20.2377	20.4997
Q12802	Q12802 [977-992]	Q12802 1xPhospho [S983(100)]	A-kinase anchor protein 13 OS=Homo sapiens OX=9606 GN=AKAP13 PE=1 SV=2	[K].ALQLSNSPGASSAFLK.[A]	1xPhospho [S7(100)]	21.002	20.8422				19.6638		19.9981				17.4598									18.9701	19.4802									19.6217	17.6606				18.6898	20.2131
Q12802	Q12802 [1925-1935]	Q12802 1xPhospho [S1929(99.8)]	A-kinase anchor protein 13 OS=Homo sapiens OX=9606 GN=AKAP13 PE=1 SV=2	[K].FLSHSTDSLNK.[I]	1xPhospho [S5(99.8)]	20.7782	22.7022	19.0726	16.2913	20.1184	23.3861	22.2617	24.2109	21.2938	18.8581	21.4143	22.7401				21.2508	23.5366				23.4666	23.6451	19.3556		17.8327		20.1186	19.9089	17.4212		19.9185		20.3836		18.7086	21.8156	22.2491	17.7302				20.1815
Q12802	Q12802 [772-798]	Q12802 1xPhospho [S790(99.4)]	A-kinase anchor protein 13 OS=Homo sapiens OX=9606 GN=AKAP13 PE=1 SV=2	[K].ELVPDQAVISDSTFSLANSPGSESVTK.[D]	1xPhospho [S19(99.4)]	20.8612	21.3505				19.4857		19.5131																							19.135					17.5482	19.6226
Q12802	Q12802 [939-966]	Q12802 1xPhospho [T953(100)]	A-kinase anchor protein 13 OS=Homo sapiens OX=9606 GN=AKAP13 PE=1 SV=2	[K].ENALSSGTLQEEQRTPPPGQDTQQFHEK.[S]	1xPhospho [T15(100)]	24.9289	24.7976				22.8262	20.979	22.3717				18.9595					18.5448				20.6452	21.4481									21.9723	18.6581				21.804	23.9075
Q12802	Q12802 [2385-2404]		A-kinase anchor protein 13 OS=Homo sapiens OX=9606 GN=AKAP13 PE=1 SV=2	[R].DMAECSTPLPEDCSPTHSPR.[V]	2xCarbamidomethyl [C5;C13];1xOxidation [M2];1xPhospho [S/T]	22.3727	22.102				19.2435					20.1869	19.1389									18.0534	18.7504	19.6388		18.4498				16.6862		21.4962					20.9027	22.3901							18.4658
Q12802	Q12802 [2495-2503]	Q12802 1xPhospho [S2498(100)]	A-kinase anchor protein 13 OS=Homo sapiens OX=9606 GN=AKAP13 PE=1 SV=2	[R].RTESDSGLK.[K]	1xPhospho [S4(100)]	23.04	23.2773				21.823		22.3975	20.7617	17.7386	21.8417	20.2689	20.0179		17.7052	20.9982					21.3938	22.8201	21.8155				20.1414	20.4975			23.4745	23.2789	19.6445		17.0562	23.2808	21.7523
Q12802	Q12802 [1563-1570]	Q12802 1xPhospho [S1565(100)]	A-kinase anchor protein 13 OS=Homo sapiens OX=9606 GN=AKAP13 PE=1 SV=2	[R].RHSWGPGK.[N]	1xPhospho [S3(100)]	22.0605	20.6388		17.881		20.0244	19.4134	23.2743	20.4895	18.3712		18.8263	17.59		17.7352	19.9646					20.6967	20.815	19.6001					18.8066			21.0591	20.1986	19.611		17.8218	20.9668	21.5814
Q12802	Q12802 [2464-2480]	Q12802 1xPhospho [T2467(100)]	A-kinase anchor protein 13 OS=Homo sapiens OX=9606 GN=AKAP13 PE=1 SV=2	[R].RAETFGGFDSHQMNASK.[G]	1xPhospho [T4(100)]	20.7907	20.9765	16.8397					20.9295			17.4677		16.7044								18.4377	20.7759	18.7796			18.719	18.4249				19.504	20.4041	18.6772			20.5665	20.958	17.4326
Q12802	Q12802 [1895-1903]		A-kinase anchor protein 13 OS=Homo sapiens OX=9606 GN=AKAP13 PE=1 SV=2	[R].SQQSVSLSK.[S]	1xPhospho [S]	21.4919	21.2281				18.5902	18.2962		17.4402																			17.7241								18.7002
Q12802	Q12802 [2561-2573]	Q12802 1xPhospho [S2567(98.8)]	A-kinase anchor protein 13 OS=Homo sapiens OX=9606 GN=AKAP13 PE=1 SV=2	[R].SLSRPSSLIEQEK.[Q]	1xPhospho [S7(98.8)]	22.7445	22.6145	16.5117		17.3438	22.5872		22.4172	20.1021	18.1166	21.1189	21.9284				19.0295	18.4411		17.2593	17.3677	22.3618	22.0954				18.1954				15.661	17.5428		18.7824			20.6762	21.2985	17.5722
Q12802	Q12802 [1564-1570]	Q12802 1xPhospho [S1565(100)]	A-kinase anchor protein 13 OS=Homo sapiens OX=9606 GN=AKAP13 PE=1 SV=2	[R].HSWGPGK.[N]	1xPhospho [S2(100)]	19.3307	19.6482				18.7351	17.4815	21.1766	19.1648							18.2447	18.2419				19.2713	19.1601									18.6317	18.3471					20.0821
Q12802	Q12802 [2409-2416]	Q12802 1xPhospho [T2411(100)]	A-kinase anchor protein 13 OS=Homo sapiens OX=9606 GN=AKAP13 PE=1 SV=2	[R].SNTEEALK.[G]	1xPhospho [T3(100)]	21.1108	21.5195				20.2787	19.4406	19.889	17.9416			19.921									20.6114	19.9663									20.8797	19.9164					19.0273	17.3036
Q02040	Q02040 [531-540]	Q02040 1xPhospho [S537(100)]	A-kinase anchor protein 17A OS=Homo sapiens OX=9606 GN=AKAP17A PE=1 SV=2	[R].VVPEDGSPEK.[R]	1xPhospho [S7(100)]	23.6737	23.7214	20.2738	21.022	16.6876	23.181	21.8744	24.4522	22.4756	17.5582	21.9046	22.1435	20.9054	19.4044	20.149	22.2047	22.1277		17.7299		24.3724	24.8701	23.3692	22.1539		19.5577	19.9723	22.0114	21.0711	19.1419	24.8776	23.3432	22.466	21.6423	19.0655	24.2797	24.4578	18.7949	20.3494		19.3844	21.3343	19.6788
Q13023	Q13023 [891-910]		A-kinase anchor protein 6 OS=Homo sapiens OX=9606 GN=AKAP6 PE=1 SV=3	[K].AEILATDVSVEDEEGTGSPK.[A]	1xPhospho [T/S]					18.298										15.3319																											19.919	18.4766	15.404
Q13023	Q13023 [1593-1604]	Q13023 1xPhospho [S1595(100)]	A-kinase anchor protein 6 OS=Homo sapiens OX=9606 GN=AKAP6 PE=1 SV=3	[R].STSLESWLTSYK.[S]	1xPhospho [S3(100)]	20.9797	20.561									18.3239										19.7298	20.9847					19.1164	19.1341					16.7409					20.9809				19.1541	15.9615
Q13023	Q13023 [477-484]	Q13023 1xPhospho [S481(99.1)]	A-kinase anchor protein 6 OS=Homo sapiens OX=9606 GN=AKAP6 PE=1 SV=3	[K].EISSSLGR.[L]	1xPhospho [S5(99.1)]	20.1179																																									19.8647
O43823	O43823 [321-345]	O43823 1xPhospho [S339(100)]	A-kinase anchor protein 8 OS=Homo sapiens OX=9606 GN=AKAP8 PE=1 SV=1	[R].VDSEGDFSENDDAAGDFRSGDEEFK.[G]	1xPhospho [S19(100)]		18.7567																									18.0919				21.3309	20.4438					19.8378	16.9099
O43823	O43823 [321-338]	O43823 1xPhospho [S328(100)]	A-kinase anchor protein 8 OS=Homo sapiens OX=9606 GN=AKAP8 PE=1 SV=1	[R].VDSEGDFSENDDAAGDFR.[S]	1xPhospho [S8(100)]	19.0036	19.9746	16.607	18.0685	17.4201	18.2061		20.9003	17.6128	16.4364	18.5218	19.0091	17.8118		18.0082		17.6997				20.5394	21.7184	21.01		18.0593	21.0648	20.0154	18.7114	17.6928	16.7739	22.5105	20.488	19.309		17.7456	20.1367	21.2278	16.4654	17.6913			17.916		15.133
O43823	O43823 [321-355]		A-kinase anchor protein 8 OS=Homo sapiens OX=9606 GN=AKAP8 PE=1 SV=1	[R].VDSEGDFSENDDAAGDFRSGDEEFKGEDELCDSGR.[Q]	1xCarbamidomethyl [C31];1xPhospho [S]																			19.7605												21.2618	19.3424
O43823	O43823 [321-338]	O43823 2xPhospho [S323(100);S328(100)]	A-kinase anchor protein 8 OS=Homo sapiens OX=9606 GN=AKAP8 PE=1 SV=1	[R].VDSEGDFSENDDAAGDFR.[S]	2xPhospho [S3(100);S8(100)]																					17.9571	18.9451									19.0842
O43823	O43823 [321-345]	O43823 2xPhospho [S328(100);S339(100)]	A-kinase anchor protein 8 OS=Homo sapiens OX=9606 GN=AKAP8 PE=1 SV=1	[R].VDSEGDFSENDDAAGDFRSGDEEFK.[G]	2xPhospho [S8(100);S19(100)]	18.0663	19.8309																			18.7643	19.3445									20.8492	19.1637
Q9ULX6	Q9ULX6 [545-557]	Q9ULX6 1xPhospho [S552(100)]	A-kinase anchor protein 8-like OS=Homo sapiens OX=9606 GN=AKAP8L PE=1 SV=4	[K].GENPFTDSPEEEK.[E]	1xPhospho [S8(100)]	19.8774	20.1742	17.5277		17.7542	20.1833		21.2405	18.6849	17.8426	20.1528	20.3849	18.6493		17.8358	19.091	19.0829				20.526	20.7105	19.3149			22.2501	20.7968	18.9814		16.202	22.3602	21.3211	19.4884			21.2626	22.0029	19.1239
Q53H80	Q53H80 [9-23]	Q53H80 1xPhospho [S21(100)]	Akirin-2 OS=Homo sapiens OX=9606 GN=AKIRIN2 PE=1 SV=2	[K].RTLDFDPLLSPASPK.[R]	1xPhospho [S13(100)]
Q9NRG9	Q9NRG9 [494-500]	Q9NRG9 1xPhospho [S495(100)]	Aladin OS=Homo sapiens OX=9606 GN=AAAS PE=1 SV=1	[R].FSPVLGR.[A]	1xPhospho [S2(100)]	23.5309	23.8839	21.0744	21.1955	21.1857	23.1125	20.3599	25.0585	22.506	20.8404	22.9661	23.3761	20.9855	20.581	21.0501	22.4668	21.9262	18.3923	18.6768	18.9525	23.8766	24.7008	23.6696	22.4498	21.3052	24.089	22.4319	21.6726	20.4849	20.1485	25.8069	24.0825	21.9794	21.5692	21.0898	23.354	23.9595	21.9316	20.7147	18.703	21.2727	23.1931	21.5954	21.0269
P49588	P49588 [82-90]		Alanine--tRNA ligase, cytoplasmic OS=Homo sapiens OX=9606 GN=AARS1 PE=1 SV=2	[K].HNDLDDVGK.[D]		20.7645																					21.1235			18.0418					16.5036		19.9966					20.0018							17.3537
Q5JTZ9	Q5JTZ9 [111-123]		Alanine--tRNA ligase, mitochondrial OS=Homo sapiens OX=9606 GN=AARS2 PE=1 SV=1	[R].AGGHHNDLEDVGR.[D]			20.0641				18.8937											19.1083					21.2182														18.6886	20.1051
P11766	P11766 [277-284]		Alcohol dehydrogenase class-3 OS=Homo sapiens OX=9606 GN=ADH5 PE=1 SV=4	[R].AALEACHK.[G]	1xCarbamidomethyl [C6]				19.5552	17.1148			19.4475	18.1386						18.0005						17.6917		20.4644		18.1128	19.1952		17.8571					19.3776
P14550	P14550 [86-97]		Aldo-keto reductase family 1 member A1 OS=Homo sapiens OX=9606 GN=AKR1A1 PE=1 SV=3	[K].HHPEDVEPALRK.[T]		27.1125	25.9924	20.7497	21.5512	20.717	23.94	23.2736	24.3345	21.7156	19.3766	24.4083	23.5124	21.7098	22.3169	21.9838	23.7827	23.5774	19.5858	21.1773	20.1691	24.486	24.8184	23.2442	22.7157	21.6874	26.3301	25.6298	22.5237	21.7251	20.0743	23.5233	24.3787	22.7106	22.3011	21.2495	23.4064	24.521	22.0362	20.4907	19.1647	20.79	20.7304	19.7077	18.9495
P14550	P14550 [86-96]		Aldo-keto reductase family 1 member A1 OS=Homo sapiens OX=9606 GN=AKR1A1 PE=1 SV=3	[K].HHPEDVEPALR.[K]		23.176	23.3997				21.2817		22.5523				19.9705			18.509	20.4002	21.0874					22.1305	21.3			22.2438	21.9748				21.3257	20.5378					22.0532
P05186	P05186 [100-122]	P05186 1xPhospho [S110(100)]	Alkaline phosphatase, tissue-nonspecific isozyme OS=Homo sapiens OX=9606 GN=ALPL PE=1 SV=4	[K].TYNTNAQVPDSAGTATAYLCGVK.[A]	1xCarbamidomethyl [C20];1xPhospho [S11(100)]	19.5092	20.9551				17.7933		22.1717			20.4939	20.7217	14.2055			16.4255					21.554	21.9989				21.0018	20.1524	18.7188				19.792	17.985			20.4312	20.4166	19.1436	16.0825
O00116	O00116 [63-85]	O00116 1xPhospho [S65(100)]	Alkyldihydroxyacetonephosphate synthase, peroxisomal OS=Homo sapiens OX=9606 GN=AGPS PE=1 SV=1	[R].AASAATAAPTATPAAQESGTIPK.[K]	1xPhospho [S3(100)]		18.1983						20.1555					15.1133							17.6242	19.7851	21.5518	19.398		16.1032	21.8012	18.6595				18.8105					19.8733	18.661	17.868
P55008	P55008 [37-46]	P55008 1xPhospho [S39(100)]	Allograft inflammatory factor 1 OS=Homo sapiens OX=9606 GN=AIF1 PE=1 SV=1	[K].YSSDEDLPSK.[L]	1xPhospho [S3(100)]	26.86	26.8371	23.1796	23.164	23.2208	25.1564	23.3128	25.7112	24.1209	22.0331	24.2798	25.133	23.3944	22.4464	23.2475	22.7683	22.613	18.2534	19.7088		25.0784	24.5542	23.4517	22.5861	21.2985	25.3944	25.4963	23.0012	21.8112	20.3671	24.4132	25.3097	23.8052	23.1302	22.4783	24.8332	25.3943	22.9436	20.4545		20.0871	22.0836	20.4036	20.2547
Q6NUM9	Q6NUM9 [92-101]		All-trans-retinol 13,14-reductase OS=Homo sapiens OX=9606 GN=RETSAT PE=1 SV=2	[K].RVLVLEQHTK.[A]																	19.6441	20.8244					19.7226				19.4696
P02763	P02763 [109-123]		Alpha-1-acid glycoprotein 1 OS=Homo sapiens OX=9606 GN=ORM1 PE=1 SV=1	[R].YVGGQEHFAHLLILR.[D]																																											21.22
P02763;P19652	P02763 [74-81];P19652 [74-81]		Alpha-1-acid glycoprotein 1 OS=Homo sapiens OX=9606 GN=ORM1 PE=1 SV=1;Alpha-1-acid glycoprotein 2 OS=Homo sapiens OX=9606 GN=ORM2 PE=1 SV=2	[K].TEDTIFLR.[E]				15.572	19.8497	19.7635	19.241	21.1018	19.1329	19.9865	20.085	19.0893	19.4896	17.4445	20.5995	19.8352				20.0938	20.3709				19.8549	20.0937		19.5739	17.9831	20.1262	20.3081	18.3681	19.733	17.1812	20.274	19.8792	18.5855	18.1971	18.9325		20.3544	20.3624		20.3632	20.3395
P19652	P19652 [114-123]		Alpha-1-acid glycoprotein 2 OS=Homo sapiens OX=9606 GN=ORM2 PE=1 SV=2	[R].EHVAHLLFLR.[D]																								17.4988								18.7445											20.9645
P01011	P01011 [361-379]		Alpha-1-antichymotrypsin OS=Homo sapiens OX=9606 GN=SERPINA3 PE=1 SV=2	[K].AVLDVFEEGTEASAATAVK.[I]							17.8908		20.922				19.8235				15.2594											16.3045					16.7431					21.776
P01011	P01011 [341-350]		Alpha-1-antichymotrypsin OS=Homo sapiens OX=9606 GN=SERPINA3 PE=1 SV=2	[K].ADLSGITGAR.[N]					17.5694	17.889	18.9266	19.3442	20.3712	18.1169	17.3717	19.0434	19.9803	17.7353	18.8761	17.8402				18.0155	18.2803				17.9115	18.2511	19.2413	18.2107	17.3479	17.6602	18.3878		17.0649		17.8861	17.6426			19.4647		18.2675	18.2235		18.4514	18.1792
P01011	P01011 [145-152]		Alpha-1-antichymotrypsin OS=Homo sapiens OX=9606 GN=SERPINA3 PE=1 SV=2	[K].EQLSLLDR.[F]															17.839					17.0262					16.9248																	16.777		17.6087
P01011	P01011 [351-360]		Alpha-1-antichymotrypsin OS=Homo sapiens OX=9606 GN=SERPINA3 PE=1 SV=2	[R].NLAVSQVVHK.[A]					16.7706	17.4049	19.492	18.947	20.8118	17.7034	17.6127	19.3631	20.1756		17.8863	16.8093				17.1999	18.3575		18.3149		17.3169		18.0804	18.7679		16.9998	18.0265		18.3231		17.8366	16.2637	18.1266	18.2832	19.5419		17.8011	17.451		17.9297	18.531
P01011	P01011 [307-315]		Alpha-1-antichymotrypsin OS=Homo sapiens OX=9606 GN=SERPINA3 PE=1 SV=2	[R].EIGELYLPK.[F]					17.1186	17.1079	18.2765	18.4476	19.5258	17.0216	17.0134	18.0133	19.5314	15.6806	18.3495	17.7289				18.0314	16.3278				17.7333			18.1354		17.7486	18.0756		16.5836		18.1351	17.2114			18.5486		16.3841	17.5547		18.1934
P01009	P01009 [284-298]		Alpha-1-antitrypsin OS=Homo sapiens OX=9606 GN=SERPINA1 PE=1 SV=3	[K].LQHLENELTHDIITK.[F]		22.4316	20.8852				23.083		22.0282				21.0389									19.0979	22.8722	17.3151			22.6191	20.1187	17.5948			22.6781	22.3315	15.0574			22.4272	22.6165	17.6746				20.6267
P01009	P01009 [247-257]		Alpha-1-antitrypsin OS=Homo sapiens OX=9606 GN=SERPINA1 PE=1 SV=3	[K].RLGMFNIQHCK.[K]	1xCarbamidomethyl [C10]	23.9359	22.4662				23.2002		21.5741			22.1448	20.1707				21.5199	21.6782				23.3006	24.3768	20.1437			23.9733	24.2988	22.2936			23.475	22.0344				23.6256	23.8114	22.2698				23.1881		17.9825
P01009	P01009 [247-257]		Alpha-1-antitrypsin OS=Homo sapiens OX=9606 GN=SERPINA1 PE=1 SV=3	[K].RLGMFNIQHCK.[K]	1xCarbamidomethyl [C10];1xOxidation [M4]	23.2413	22.2				24.3964	18.6302	22.5026	18.2172		24.3567	20.6745	17.4156	16.3181		21.2138	21.9953		16.8961		20.4435	23.5678	20.947			24.7779	23.7193	22.9308	17.0143		22.5688	22.3872	16.5819	17.8073		24.1548	24.4908	23.0551	16.9574	15.0176		23.7884		17.6718
P01009	P01009 [335-352]		Alpha-1-antitrypsin OS=Homo sapiens OX=9606 GN=SERPINA1 PE=1 SV=3	[K].VFSNGADLSGVTEEAPLK.[L]															15.3043							17.9549			16.7238		18.7806	18.3437							15.77		17.4838		17.9825
P01009	P01009 [226-241]		Alpha-1-antitrypsin OS=Homo sapiens OX=9606 GN=SERPINA1 PE=1 SV=3	[K].DTEEEDFHVDQVTTVK.[V]		19.7916	17.8923	15.975	17.9714	18.2328	21.547	16.1288	21.416	18.2237	18.8115	20.4015	21.1909	18.2452	19.3326	19.114	17.9751	19.6628	17.1936	19.1785	19.1916	20.9207	20.2436	20.0269	19.4858	18.9944	21.8443	21.3801	20.0663	19.3337	19.0746	17.9111	17.0284	19.4405	18.9426	17.9934	21.2514	20.9819	20.3909	20.492	18.8597	19.5038	18.356	18.9461	18.4184
P01009	P01009 [35-49]		Alpha-1-antitrypsin OS=Homo sapiens OX=9606 GN=SERPINA1 PE=1 SV=3	[K].TDTSHHDQDHPTFNK.[I]		28.8427	28.3811	22.6005	23.5018	23.4499	28.6142	28.3696	28.0552	25.8082	24.6231	29.7274	28.4364	24.3139	24.8859	25.6755	27.25	27.1105	23.3783	24.6103	22.8941	29.1632	29.4963	27.1523	26.8675	25.9691	30.1563	30.3479	27.8149	26.4556	25.2401	30.0419	28.6297	25.6727	25.5415	24.6942	29.8054	29.8237	27.485	24.93	20.8862	24.6334	26.3824	25.4812	25.0943
P01009	P01009 [307-314]		Alpha-1-antitrypsin OS=Homo sapiens OX=9606 GN=SERPINA1 PE=1 SV=3	[R].SASLHLPK.[L]		19.1128			18.5978	18.6193	19.3894	20.2414	19.3396	19.3455	19.304	19.104	18.8117	17.3849	19.2456	18.9563		18.0442	16.185	18.8196	19.4023		19.9543		18.9973	19.0798	19.1657	20.0721	18.9932	19.1166	19.4498		19.1633		19.234	18.6708	19.0427		19.7117		19.0579	19.23	18.2395	19.0538	19.5508
P01009	P01009 [325-334]		Alpha-1-antitrypsin OS=Homo sapiens OX=9606 GN=SERPINA1 PE=1 SV=3	[K].SVLGQLGITK.[V]				15.4834	18.4715	18.3989	20.4034	19.6993	20.8504	18.8261	18.8847	19.438	20.5642	16.5195	20.2895	18.6894		17.2081		19.8878		19.4009	19.2718		19.7656	18.6777	21.0472	20.8049	18.4727	19.3274	19.3485	19.0042	19.5412	17.8192	20.0149	18.7663	19.2726	19.1071	20.0647			19.9705	18.6283	19.9466	19.666
P01009	P01009 [315-324]		Alpha-1-antitrypsin OS=Homo sapiens OX=9606 GN=SERPINA1 PE=1 SV=3	[K].LSITGTYDLK.[S]		17.8841			17.3166	17.3205	19.6252	18.661	20.3752	17.7018	17.9113		19.4126	15.4184	18.6708	17.6346				18.3382		17.7298	17.3692		18.2203	17.5403		19.1351	17.5234	17.9795	18.1302		18.5092	15.6275	18.3196	17.6406	18.9175	18.2527	18.9072			18.7852	18.7139	18.3504	18.4207
P01009	P01009 [299-306]		Alpha-1-antitrypsin OS=Homo sapiens OX=9606 GN=SERPINA1 PE=1 SV=3	[K].FLENEDRR.[-S]		20.3787	19.0716	15.511	19.5724	19.2431	21.1121	20.8089	19.9678	20.0024	19.2417	20.6835	21.0696	17.4661	20.3875	20.1776	18.8238	20.5976	16.1108	20.3907	19.9588	20.6016	21.698	17.77	20.3973	19.9481	20.9298	20.9851	19.699	20.5501	19.983	20.7293	21.0098	18.5944	20.3711	19.5788	21.0891	21.0937	21.0783	19.1355	19.0533	20.2519	19.483	20.1865	20.088
P01009	P01009 [412-418]		Alpha-1-antitrypsin OS=Homo sapiens OX=9606 GN=SERPINA1 PE=1 SV=3	[K].VVNPTQK.[-]					18.8675	18.2538		19.4401	19.6799	19.3183	19.1485	18.5117			19.5917	19.6769				19.741	17.3655	18.0814				19.9418			18.8639	19.5841	19.4512				19.7336	18.9853			18.6625		16.1206	19.5956		19.7066	19.379
P01009;Q5VST9	P01009 [154-159];Q5VST9 [3540-3545];[3804-3809]		Alpha-1-antitrypsin OS=Homo sapiens OX=9606 GN=SERPINA1 PE=1 SV=3;Obscurin OS=Homo sapiens OX=9606 GN=OBSCN PE=1 SV=3	[RK].FIEDVK.[NK]					19.5437	19.6597	20.4371	21.1137		20.2585	19.7815	19.6901	20.2823	17.6257	20.6597	19.679				19.9841	20.2667				20.3857	20.181	20.4495	20.0984	18.1397	19.8638	20.3865		19.388		20.3735	19.9403	19.3635		20.7912		20.2693	20.425	17.8514	20.5994	20.4631
Q13424	Q13424 [198-207]	Q13424 1xPhospho [S200(99.1)]	Alpha-1-syntrophin OS=Homo sapiens OX=9606 GN=SNTA1 PE=1 SV=1	[R].QPSSPGPTPR.[N]	1xPhospho [S3(99.1)]		19.5231	16.6135				19.0989						17.2412		17.2383	18.8069	19.2113						20.2133					20.7346				19.1168	18.498					17.3006	18.9898
P02765	P02765 [318-337]	P02765 1xPhospho [S330(100)]	Alpha-2-HS-glycoprotein OS=Homo sapiens OX=9606 GN=AHSG PE=1 SV=2	[R].HTFMGVVSLGSPSGEVSHPR.[K]	1xOxidation [M4];1xPhospho [S13(100)]	19.6299	19.6546	19.8748		17.9061	20.8756	19.4464	23.761	19.5029		20.5714	22.8204			18.7757	19.6606			16.824			19.8106	21.1107	19.8202		20.6262	18.2973	21.8026	19.8351	18.8563	21.0596	18.2965	21.2353	19.4645		19.7337	19.2296					20.0409	16.0543
P02765	P02765 [318-337]	P02765 1xPhospho [S330(100)]	Alpha-2-HS-glycoprotein OS=Homo sapiens OX=9606 GN=AHSG PE=1 SV=2	[R].HTFMGVVSLGSPSGEVSHPR.[K]	1xPhospho [S13(100)]	21.5703	20.1436	18.7607			20.7877		23.4974				20.3308										21.6478	20.1661	16.5214				20.3907			20.6751	17.5044	20.6581									20.5775	16.288
P02765	P02765 [125-144]	P02765 1xPhospho [S138(100)]	Alpha-2-HS-glycoprotein OS=Homo sapiens OX=9606 GN=AHSG PE=1 SV=2	[K].FSVVYAKCDSSPDSAEDVRK.[V]	1xCarbamidomethyl [C8];1xPhospho [S14(100)]	22.6707	22.6913			18.8648	19.513		23.2801	20.007		19.9738	20.4293	19.2507		20.1788						21.775	22.8591	22.6856	21.2175	19.2974		20.4894	23.1944	16.3081	19.6386	23.0379	22.9798	21.786	20.9655	20.5195	19.7712	19.4707	19.6919	20.2353			22.8875	20.3826	19.8225
P02765	P02765 [125-143]	P02765 1xPhospho [S138(98.2)]	Alpha-2-HS-glycoprotein OS=Homo sapiens OX=9606 GN=AHSG PE=1 SV=2	[K].FSVVYAKCDSSPDSAEDVR.[K]	1xCarbamidomethyl [C8];1xPhospho [S14(98.2)]								20.6075							18.3763								19.9868					18.2653			19.1529	17.6259	18.2355									19.7804
P01023	P01023 [720-732]		Alpha-2-macroglobulin OS=Homo sapiens OX=9606 GN=A2M PE=1 SV=3	[R].LVHVEEPHTETVR.[K]							17.9973		18.4485						18.2531					17.8528	17.602		17.3741		19.3435	17.5803			17.9878		15.3614				18.5887		18.4846				17.9344	19.0291		18.7437	19.8965
P01023	P01023 [720-733]		Alpha-2-macroglobulin OS=Homo sapiens OX=9606 GN=A2M PE=1 SV=3	[R].LVHVEEPHTETVRK.[Y]		25.2125	23.1298		17.2403	15.5241	22.8091	22.9819	22.8414	16.3998	17.9322	24.0045	20.1891	17.2806	18.8336	18.569	22.4705	23.4651	20.4478	20.017	18.8904	22.8595	24.6698	21.1992	21.2313	19.8393	25.1329	24.6934	23.8969	22.52	21.6384	23.4736	23.8383	19.3952	19.4856		24.2107	23.3528	23.2805	21.0292	17.3156	19.3335	22.4097	21.5716	22.3563
P01023	P01023 [1134-1147]		Alpha-2-macroglobulin OS=Homo sapiens OX=9606 GN=A2M PE=1 SV=3	[K].TAQEGDHGSHVYTK.[A]		23.8275	23.2063	17.0235			22.7806		22.1108			23.4234	20.4393			18.9042	18.3269	20.8711	16.3178	19.8164		18.369	23.4273	20.0325	21.5498		23.0381	23.5678	22.3799	20.2009	19.14	21.7022	23.338				24.1219	21.78	23.4342	17.2269		21.9593		21.4363	20.7253
P01023	P01023 [1082-1092]		Alpha-2-macroglobulin OS=Homo sapiens OX=9606 GN=A2M PE=1 SV=3	[R].SSGSLLNNAIK.[G]					17.0811	17.1038		18.7245			17.4408				18.3786	17.256				18.218	17.7713					17.6688	17.3339			17.9512	18.3575				18.4175	16.3361			17.8343		18.1727	18.5188		18.7123	18.2492
P01023	P01023 [124-135]		Alpha-2-macroglobulin OS=Homo sapiens OX=9606 GN=A2M PE=1 SV=3	[K].NEDSLVFVQTDK.[S]								18.7631							17.6541		18.5257		18.5374	18.43					17.3339										17.2195							17.7288		17.3691
P01023	P01023 [1264-1271]		Alpha-2-macroglobulin OS=Homo sapiens OX=9606 GN=A2M PE=1 SV=3	[KR].YGAATFTR.[T]					17.6562	17.0874			18.4012	18.1207	17.7249				18.3178	17.6683				18.0626	22.6104			17.2271	18.9699	17.6185	17.8171		16.2185	17.5907	18.342				18.6904	17.58	17.2978	18.3649	18.8616		18.3695	18.6306	17.0623	18.2541	18.3811
P01023	P01023 [665-676]		Alpha-2-macroglobulin OS=Homo sapiens OX=9606 GN=A2M PE=1 SV=3	[K].DMYSFLEDMGLK.[A]	2xOxidation [M2;M9]				19.1853	18.6686					19.1842				19.9853	18.1205				19.8913	20.1815				19.8594	19.1463				15.1262	19.2146				19.6074	19.0964					19.1602	19.9193		19.7821	18.662
P01023	P01023 [619-625];[1330-1336]		Alpha-2-macroglobulin OS=Homo sapiens OX=9606 GN=A2M PE=1 SV=3	[VK].YNLLPEK.[DES]					17.4142	17.8953		19.2711		18.5091	18.0166				18.559	17.697				17.88	18.7878				17.6627	17.9679		17.0155	18.9125	18.1055	18.4999				18.0658	17.7606			18.4281		18.5212	18.4342		18.7123	19.447
P01023	P01023 [229-237]		Alpha-2-macroglobulin OS=Homo sapiens OX=9606 GN=A2M PE=1 SV=3	[K].FEVQVTVPK.[I]					17.6959	17.3119		19.0246	18.9987	17.7803	17.7231				18.4653	17.3943				18.401	18.6551				18.1485	17.8311		17.5721		17.8497	18.302				18.0276	17.021			17.9465		18.5014	18.5835		18.3618	18.3161
P01023	P01023 [1020-1031]		Alpha-2-macroglobulin OS=Homo sapiens OX=9606 GN=A2M PE=1 SV=3	[K].HYDGSYSTFGER.[Y]																																17.1841									14.8469				16.3729
P01023	P01023 [568-586]		Alpha-2-macroglobulin OS=Homo sapiens OX=9606 GN=A2M PE=1 SV=3	[K].VDLSFSPSQSLPASHAHLR.[V]		19.3169					18.6148		19.798						20.2375	15.7659				20.0846	15.0951		18.9809		18.8652				18.3229		14.7153	18.4654	17.2508	16.6794	20.1561		20.1563	19.272		17.3481	15.0149	19.8214	22.0909	20.3677
P01023	P01023 [812-820]		Alpha-2-macroglobulin OS=Homo sapiens OX=9606 GN=A2M PE=1 SV=3	[K].ATVLNYLPK.[C]															17.4488					17.0555					16.4949										17.3342							18.2564		17.5373
P30533	P30533 [48-58]		Alpha-2-macroglobulin receptor-associated protein OS=Homo sapiens OX=9606 GN=LRPAP1 PE=1 SV=1	[K].RESGEEFRMEK.[L]		24.1773	22.2543				19.0286	18.4668																				18.4974										19.652
P30533	P30533 [240-256]	P30533 1xPhospho [S247(100)]	Alpha-2-macroglobulin receptor-associated protein OS=Homo sapiens OX=9606 GN=LRPAP1 PE=1 SV=1	[R].RVSHQGYSTEAEFEEPR.[V]	1xPhospho [S8(100)]	20.1206	18.5806				20.457		22.479	19.7621	15.9666	19.6367	20.1828				18.7308						18.7547	19.6512			19.7689	20.1676	19.9846		16.564	20.7723	21.1626	18.0417		16.7084	18.102	17.6727	16.3258	18.0407
P30533	P30533 [240-256]		Alpha-2-macroglobulin receptor-associated protein OS=Homo sapiens OX=9606 GN=LRPAP1 PE=1 SV=1	[R].RVSHQGYSTEAEFEEPR.[V]		23.8528	22.111	16.5564		15.6151	20.0133	20.117	21.2006					18.4144								18.3319		18.4768					17.4068	19.5488							18.0624	17.8811
P30533	P30533 [241-256]	P30533 1xPhospho [S247(99.6)]	Alpha-2-macroglobulin receptor-associated protein OS=Homo sapiens OX=9606 GN=LRPAP1 PE=1 SV=1	[R].VSHQGYSTEAEFEEPR.[V]	1xPhospho [S7(99.6)]	17.5884	19.2574		17.2897	16.3785	20.5938		23.1744	20.6156		20.3994	20.9246	18.1845	16.7928	17.7973	18.7918	18.4749	16.4314			18.3629	19.4057	20.5	18.2196		19.6709	20.9182	20.3244	16.9436	17.2914	20.9941	21.2867	19.9265	18.6161	18.7826	20.8162	19.62	16.9022	17.9713		16.8259
P30533	P30533 [48-55]	P30533 1xPhospho [S50(100)]	Alpha-2-macroglobulin receptor-associated protein OS=Homo sapiens OX=9606 GN=LRPAP1 PE=1 SV=1	[K].RESGEEFR.[M]	1xPhospho [S3(100)]								21.3968	20.4192	18.3233					17.3837															16.8144		19.3377
P12814	P12814 [186-195]		Alpha-actinin-1 OS=Homo sapiens OX=9606 GN=ACTN1 PE=1 SV=2	[R].HRPELIDYGK.[L]		24.1635	23.9169	20.4067	20.9724	19.568	24.1877	22.2318	25.0188	21.2825	19.8779	23.2226	22.6786	19.0709	20.1333	20.3608	23.5942	24.0285	19.3561	21.0428	20.3987	25.5251	26.7618	24.5643	23.231	21.8987	26.1807	24.7211	22.1414	20.7626	19.9651	23.2528	25.219	23.0641	22.4813	19.833	24.7853	25.9861	23.8871	22.0322	20.0261	22.3502	22.6853	20.9801	21.3771
P12814	P12814 [614-624]		Alpha-actinin-1 OS=Homo sapiens OX=9606 GN=ACTN1 PE=1 SV=2	[R].RDQALTEEHAR.[Q]		24.385	24.135	19.6784	21.366	20.283	23.7922	22.4489	24.7774	21.5708	20.2725	23.6154	22.6748	19.7981	21.1095	20.8694	24.0822	24.3883	20.964	21.7804	18.5236	25.4981	26.8461	24.4419	23.7195	22.6404	25.9319	25.0197	22.7878	21.1765	20.6379	23.2407	25.5827	21.197	22.795	19.86	25.417	25.084	24.1965	21.4284	17.6782	22.8633	21.3255	21.4207	21.6587
P12814	P12814 [753-772]		Alpha-actinin-1 OS=Homo sapiens OX=9606 GN=ACTN1 PE=1 SV=2	[R].ASFNHFDRDHSGTLGPEEFK.[A]		21.9542	22.6326	14.3433			23.2701	19.8334	23.4649	16.7911		21.6278	21.5155	14.4665		15.1368	22.5695	21.9264				23.5271	25.0941	22.6117	20.1202	19.2396	25.9866	23.204	18.4008			20.9638	22.802	19.3031	18.8336		23.7159	24.4194	21.4972	17.8985		20.5749	19.8281		17.6748
P12814	P12814 [1-31]	P12814 1xAcetyl [N-Term];1xPhospho [S6(98.5)]	Alpha-actinin-1 OS=Homo sapiens OX=9606 GN=ACTN1 PE=1 SV=2	[-].MDHYDSQQTNDYMQPEEDWDRDLLLDPAWEK.[Q]	1xAcetyl [N-Term];1xPhospho [S6(98.5)]
P12814	P12814 [614-630]		Alpha-actinin-1 OS=Homo sapiens OX=9606 GN=ACTN1 PE=1 SV=2	[R].RDQALTEEHARQQHNER.[L]																									18.7289
P12814;P35609;O43707	P12814 [437-450];P35609 [444-457];O43707 [456-469]		Alpha-actinin-1 OS=Homo sapiens OX=9606 GN=ACTN1 PE=1 SV=2;Alpha-actinin-2 OS=Homo sapiens OX=9606 GN=ACTN2 PE=1 SV=1;Alpha-actinin-4 OS=Homo sapiens OX=9606 GN=ACTN4 PE=1 SV=2	[KR].HEAFESDLAAHQDR.[V]		21.2676	20.4752		19.5506	18.6311	20.0873		21.9696	19.9116	17.9329	18.8891	17.2219		19.4159	19.1878	19.3439	20.5527	16.7749	19.9936	19.0364	17.1823	21.7182	20.6551	21.0462	19.4212	21.4376	20.0703		19.2904	19.2686	20.8884		18.4647	20.8686	17.1483	20.6487	22.2937	17.9622	18.2994	18.672	21.7433	17.7909	19.6046	20.2344
P12814;P35609;O43707	P12814 [436-450];P35609 [443-457];O43707 [455-469]		Alpha-actinin-1 OS=Homo sapiens OX=9606 GN=ACTN1 PE=1 SV=2;Alpha-actinin-2 OS=Homo sapiens OX=9606 GN=ACTN2 PE=1 SV=1;Alpha-actinin-4 OS=Homo sapiens OX=9606 GN=ACTN4 PE=1 SV=2	[RK].KHEAFESDLAAHQDR.[V]		21.8604	22.2218		21.284	20.5552	21.7325		22.9184	21.6525	20.1646	20.7447	21.1567	16.3384	19.832	20.4109	21.0221	18.5489	18.2862	21.4964	20.2131	21.6236	24.0562	22.5088	23.1125	22.5923	23.7483	22.4144	20.1315	21.0054	20.7077	21.4694	22.0138	20.4032	22.5189	21.6234	22.6832	24.3812	20.2287	16.6149	15.4211	22.0737	19.6849	21.1483	21.1404
P12814;P35609;O43707	P12814 [705-714];P35609 [712-721];O43707 [724-733]		Alpha-actinin-1 OS=Homo sapiens OX=9606 GN=ACTN1 PE=1 SV=2;Alpha-actinin-2 OS=Homo sapiens OX=9606 GN=ACTN2 PE=1 SV=1;Alpha-actinin-4 OS=Homo sapiens OX=9606 GN=ACTN4 PE=1 SV=2	[K].HTNYTMEHIR.[V]		25.0124	24.6726	18.9937	20.2653	18.3297	23.7785	21.9174	23.9228	19.7119	16.1238	22.7206	21.6821	18.2073	19.2336	20.4748	23.6432	23.8222	20.4505	20.0021	18.2943	24.6704	26.2386	23.0698	21.764	20.7201	25.3906	24.2586	22.1941	20.6826	19.3053	24.4574	24.8501	21.6076	20.4556	18.3722	24.9464	25.7574	22.9826	21.3701	17.2619	21.31	21.7336	19.6829	19.7264
P12814;P35609;O43707	P12814 [705-714];P35609 [712-721];O43707 [724-733]		Alpha-actinin-1 OS=Homo sapiens OX=9606 GN=ACTN1 PE=1 SV=2;Alpha-actinin-2 OS=Homo sapiens OX=9606 GN=ACTN2 PE=1 SV=1;Alpha-actinin-4 OS=Homo sapiens OX=9606 GN=ACTN4 PE=1 SV=2	[K].HTNYTMEHIR.[V]	1xOxidation [M6]	22.4732	25.611	26.2823	26.5737	26.2785	25.6721	25.6256	23.1873	26.0934	26.5156	25.7805	26.61		25.9357	26.0754	24.0058		23.121	27.3117	21.5885	23.7356	25.6775	20.2691	26.0824	26.4894	25.8071	22.8803		26.1002	26.33	22.2404	24.6076	22.8626	26.7021	25.7554	26.9411	24.8643	24.2629	25.0343	24.1419	26.8594	25.8516	26.7828	26.5213
P12814;P35609;O43707	P12814 [134-147];P35609 [141-154];O43707 [153-166]	P12814 1xPhospho [S140(100)];P35609 1xPhospho [S147(100)];O43707 1xPhospho [S159(100)]	Alpha-actinin-1 OS=Homo sapiens OX=9606 GN=ACTN1 PE=1 SV=2;Alpha-actinin-2 OS=Homo sapiens OX=9606 GN=ACTN2 PE=1 SV=1;Alpha-actinin-4 OS=Homo sapiens OX=9606 GN=ACTN4 PE=1 SV=2	[R].FAIQDISVEETSAK.[E]	1xPhospho [S7(100)]		19.4495	18.4937					21.2665			18.1081	19.5592	17.8069			18.7158	19.0835	16.6976	16.3883		19.7387	20.4121	19.5285	18.089		20.4718	19.7233	19.2406			18.8207	20.4241	20.3171	19.2313		19.7941	20.3804	20.0066	18.0758		17.4413
P12814;P35609;O43707	P12814 [313-321];P35609 [320-328];O43707 [332-340]		Alpha-actinin-1 OS=Homo sapiens OX=9606 GN=ACTN1 PE=1 SV=2;Alpha-actinin-2 OS=Homo sapiens OX=9606 GN=ACTN2 PE=1 SV=1;Alpha-actinin-4 OS=Homo sapiens OX=9606 GN=ACTN4 PE=1 SV=2	[K].LEDFRDYRR.[KLV]		22.7414	18.7856	16.0633	17.1086	17.5681	20.3102	21.6388		19.0592		18.0248		17.8147	18.9918	14.6985	20.6261	20.7188	15.2838	20.146	19.2774	20.1082	22.0102	16.7156	20.1355		22.1262	19.8787	19.1311	18.808	16.7891	18.2643	21.5261	17.0974	19.9186		19.4395	20.6635	20.8115		19.4248	20.4507		19.0485	19.7564
P35609	P35609 [193-202]		Alpha-actinin-2 OS=Homo sapiens OX=9606 GN=ACTN2 PE=1 SV=1	[R].HRPDLIDYSK.[L]		21.2635	19.1853		17.3522		17.2373	18.6264	22.0968	17.5505	15.9663			15.7527					14.449					16.7289			24.5371		23.1382	20.7551	21.0545					16.9369		16.4351
O43707	O43707 [438-450]		Alpha-actinin-4 OS=Homo sapiens OX=9606 GN=ACTN4 PE=1 SV=2	[K].HRDYETATLSDIK.[A]		26.3387	25.7616	18.7769	20.4365	19.7955	24.5091	22.4209	24.4664	21.001	19.5851	22.5471	22.3157	19.0388	21.3844	21.0401	24.247	24.5009	20.9386	21.712	20.565	24.4439	25.6269	22.4169	21.7253	19.9007	25.5798	24.4638	21.0439	20.0354	19.0615	25.652	25.2933	22.2142	22.238	20.0575	25.2491	26.231	24.1385	22.5114	20.6771	22.9997	21.4765	20.5074	20.6529
O43707	O43707 [205-214]		Alpha-actinin-4 OS=Homo sapiens OX=9606 GN=ACTN4 PE=1 SV=2	[R].HRPELIEYDK.[L]		26.2635	25.3529	18.1946	20.7236	19.6377	24.0779	22.0921	24.9667	21.0108	18.8323	20.7077	20.7179			21.308	23.2951	23.6533	18.1217		19.6019	23.6417	25.2706	23.1469			25.1325	23.161	21.2007	20.0946	18.5413	25.2997	24.4168	22.2539		18.955	24.918	25.947	22.9037	17.9172	20.0766	23.0879	21.5429
O43707	O43707 [633-643]		Alpha-actinin-4 OS=Homo sapiens OX=9606 GN=ACTN4 PE=1 SV=2	[K].RDHALLEEQSK.[Q]		26.5739	25.8787	20.985	21.6448	20.774	24.5142	24.1753	24.8292	21.881	20.9944	23.3219	22.4771	20.7741	22.2347	22.1946	24.8126	24.7315	22.2212	22.8216	21.6401	24.9304	25.9782	23.0432	22.8466	21.2734	25.8084	25.0939	22.2337	21.2542	20.1383	26.1793	25.7318	22.7977	23.1507	20.8752	25.9677	26.7441	24.8016	23.2981	21.2597	23.9525	22.0368	21.6291	21.3715
O43707	O43707 [593-604]		Alpha-actinin-4 OS=Homo sapiens OX=9606 GN=ACTN4 PE=1 SV=2	[K].EAQRIAESNHIK.[L]				19.4768							18.1262			17.3058	18.7247		18.2535	18.7744		19.389	19.8771				19.6753		19.4801	21.4298			16.3276	19.7263			17.9988			20.0369			20.3853	18.5968		19.5251
P35611	P35611 [353-369]	P35611 1xPhospho [S358(100)]	Alpha-adducin OS=Homo sapiens OX=9606 GN=ADD1 PE=1 SV=2	[K].SRSPGSPVGEGTGSPPK.[W]	1xPhospho [S6(100)]	25.8708	25.0316	22.5956	21.7007	22.569	23.8198	24.3897	24.8411	23.0885	21.9645	24.3464	24.8143	24.093	22.8736	21.5536	25.5858	25.4749	21.9865	23.2855	23.039	25.0698	24.9961	23.7547	22.4496	21.2761	24.8232	23.5855	24.77	22.0027	21.4399	25.2207	25.4449	23.8851	22.937	22.4685	24.0169	24.5645	23.1151	21.3273	20.1717	20.9928	24.6207	24.112	22.4862
P35611	P35611 [600-617]		Alpha-adducin OS=Homo sapiens OX=9606 GN=ADD1 PE=1 SV=2	[K].SPPDQPAVPHPPPSTPIK.[L]	1xPhospho [S/T]	23.4873	23.1815	22.0875	22.5181	22.3509	23.3552		24.4696	22.8247	22.5845	20.4656	21.8654	19.5573	21.5552	20.0316	23.5325	23.0691	20.6043	22.9277	23.4243	22.9456	23.1138	22.2947	22.1221	18.4686	20.4236		23.1375	22.2364	21.9787	21.1029	21.8556	22.1506	23.1634	22.8417	19.0175	22.0856		18.786	19.2308	20.4051	20.4576	22.3785	18.2307
P35611	P35611 [355-369]	P35611 1xPhospho [S358(100)]	Alpha-adducin OS=Homo sapiens OX=9606 GN=ADD1 PE=1 SV=2	[R].SPGSPVGEGTGSPPK.[W]	1xPhospho [S4(100)]	25.4202	25.864	24.1878	24.1312	23.5975	24.3817	22.9364	26.6991	24.3454	22.5883	25.0733	25.8246	24.1927	23.6607	24.3358	25.4558	25.2721	22.6937	22.5438	23.223	25.349	25.3024	25.3743	24.0811	22.7444	24.7183	23.9718	25.1888	23.6646	23.5124	26.1793	25.3043	24.812	24.0424	23.6352	24.4825	25.2306	23.2609	22.5639	20.8685	22.5642	25.4962	24.3643	23.8647
P35611	P35611 [583-597]	P35611 1xPhospho [S586(100)]	Alpha-adducin OS=Homo sapiens OX=9606 GN=ADD1 PE=1 SV=2	[K].QKGSEENLDEAREQK.[E]	1xPhospho [S4(100)]	21.1585	20.0703					18.2839					18.7011	18.6041			22.1069	21.3321											18.9781				20.3095										19.7134
P35611	P35611 [583-594]	P35611 1xPhospho [S586(100)]	Alpha-adducin OS=Homo sapiens OX=9606 GN=ADD1 PE=1 SV=2	[K].QKGSEENLDEAR.[E]	1xPhospho [S4(100)]	22.2407	21.6709				19.2305	18.9358	22.7461				21.0851	18.9462			23.3603	23.4688	18.1237		17.7597	23.1375	22.5509	21.4857				20.8361	19.8389	17.725	16.973	22.6691	21.4765	22.1602				19.0323					21.7534
P35611	P35611 [475-497]		Alpha-adducin OS=Homo sapiens OX=9606 GN=ADD1 PE=1 SV=2	[K].EDGHRTSTSAVPNLFVPLNTNPK.[E]	1xPhospho [T/S]	20.2296	20.5776	17.2101			20.6655						19.1355				20.798	19.8329				21.147	21.4314											18.3752
P35611	P35611 [447-467]		Alpha-adducin OS=Homo sapiens OX=9606 GN=ADD1 PE=1 SV=2	[R].WLNSGRGDEASEEGQNGSSPK.[S]	1xPhospho [S]								19.8868	18.9653	16.6235						21.0982	21.1904						18.7151																			17.4793
P35611	P35611 [407-439]		Alpha-adducin OS=Homo sapiens OX=9606 GN=ADD1 PE=1 SV=2	[K].YSDVEVPASVTGYSFASDGDSGTCSPLRHSFQK.[Q]	1xCarbamidomethyl [C24];1xPhospho [S/T/Y]	23.3187	23.2763	19.7562			22.9544		23.2327				22.683				23.2823	17.8042				23.7191	23.1846	19.4061			19.5511		19.9675			19.9823	19.7615	21.1135			19.1716	23.0588
P35611	P35611 [407-434]	P35611 1xPhospho [S431(100)]	Alpha-adducin OS=Homo sapiens OX=9606 GN=ADD1 PE=1 SV=2	[K].YSDVEVPASVTGYSFASDGDSGTCSPLR.[H]	1xCarbamidomethyl [C24];1xPhospho [S25(100)]	19.6678	19.8017				19.7858		19.5616				18.8525				20.6285	20.3058				20.1896	19.8123									19.4396	19.2549
P35611	P35611 [7-21]	P35611 1xPhospho [S12(100)]	Alpha-adducin OS=Homo sapiens OX=9606 GN=ADD1 PE=1 SV=2	[R].AAVVTSPPPTTAPHK.[E]	1xPhospho [S6(100)]	23.8566	23.6029	22.7879	21.9073	21.5438	25.1675	24.4044	26.4675	23.2778	21.2437	22.8027	23.6584	21.688	19.6713	16.2527	24.9981	24.1091	22.1683	20.5306	21.2408	25.0276	24.6567	23.0516	20.7389	19.574		18.8116	24.582	22.1391	22.0502	21.1153	19.6475	23.4621	21.9015	21.3433		19.3514	17.0308	20.0469	14.7664	18.2488	23.7172	22.1212	21.3998
P35611	P35611 [585-594]	P35611 1xPhospho [S586(100)]	Alpha-adducin OS=Homo sapiens OX=9606 GN=ADD1 PE=1 SV=2	[K].GSEENLDEAR.[E]	1xPhospho [S2(100)]	22.2471	22.1489	20.7986	20.0214	16.7088	20.896		23.4622	20.6794	17.5288	19.3138	20.7494	19.4437	18.484	19.393	23.3971	23.8385	19.0835	18.759	18.6138	22.6336	22.9213	22.4239	20.5083	17.1204			21.4788	17.4172	17.8333	22.3688	21.3405	22.095	20.404	18.6236		19.9579					22.096	20.0165	19.3962
P35611	P35611 [406-434]	P35611 1xPhospho [S408(99.3)]	Alpha-adducin OS=Homo sapiens OX=9606 GN=ADD1 PE=1 SV=2	[K].KYSDVEVPASVTGYSFASDGDSGTCSPLR.[H]	1xCarbamidomethyl [C25];1xPhospho [S3(99.3)]		18.4079				19.928
P35611	P35611 [598-617]	P35611 1xPhospho [S600(100)]	Alpha-adducin OS=Homo sapiens OX=9606 GN=ADD1 PE=1 SV=2	[K].EKSPPDQPAVPHPPPSTPIK.[L]	1xPhospho [S3(100)]	19.2439																														21.6247						17.8952
P35611	P35611 [407-439]		Alpha-adducin OS=Homo sapiens OX=9606 GN=ADD1 PE=1 SV=2	[K].YSDVEVPASVTGYSFASDGDSGTCSPLRHSFQK.[Q]	1xCarbamidomethyl [C24];2xPhospho [S/T/Y]																19.2547					19.4229
P35611	P35611 [585-597]	P35611 1xPhospho [S586(100)]	Alpha-adducin OS=Homo sapiens OX=9606 GN=ADD1 PE=1 SV=2	[K].GSEENLDEAREQK.[E]	1xPhospho [S2(100)]																			17.2865																								17.3504
P35611;Q9UEY8;P35612	P35611 [722-729];Q9UEY8 [689-696];P35612 [709-716]	P35611 1xPhospho [S726(100)];Q9UEY8 1xPhospho [S693(100)];P35612 1xPhospho [S713(100)]	Alpha-adducin OS=Homo sapiens OX=9606 GN=ADD1 PE=1 SV=2;Gamma-adducin OS=Homo sapiens OX=9606 GN=ADD3 PE=1 SV=1;Beta-adducin OS=Homo sapiens OX=9606 GN=ADD2 PE=1 SV=3	[K].FRTPSFLK.[K]	1xPhospho [S5(100)]	26.1286	25.2835	21.8409		21.5838	25.7105		25.1967	23.0258	22.1978	22.8041	24.4079	19.488	15.9805		26.6131	25.8472	21.1004	18.2207		26.4482	26.2805	22.2753	17.4207		22.158	17.4258	24.6242		22.4545	21.9957	16.7289	23.1847			21.8327	22.581	20.1166	19.2854	16.0944	18.0208	21.3999	18.1403
P35611;Q9UEY8;P35612	P35611 [724-729];Q9UEY8 [691-696];P35612 [711-716]	P35611 1xPhospho [S726(100)];Q9UEY8 1xPhospho [S693(100)];P35612 1xPhospho [S713(100)]	Alpha-adducin OS=Homo sapiens OX=9606 GN=ADD1 PE=1 SV=2;Gamma-adducin OS=Homo sapiens OX=9606 GN=ADD3 PE=1 SV=1;Beta-adducin OS=Homo sapiens OX=9606 GN=ADD2 PE=1 SV=3	[R].TPSFLK.[K]	1xPhospho [S3(100)]	24.8629	25.0836	22.955		22.1961	25.458	23.1839	26.6075	24.0505	22.2769	23.3939	24.1935	20.8609		20.6952	25.8065	25.3066	23.5091	22.0382	23.0186	26.0964	26.1976	23.829	22.1249	20.8396	21.0876	17.8802	24.8442	22.7842	23.0614	22.4288		23.8636	23.0579	22.6445	21.1886	21.832	19.1321	20.3287	16.2983	18.6537	21.7121	18.9496	19.8585
P02511	P02511 [104-116]		Alpha-crystallin B chain OS=Homo sapiens OX=9606 GN=CRYAB PE=1 SV=2	[K].HEERQDEHGFISR.[E]		29.372	28.1176	21.9966	21.4584	21.3174	21.7382	21.7512	24.407	20.3145		17.288	19.1513	21.0075	19.9811	20.5219	25.1548	25.2627	22.6671	21.2064	18.8909	25.1118	26.0612	25.0397	23.0732	21.1632	30.613	27.3684	26.9833	25.1084	23.0115	17.7602	22.781	22.8352	20.0663	20.0215	27.8838	28.649	23.1137	21.8736	20.3481	22.9087	25.1526	21.7624	20.4366
P02511	P02511 [83-90]		Alpha-crystallin B chain OS=Homo sapiens OX=9606 GN=CRYAB PE=1 SV=2	[K].HFSPEELK.[V]		21.4152	17.898															17.9977									21.8765		18.5475		16.8874					15.6346	19.0124	20.5259
P02511	P02511 [12-22]	P02511 1xPhospho [S19(100)]	Alpha-crystallin B chain OS=Homo sapiens OX=9606 GN=CRYAB PE=1 SV=2	[R].RPFFPFHSPSR.[L]	1xPhospho [S8(100)]	24.0867	23.5856	19.1312	14.9374	19.8767			20.5643					14.4461		17.7828	19.9654					18.5817	19.8737	20.8273	19.6417	17.0603	24.1902	19.7951	21.7592	20.5947	20.5487			18.2614	15.9402		23.2654	23.9736	19.1217	18.7559		20.0303	20.0546	17.33	17.1354
P02511	P02511 [12-22]		Alpha-crystallin B chain OS=Homo sapiens OX=9606 GN=CRYAB PE=1 SV=2	[R].RPFFPFHSPSR.[L]		23.5348	21.1515														18.5026		14.784				18.1557				24.2607	19.842	20.2005	17.978							20.8024	22.9521			15.8953
P02511	P02511 [57-69]	P02511 1xPhospho [S59(100)]	Alpha-crystallin B chain OS=Homo sapiens OX=9606 GN=CRYAB PE=1 SV=2	[R].APSWFDTGLSEMR.[L]	1xPhospho [S3(100)]	22.3732	22.7631						20.6795													18.2859	20.0096	20.0253			22.4211	18.5068	21.4298					16.5285			19.925	20.6176
P02511	P02511 [57-69]	P02511 1xPhospho [S59(100)]	Alpha-crystallin B chain OS=Homo sapiens OX=9606 GN=CRYAB PE=1 SV=2	[R].APSWFDTGLSEMR.[L]	1xOxidation [M12];1xPhospho [S3(100)]	22.342	23.1892	19.5664		16.594		17.627	18.5086													17.9578	17.504	20.9377			23.2871	19.3383	23.224		20.4438			15.8356			20.8725	21.5439		15.3687		16.6489
P02511	P02511 [151-163]	P02511 1xPhospho [T158(98.1)]	Alpha-crystallin B chain OS=Homo sapiens OX=9606 GN=CRYAB PE=1 SV=2	[K].QVSGPERTIPITR.[E]	1xPhospho [T8(98.1)]	18.0587	19.1751																								18.7898	17.2256	20.4524
O43768	O43768 [1-18]	O43768 1xMet-loss+Acetyl [N-Term];1xPhospho [S2(100)]	Alpha-endosulfine OS=Homo sapiens OX=9606 GN=ENSA PE=1 SV=1	[-].MSQKQEEENPAEETGEEK.[Q]	1xMet-loss+Acetyl [N-Term];1xPhospho [S2(100)]	21.3091	21.2741				22.4103	21.7253	21.5161								19.0115	21.5	18.4577			21.8335	22.2507				20.7574					23.097	19.4205				20.8863	18.8315
O43768	O43768 [108-114]	O43768 1xPhospho [S109(100)]	Alpha-endosulfine OS=Homo sapiens OX=9606 GN=ENSA PE=1 SV=1	[K].SSLVTSK.[L]	1xPhospho [S2(100)]	25.7981	25.4681	17.5401	19.5604	20.2013	25.893	25.9475	26.1986	23.8894	21.9718	21.5877	22.4987	19.156	17.5307		25.3874	24.7225	21.4343	18.293	19.4355	25.6059	26.0567	20.1308	20.7014	18.6829	20.6443	17.5322	22.5831	20.192	17.706	20.791	19.676	19.6139	21.6043	19.7964	17.1529		19.2243	19.8539	17.0642	18.7486	21.5861	20.1043
O43768	O43768 [107-114]		Alpha-endosulfine OS=Homo sapiens OX=9606 GN=ENSA PE=1 SV=1	[R].KSSLVTSK.[L]	1xPhospho [S/T]	21.0011						20.6297	21.7826
O43768	O43768 [108-121]		Alpha-endosulfine OS=Homo sapiens OX=9606 GN=ENSA PE=1 SV=1	[K].SSLVTSKLAGGQVE.[-]	1xPhospho [S/T]		18.6669						21.217										16.9454										17.4918
P06733	P06733 [184-193]		Alpha-enolase OS=Homo sapiens OX=9606 GN=ENO1 PE=1 SV=2	[R].IGAEVYHNLK.[N]		22.2819	21.2067	22.3817	23.1921	22.7324	22.2967		22.508	24.0038	22.7301	22.3398	21.7918	20.9535	23.1389	23.4791	21.407	22.233	20.5881	23.2175		21.4723	22.1573	21.4235	20.3192	23.3781	23.1627	22.1046	20.212	22.8967	23.0578	21.576	22.2112	21.5234	22.1639	21.1525	21.8684	21.4822	21.9185	22.2977		22.5215	21.4523	23.5926	23.8427
P06733	P06733 [133-162]		Alpha-enolase OS=Homo sapiens OX=9606 GN=ENO1 PE=1 SV=2	[R].HIADLAGNSEVILPVPAFNVINGGSHAGNK.[L]															17.431					20.0822						19.846					20.0821				18.3336
P06733	P06733 [203-221]		Alpha-enolase OS=Homo sapiens OX=9606 GN=ENO1 PE=1 SV=2	[K].DATNVGDEGGFAPNILENK.[E]		20.6671	19.8366	18.8991	17.4097	16.7907	20.7425		21.4275	17.4659	16.8066	18.7763	19.2328	18.1793	17.9879	17.2855	19.1965	19.5013	17.8905	18.5832		20.3112	20.6337	17.9684	17.8644	17.7332	21.6726	20.4722	18.6611	17.4328	17.8767	20.5663	20.4575	18.4875	18.466	17.8478	19.2822	19.3831	20.2043	18.0147		17.7774	18.7408	17.5558	17.5845
P06733	P06733 [286-306]		Alpha-enolase OS=Homo sapiens OX=9606 GN=ENO1 PE=1 SV=2	[K].DYPVVSIEDPFDQDDWGAWQK.[F]						14.5196			19.679	16.7709					16.6773					19.0639											18.7503	18.4474			17.0619									18.8615
P06733	P06733 [240-253]		Alpha-enolase OS=Homo sapiens OX=9606 GN=ENO1 PE=1 SV=2	[K].VVIGMDVAASEFFR.[S]	1xOxidation [M5]	18.7542	19.0451	18.4993	17.7837	17.982	19.1617	17.2172	20.9867	18.0439	17.9279	18.8462	18.4363	18.4104	19.4292	17.6919	18.1268	18.5724	18.5263	19.1592	19.322	17.9938	18.275	19.4041	19.0438	18.6035	19.3245	18.7044	19.2425	17.7543	17.7693	20.1563	19.0901	18.3455	19.2849	17.8248	19.5403	18.4536	18.678	18.1726	19.1804	19.2178	19.1876	18.9399	18.4653
P06733	P06733 [270-281]		Alpha-enolase OS=Homo sapiens OX=9606 GN=ENO1 PE=1 SV=2	[R].YISPDQLADLYK.[S]		21.3207	20.0834	18.8095	18.0037	18.2408	20.7695	18.9963	22.2918	18.9509	17.8912	18.195	20.1493	17.8551	19.4395	18.4999	19.0545	19.3377	17.363	19.8768		20.5451	20.5835	19.2845	19.1203	18.4629	22.0907	20.6413	18.6191	18.2405	16.2093	20.9349	20.165	19.2077	19.3647	18.6253	19.7246	19.82	19.9268	18.3329		18.7977	19.2547	19.0918	17.9557
P06733	P06733 [16-28]		Alpha-enolase OS=Homo sapiens OX=9606 GN=ENO1 PE=1 SV=2	[R].GNPTVEVDLFTSK.[G]		21.0501	20.5766	20.2387			20.8735		21.5894	18.4533		20.2096	20.1343	19.771	18.9952	18.4657	19.8736	20.1488	20.1483	19.1611		20.3607	20.7192	19.8143	18.3484		21.4082	20.6073	19.8671	18.6282		20.8483	20.8668	19.9999	18.5826		20.3749	20.1117	19.9244	19.5999		18.654	20.1701	18.8467	18.8541
P06733	P06733 [16-28]		Alpha-enolase OS=Homo sapiens OX=9606 GN=ENO1 PE=1 SV=2	[R].GNPTVEVDLFTSK.[G]	1xPhospho [T/S]	21.2022	20.4533	15.8263					20.0073																		19.3151					20.3258	18.7916	16.8913			17.2124	18.686	14.5333
P06733	P06733 [413-420]	P06733 1xPhospho [S419(100)]	Alpha-enolase OS=Homo sapiens OX=9606 GN=ENO1 PE=1 SV=2	[R].IEEELGSK.[A]	1xPhospho [S7(100)]	24.2223	23.5289	20.1414	20.2309	19.4753	21.1746		23.3216	20.7203	17.4783	19.406	20.1904	20.5559		20.4679	21.035	21.124	18.7963			22.0678	22.3305	21.5872			23.1409	21.9982	20.9773	19.2619	18.7404	23.347	21.5874	21.0011		18.0758	21.4574	21.8023	20.7369	19.6362			19.6701
P06733	P06733 [413-420]		Alpha-enolase OS=Homo sapiens OX=9606 GN=ENO1 PE=1 SV=2	[R].IEEELGSK.[A]		20.9679	20.416	20.0785	19.5772	18.9195	20.5249	19.3073	21.347	19.7444	18.7218	19.9495	20.2646	19.8265	19.7796	19.3445	19.9766	19.7983	19.4542	18.8718	18.511	20.3937	20.5248	19.4065	19.2714	19.808	21.6147	20.7014	19.5641	19.3584	19.5043		21.322	20.0167	19.3649	19.243	20.6245	20.639	21.0177	19.8871	17.8122	19.4861	19.4217	18.7952	18.7958
P06733	P06733 [82-89]		Alpha-enolase OS=Homo sapiens OX=9606 GN=ENO1 PE=1 SV=2	[K].LNVTEQEK.[I]		20.6803	19.8575	19.045	18.6189	18.8196	20.3632	18.9494	20.6296	18.8464	18.4034	19.7682	19.9239	19.406	18.9368	18.7415	19.0358	19.2491	19.1015	18.2478	18.0053	20.2048	20.1302		18.6075	19.3108	21.2278	20.1646	18.8447	18.5231	19.0223	20.364	20.3418	19.8307	18.8657	18.526	19.4788	20.0392	20.7503	19.2024	17.4936	18.2871	19.0751	18.4238	18.4202
P06733	P06733 [72-80]		Alpha-enolase OS=Homo sapiens OX=9606 GN=ENO1 PE=1 SV=2	[K].TIAPALVSK.[K]		21.5576	20.9783	20.1719	19.1319	19.1272	21.3567	19.8607	21.8539	19.6209	18.9365	20.4426	20.5347	20.1496	19.8212	18.9992	20.4463	19.9347	19.872	19.1927		21.0491	21.1251	19.4935	19.0089		21.8088	20.9791	19.7495		19.7094	20.965	21.2065	20.5248	19.3699	19.2485	20.3401	20.6994	21.2511	19.725		19.2415	19.8239	19.3815
P06733	P06733 [222-228]		Alpha-enolase OS=Homo sapiens OX=9606 GN=ENO1 PE=1 SV=2	[K].EGLELLK.[T]		20.9035	20.0156	19.8339	18.8113	19.0416	21.2563	18.907	21.4653	19.5636	18.7674	20.2287	20.1681	19.6452	14.8786	19.1122	19.9559	19.979	19.68		18.2263	20.578	20.893	19.0656	16.8871	18.5449	21.9106	21.0258	19.859	18.9332	19.4793	21.0852		19.9605	16.3257	18.9683	20.104	20.4728	20.7086	19.8406	18.3185		20.4639		19.4169
P06733	P06733 [257-269]	P06733 1xPhospho [S263(100)]	Alpha-enolase OS=Homo sapiens OX=9606 GN=ENO1 PE=1 SV=2	[K].YDLDFKSPDDPSR.[Y]	1xPhospho [S7(100)]	19.5466					17.804		20.3978													18.3469	17.8258					17.7493				19.7328
P06733	P06733 [200-221]		Alpha-enolase OS=Homo sapiens OX=9606 GN=ENO1 PE=1 SV=2	[K].YGKDATNVGDEGGFAPNILENK.[E]		19.8403							21.3117													18.6184																				18.1318
Q16706	Q16706 [74-88]		Alpha-mannosidase 2 OS=Homo sapiens OX=9606 GN=MAN2A1 PE=1 SV=2	[R].DSVINLSESVEDGPK.[S]	1xPhospho [S]						17.2848					17.7328	18.5884															17.4724					17.6146					17.4061
Q9NVD7	Q9NVD7 [1-13]	Q9NVD7 1xMet-loss [N-Term];2xPhospho [S8(100);T/S]	Alpha-parvin OS=Homo sapiens OX=9606 GN=PARVA PE=1 SV=1	[-].MATSPQKSPSVPK.[S]	1xMet-loss [N-Term];2xPhospho [S8(100);T/S]										18.9025																			19.5297	18.0951
Q9NVD7	Q9NVD7 [33-39]	Q9NVD7 1xPhospho [T36(100)]	Alpha-parvin OS=Homo sapiens OX=9606 GN=PARVA PE=1 SV=1	[K].LGGTLAR.[KR]	1xPhospho [T4(100)]	23.0292	22.7656	19.1954	18.4427	16.3336	22.2886	22.3452	22.8998	20.5883	18.4605	20.2298	20.5194	17.4709		16.284	22.3742	19.8614	20.4152	19.3375	20.2573	22.8745	24.3	19.5072	17.9101	17.4656			20.2288	17.8656	17.0487	18.3271		20.5703	19.8514	18.6771	18.3542	18.0841	17.1728				19.4843	17.8381	16.5954
Q96L96	Q96L96 [1851-1860]	Q96L96 1xPhospho [S1855(100)]	Alpha-protein kinase 3 OS=Homo sapiens OX=9606 GN=ALPK3 PE=1 SV=2	[K].GSQLSPQPQK.[K]	1xPhospho [S5(100)]								20.3873								18.366	18.6717	17.2382										19.1324											18.3783	14.6157
P37840	P37840 [103-140]		Alpha-synuclein OS=Homo sapiens OX=9606 GN=SNCA PE=1 SV=1	[K].NEEGAPQEGILEDMPVDPDNEAYEMPSEEGYQDYEPEA.[-]	1xPhospho [S/Y]
P37840	P37840 [81-96]	P37840 1xPhospho [S87(100)]	Alpha-synuclein OS=Homo sapiens OX=9606 GN=SNCA PE=1 SV=1	[K].TVEGAGSIAAATGFVK.[K]	1xPhospho [S7(100)]																19.0032
P40222	P40222 [18-53]		Alpha-taxilin OS=Homo sapiens OX=9606 GN=TXLNA PE=1 SV=3	[K].SSPGQPEAGPEGAQERPSQAAPAVEAEGPGSSQAPR.[K]	1xPhospho [S]	19.1157					20.5333															19.0821										20.0696
P40222	P40222 [504-517]	P40222 1xPhospho [S515(100)]	Alpha-taxilin OS=Homo sapiens OX=9606 GN=TXLNA PE=1 SV=3	[R].RPEGPGAQAPSSPR.[V]	1xPhospho [S12(100)]	25.8852	25.8727	20.3423	21.4539	20.2427	25.1816	23.0047	27.4088	25.1827	22.1531	22.1485	22.8691	19.3226	18.4564	19.3208	23.8161	23.6132	18.7618	19.936	19.6365	24.8361	25.2126	23.6429	21.3395	18.5528	22.9732	21.8449	23.3193	20.8022	21.0517	25.626	24.3987	23.1151	21.7847	21.1595	24.0083	24.53	22.2949	23.046	17.8461	20.8515	23.076	20.2938	19.151
P40222	P40222 [504-546]		Alpha-taxilin OS=Homo sapiens OX=9606 GN=TXLNA PE=1 SV=3	[R].RPEGPGAQAPSSPRVTEAPCYPGAPSTEASGQTGPQEPTSARA.[-]	1xCarbamidomethyl [C20];1xPhospho [S/T/Y]	21.7291
P40222	P40222 [504-545]		Alpha-taxilin OS=Homo sapiens OX=9606 GN=TXLNA PE=1 SV=3	[R].RPEGPGAQAPSSPRVTEAPCYPGAPSTEASGQTGPQEPTSAR.[A]	1xCarbamidomethyl [C20];1xPhospho [S/T/Y]	23.8008	22.5606				20.4025	22.2959	22.6969								20.1458					20.7138	22.0867
P40222	P40222 [484-503]	P40222 1xPhospho [S495(99.5)]	Alpha-taxilin OS=Homo sapiens OX=9606 GN=TXLNA PE=1 SV=3	[K].RVQDLSAGGQGSLTDSGPER.[R]	1xPhospho [S12(99.5)]	20.3807	20.8504						19.0639														20.0587
P40222	P40222 [138-157]		Alpha-taxilin OS=Homo sapiens OX=9606 GN=TXLNA PE=1 SV=3	[K].GDPNTEEIRQSDEVGDRDHR.[R]		23.2325	21.6528				19.1955	20.9267									19.136					19.7059	21.4426									21.4296	21.3689				17.5961	19.0971
Q5SQI0	Q5SQI0 [306-319]	Q5SQI0 1xPhospho [S315(100)]	Alpha-tubulin N-acetyltransferase 1 OS=Homo sapiens OX=9606 GN=ATAT1 PE=1 SV=1	[R].LLLAADPGGSPAQR.[R]	1xPhospho [S10(100)]	20.1734	18.9105						19.7881								18.3413	18.0547					18.9241
Q96Q42	Q96Q42 [1462-1484]		Alsin OS=Homo sapiens OX=9606 GN=ALS2 PE=1 SV=2	[R].SESPEPGYVVTSSGLLLPVLLPR.[L]	1xPhospho [S/Y/T]								19.111
Q96Q42	Q96Q42 [1458-1484]		Alsin OS=Homo sapiens OX=9606 GN=ALS2 PE=1 SV=2	[K].SDSRSESPEPGYVVTSSGLLLPVLLPR.[L]	1xPhospho [S/Y/T]								19.4339
Q96Q42	Q96Q42 [464-480]	Q96Q42 1xPhospho [S466(100)]	Alsin OS=Homo sapiens OX=9606 GN=ALS2 PE=1 SV=2	[K].SSSLVDIREEETEGGSR.[R]	1xPhospho [S3(100)]	20.2207	20.2944		15.0567		21.7051	19.3544	22.8319	19.7201	16.9415	20.0272	18.711				21.3227	21.8646	16.5343		18.6209	21.7819	22.712	20.364			22.848	21.0199	20.5287			21.3796	19.8054	18.968	17.0458		21.1512	21.3434	19.6399	18.8512		17.1961	19.0596
Q96Q42	Q96Q42 [481-494]	Q96Q42 2xPhospho [S483(100);S492(99.3)]	Alsin OS=Homo sapiens OX=9606 GN=ALS2 PE=1 SV=2	[R].RLSLPGLLSQVSPR.[L]	2xPhospho [S3(100);S12(99.3)]						19.694		20.4887								16.0341	15.8977									18.1807					16.5039					15.8182	18.4279
Q03154	Q03154 [198-209]		Aminoacylase-1 OS=Homo sapiens OX=9606 GN=ACY1 PE=1 SV=1	[R].VTSTGRPGHASR.[F]		19.4262			17.7969	18.0652			21.2217							18.0025													19.473		17.7896		19.9496	18.1048	17.6917
Q9H4A4	Q9H4A4 [1-14]	Q9H4A4 1xMet-loss+Acetyl [N-Term];1xPhospho [S7(100)]	Aminopeptidase B OS=Homo sapiens OX=9606 GN=RNPEP PE=1 SV=2	[-].MASGEHSPGSGAAR.[R]	1xMet-loss+Acetyl [N-Term];1xPhospho [S7(100)]	25.852	25.2772	20.3626	22.5101	21.005	25.2392	24.7612	26.8351	25.1221	20.8492	24.0281	22.4058	23.7963	22.4833	23.8014	23.9781	24.1067	18.2547	21.4499	20.4898	25.3684	25.8824	25.0968	24.2428	20.9183	25.6475	24.5435	24.2098	22.7702	19.7869	24.4114	24.3704	21.2033	22.6231	19.3153	25.0967	24.3347	24.2011	21.0791	18.7395	23.0228	22.0275	22.9148	20.8243
Q9H4A4	Q9H4A4 [15-32]		Aminopeptidase B OS=Homo sapiens OX=9606 GN=RNPEP PE=1 SV=2	[R].RPLHSAQAVDVASASNFR.[A]									18.1544
Q01433	Q01433 [188-198]	Q01433 1xPhospho [S190(100)]	AMP deaminase 2 OS=Homo sapiens OX=9606 GN=AMPD2 PE=1 SV=2	[K].TDSDSDLQLYK.[E]	1xPhospho [S3(100)]	25.3523	25.4733	21.0013	20.8936	20.966	21.1851	18.8864	23.5159	20.8546	19.5557	22.0457	22.6531	21.0679	19.8835	20.9119	19.8587	20.6259	15.1343	18.4893	15.2496	23.0325	22.8217	20.9653	20.3657	19.0547	23.1126	20.672	20.4222	18.3777	17.958	26.7516	25.2707	21.6221	21.4729	20.7423	17.7786	20.1608	19.6263	21.9171	17.0239	21.4852	21.7543	20.1764	19.7538
Q01433	Q01433 [100-109]	Q01433 1xPhospho [S100(100)]	AMP deaminase 2 OS=Homo sapiens OX=9606 GN=AMPD2 PE=1 SV=2	[R].SLPGPAPCLK.[H]	1xCarbamidomethyl [C8];1xPhospho [S1(100)]	22.0701	21.2547		21.4631	14.5568	20.4323	19.1602	19.3436			19.2845	19.9341		18.3902	16.7848	19.5492	18.9229		20.4256	21.6711	19.3003	19.1379	17.2367	16.5915	21.3617				22.0303	14.3681	20.268			19.0594	21.9828					20.3577	20.6565		20.6525	22.5523
Q01433	Q01433 [88-109]		AMP deaminase 2 OS=Homo sapiens OX=9606 GN=AMPD2 PE=1 SV=2	[R].GGLGAPPLQSARSLPGPAPCLK.[H]	1xCarbamidomethyl [C20];1xPhospho [S]	20.2223	18.83				18.1397
Q01433	Q01433 [74-87]	Q01433 1xPhospho [S76(99)]	AMP deaminase 2 OS=Homo sapiens OX=9606 GN=AMPD2 PE=1 SV=2	[K].RASLQASTAAPEAR.[G]	1xPhospho [S3(99)]	18.0776	20.0215				20.002	18.669					18.7681				17.0289	17.3926				18.9698				15.957	17.6177	18.7269						17.2036				18.1809	17.9822
Q96FJ0	Q96FJ0 [233-247]	Q96FJ0 1xPhospho [S242(100)]	AMSH-like protease OS=Homo sapiens OX=9606 GN=STAMBPL1 PE=1 SV=2	[K].SDATNYASHSPPVNR.[A]	1xPhospho [S10(100)]	25.3261	23.9647	17.4743	17.3514	16.5598	20.4437		20.9989				19.7582	17.1716			21.7082	21.5969				21.9856	21.9831	18.0217					18.0902			21.6666	20.6752	18.7845				20.0212					17.2734
Q7Z5R6	Q7Z5R6 [525-537]		Amyloid beta A4 precursor protein-binding family B member 1-interacting protein OS=Homo sapiens OX=9606 GN=APBB1IP PE=1 SV=1	[R].SSDTSGSPATPLK.[A]	1xPhospho [S/T]	22.3291	22.4135	19.2629	20.9097	20.5495	21.0464	19.9359	23.5654	21.3721	20.1006	20.6805	21.572	17.8797	17.4002	18.8283	18.9974	19.4248	17.7455	17.9897		22.1934	21.1425	19.5485	19.226	18.2559	20.8766		20.8677	19.6124	19.1241	21.0698	19.6931	20.6487	20.8832	20.3151	18.3416	18.1949	18.3244				18.188		17.4065
Q7Z5R6	Q7Z5R6 [524-537]	Q7Z5R6 1xPhospho [S526(100)]	Amyloid beta A4 precursor protein-binding family B member 1-interacting protein OS=Homo sapiens OX=9606 GN=APBB1IP PE=1 SV=1	[R].RSSDTSGSPATPLK.[A]	1xPhospho [S3(100)]	25.5305	25.4502	22.3027	15.8938	18.0785	23.6149	23.2384	25.174	22.5302	17.0379	23.583	24.5092	19.8007		18.983	21.9733	21.8877	20.3544			24.9639	24.3088	22.0325			20.3783	18.5073	23.4342	20.8977	20.1212	19.7101	20.582	23.2455		20.6522	19.1797	20.2498	18.2016	18.5084			21.6656
Q99767	Q99767 [478-494]		Amyloid-beta A4 precursor protein-binding family A member 2 OS=Homo sapiens OX=9606 GN=APBA2 PE=1 SV=3	[R].SASQDCIETTPGAQEGK.[K]	1xCarbamidomethyl [C6];1xPhospho [S/T]	20.7689	19.923				19.6103		20.3697				18.0691									21.0018	22.0731	18.4117								20.3175	19.3894
Q92870	Q92870 [333-348]		Amyloid-beta A4 precursor protein-binding family B member 2 OS=Homo sapiens OX=9606 GN=APBB2 PE=1 SV=3	[K].GSLSSVTPSPTPENEK.[Q]	1xPhospho [S/T]	20.9324	20.378				21.1884		21.6895	18.2696		18.2973	18.9704				20.1708	20.4544				20.3321	20.8758											18.4834									17.6609
Q9H1A4	Q9H1A4 [680-694]	Q9H1A4 1xPhospho [S688(99.7)]	Anaphase-promoting complex subunit 1 OS=Homo sapiens OX=9606 GN=ANAPC1 PE=1 SV=1	[R].NFDFEGSLSPVIAPK.[K]	1xPhospho [S9(99.7)]	20.3391	20.26				19.8991		21.8212				17.9576				17.3291	17.9575				20.1502	20.3806	18.3227			17.8982		17.9994			19.5188	18.9904	17.8008			18.0072	18.1488	17.3105				18.5237
Q9UJX6	Q9UJX6 [459-491]		Anaphase-promoting complex subunit 2 OS=Homo sapiens OX=9606 GN=ANAPC2 PE=1 SV=1	[K].TDPASLETGQDSEDDSGEPEDWVPDPVDADPGK.[S]	1xPhospho [S/T]	22.1967	22.2681	17.3072			21.0382		21.8399			20.7753	21.5807	15.7676			19.6309	19.0021				22.5187	22.8216	20.9256	19.1461		22.2897	21.0689	19.1311			22.5287	21.833	19.3188	17.8806		21.1567	21.8817	18.7498				20.034
Q9UJX6	Q9UJX6 [303-322]	Q9UJX6 1xPhospho [S314(99.2)]	Anaphase-promoting complex subunit 2 OS=Homo sapiens OX=9606 GN=ANAPC2 PE=1 SV=1	[K].VFLQDGPARPASPEAGNTLR.[R]	1xPhospho [S12(99.2)]	21.8107	21.3805	16.5989		16.5342			20.853	18.2963		18.5633	19.1233	14.6653			17.3395											18.9038	19.4686			21.4571	20.3866	16.7849			19.6017	19.9847	18.558
Q9UJX5	Q9UJX5 [771-798]		Anaphase-promoting complex subunit 4 OS=Homo sapiens OX=9606 GN=ANAPC4 PE=1 SV=2	[K].IKEEVLSESEAENQQAGAAALAPEIVIK.[V]	1xPhospho [S]		18.8468				19.9482		20.7846													20.3478	21.0382																				16.4094
Q9UJX5	Q9UJX5 [773-798]	Q9UJX5 1xPhospho [S777(100)]	Anaphase-promoting complex subunit 4 OS=Homo sapiens OX=9606 GN=ANAPC4 PE=1 SV=2	[K].EEVLSESEAENQQAGAAALAPEIVIK.[V]	1xPhospho [S5(100)]	18.0698	18.6755				20.6374		21.1633				19.0715				18.2165					19.6253	20.0815									17.4208											18.5921
Q8NHZ8	Q8NHZ8 [34-55]	Q8NHZ8 1xPhospho [S42(100)]	Anaphase-promoting complex subunit CDC26 OS=Homo sapiens OX=9606 GN=CDC26 PE=1 SV=1	[K].EDVEVVGGSDGEGAIGLSSDPK.[S]	1xPhospho [S9(100)]	21.6356	21.6232				21.1871		21.7272			18.7066	20.0652	14.886			19.9942	19.488				21.2164	22.2522				18.8276	18.2411				22.2056	21.5891				19.2547	20.9872	16.9429					16.4998
Q8N302	Q8N302 [333-357]	Q8N302 1xPhospho [S344(99.4)]	Angiogenic factor with G patch and FHA domains 1 OS=Homo sapiens OX=9606 GN=AGGF1 PE=1 SV=2	[K].VTVPTSGNTIESPLHENISNSTSFK.[D]	1xPhospho [S12(99.4)]	19.0741	19.863																				18.7034
Q4VCS5	Q4VCS5 [707-726]		Angiomotin OS=Homo sapiens OX=9606 GN=AMOT PE=1 SV=1	[R].DTTVISHSPNTSYDTALEAR.[I]	1xPhospho [T/S/Y]	20.4467	20.308				18.9843		20.2528			19.7478	19.982				18.9061	19.8315		20.2862		21.4101	22.2861	18.8222	16.8055							21.333	20.0013	17.1552	17.6247			18.6283				24.774		21.0308
Q4VCS5	Q4VCS5 [304-330]		Angiomotin OS=Homo sapiens OX=9606 GN=AMOT PE=1 SV=1	[R].NSQPHSPTSSLTSGGSLPLLQSPPSTR.[L]	1xPhospho [S/T]	19.4884	19.357										20.1191				18.348					20.3646	21.0502
Q8IY63	Q8IY63 [899-910]	Q8IY63 1xPhospho [S906(100)]	Angiomotin-like protein 1 OS=Homo sapiens OX=9606 GN=AMOTL1 PE=1 SV=1	[R].LSTTPAHSPVLK.[H]	1xPhospho [S8(100)]	21.6024	20.781				21.2642	20.2816	23.6245	20.6132	18.6531						19.7343	19.9336		16.0667	17.1056	21.7369	22.2534	19.1422			20.5148	17.1136	18.2493				17.2738	17.3051						18.8714			19.724
Q8IY63	Q8IY63 [807-819]		Angiomotin-like protein 1 OS=Homo sapiens OX=9606 GN=AMOTL1 PE=1 SV=1	[R].QTSLTSSQLAEEK.[K]	1xPhospho [S/T]		19.4759					19.3932	22.5579		19.7613							18.4682				19.9703	19.3201																				18.3335		16.929
Q8IY63	Q8IY63 [793-806]		Angiomotin-like protein 1 OS=Homo sapiens OX=9606 GN=AMOTL1 PE=1 SV=1	[R].SVPSIAAATGTHSR.[Q]	1xPhospho [T/S]						17.7621		20.686
Q8IY63	Q8IY63 [827-835]	Q8IY63 1xPhospho [S828(100)]	Angiomotin-like protein 1 OS=Homo sapiens OX=9606 GN=AMOTL1 PE=1 SV=1	[K].GSIGLLLGK.[E]	1xPhospho [S2(100)]	19.1348	18.5691				19.901	16.2157	21.0388	19.0891	17.3084						19.8984	19.6646		16.2196		19.8229	20.1127																				19.6203	17.9127	17.6954
Q9UKU9	Q9UKU9 [65-74]	Q9UKU9 1xPhospho [S73(100)]	Angiopoietin-related protein 2 OS=Homo sapiens OX=9606 GN=ANGPTL2 PE=1 SV=1	[R].VTGAICVNSK.[E]	1xCarbamidomethyl [C6];1xPhospho [S9(100)]											17.7723	18.6675															20.5856
Q9NQW6	Q9NQW6 [180-198]	Q9NQW6 1xPhospho [S182(100)]	Anillin OS=Homo sapiens OX=9606 GN=ANLN PE=1 SV=2	[K].AASPPRPLLSNASATPVGR.[R]	1xPhospho [S3(100)]	22.89	22.1385	17.0455	14.9333	16.2772	20.6088	20.3953	23.1983	19.4438							18.9467	17.5401				23.8825	24.6774	21.7056	20.6505	19.3153			21.1076	19.3372	18.6106
Q9NQW6	Q9NQW6 [483-491]	Q9NQW6 1xPhospho [S485(100)]	Anillin OS=Homo sapiens OX=9606 GN=ANLN PE=1 SV=2	[K].TQSLPVTEK.[V]	1xPhospho [S3(100)]	19.7163	18.3057	17.8525	15.8092	15.5468	20.3298	19.5366		17.8511			17.1466									20.8414	21.6246		17.7161		18.8014		19.762	18.0314	17.2897			17.7028		15.5467	18.9799	19.1279							15.9174
Q9NQW6	Q9NQW6 [320-326]	Q9NQW6 1xPhospho [S323(100)]	Anillin OS=Homo sapiens OX=9606 GN=ANLN PE=1 SV=2	[K].TPISPLK.[T]	1xPhospho [S4(100)]	22.3907	21.2958	16.0747		15.2981	22.9348	22.5343	24.0277	21.5485	19.6652	18.211	18.8753				20.4324	20.1582	16.0491	18.0034		23.8922	24.5583	19.4769	19.0414		22.1541	20.3915	20.203		18.1705	22.2501	20.4102	17.8492	17.9628	15.8338	20.7014	21.8078		17.3282			21.5132	20.1385
Q9NQW6	Q9NQW6 [465-475]	Q9NQW6 1xPhospho [T472(99.6)]	Anillin OS=Homo sapiens OX=9606 GN=ANLN PE=1 SV=2	[K].QETHCQSTPLK.[K]	1xCarbamidomethyl [C5];1xPhospho [T8(99.6)]	21.5174	20.7972		19.4029		20.2463		22.2307	20.3225		19.5084		18.707		19.5255	20.6528	20.4796					21.5051	20.6773		19.2029			18.4435	20.0787			19.6467						17.5564
P04920	P04920 [108-138]	P04920 1xPhospho [S132(100)]	Anion exchange protein 2 OS=Homo sapiens OX=9606 GN=SLC4A2 PE=1 SV=4	[R].RRPGASPTGETPTIEEGEEDEDEASEAEGAR.[A]	1xPhospho [S25(100)]	20.7923	20.6759				21.2649		19.3329								20.6321	19.5128				19.1769	18.9389
P04920	P04920 [169-185]		Anion exchange protein 2 OS=Homo sapiens OX=9606 GN=SLC4A2 PE=1 SV=4	[R].TSPSSPAPLPHQEATPR.[A]	1xPhospho [S/T]		18.5494		16.5401		20.5125				14.7581	17.4177	20.4289	15.3328		16.2111	21.1087	20.0588	18.7876		17.1546	19.312					17.5485						16.9711	17.8465			18.3775			16.9495
P04920	P04920 [166-185]		Anion exchange protein 2 OS=Homo sapiens OX=9606 GN=SLC4A2 PE=1 SV=4	[K].AERTSPSSPAPLPHQEATPR.[A]	1xPhospho [T/S]	21.0115	20.1252				18.9503		20.7098								20.1572	19.2678				18.4093	18.7541				17.6161	17.0882									20.6447	21.0384
P04920	P04920 [139-165]		Anion exchange protein 2 OS=Homo sapiens OX=9606 GN=SLC4A2 PE=1 SV=4	[R].ALTQPSPVSTPSSVQFFLQEDDSADRK.[A]	1xPhospho [T/S]	20.1932	20.0762				20.4745		20.173
Q9P0K7	Q9P0K7 [667-678]	Q9P0K7 1xPhospho [S667(100)]	Ankycorbin OS=Homo sapiens OX=9606 GN=RAI14 PE=1 SV=2	[K].SLEDVTAEYIHK.[A]	1xPhospho [S1(100)]	21.9302	21.6732	17.6296			20.4218		21.2423			19.907	18.6826				17.5845	20.5584				21.8286	21.1592				20.0535	20.2308					20.9932	18.7632			19.2759	21.1326	19.2374				18.1392
Q9P0K7	Q9P0K7 [411-422]		Ankycorbin OS=Homo sapiens OX=9606 GN=RAI14 PE=1 SV=2	[K].SSPSVLIHSLGK.[S]	1xPhospho [S]	23.3948	22.7283	17.7157			21.2287		22.1081	19.1564		19.4074	20.0712	15.4557			21.0462	21.1113				21.8806	22.2462	19.645				18.2616	19.9164			22.211	21.4159	19.115			19.8706	21.7561					19.8553
Q9P0K7	Q9P0K7 [314-323]	Q9P0K7 1xPhospho [S318(100)]	Ankycorbin OS=Homo sapiens OX=9606 GN=RAI14 PE=1 SV=2	[K].AEISSIRENK.[D]	1xPhospho [S5(100)]	19.35		17.273	17.0435		19.9665	19.3066	19.7548	18.2747	15.0484	18.7029					20.6571	20.2691	17.2185	18.7797		20.5874	21.6869							16.7591	17.8159					16.8519									16.2483
Q9P0K7	Q9P0K7 [293-302]	Q9P0K7 1xPhospho [T297(97.7)]	Ankycorbin OS=Homo sapiens OX=9606 GN=RAI14 PE=1 SV=2	[R].SITSTPLSGK.[E]	1xPhospho [T5(97.7)]		21.136			18.1713	19.728	19.6163	20.547	19.2309	17.1899	17.2328						20.2596	17.3101			21.927							20.0093		16.3432		20.6823	20.2655		17.0563		22.4593
Q8N961	Q8N961 [358-368]	Q8N961 1xPhospho [S365(100)]	Ankyrin repeat and BTB/POZ domain-containing protein 2 OS=Homo sapiens OX=9606 GN=ABTB2 PE=2 SV=2	[R].HPLCPGASPAR.[Q]	1xCarbamidomethyl [C4];1xPhospho [S8(100)]	18.6578							19.1249													19.3763	20.7684			16.5723	19.722										20.4765	20.6414	18.1306						16.984
A6QL63	A6QL63 [816-831]		Ankyrin repeat and BTB/POZ domain-containing protein BTBD11 OS=Homo sapiens OX=9606 GN=BTBD11 PE=2 SV=3	[R].SIGVPWTLHTWLESLR.[I]	1xPhospho [T/S]								22.4016									18.2435	15.1751					21.6713					18.8258				17.8905										19.7909
Q9P2G1	Q9P2G1 [731-742]	Q9P2G1 1xPhospho [S737(100)]	Ankyrin repeat and IBR domain-containing protein 1 OS=Homo sapiens OX=9606 GN=ANKIB1 PE=1 SV=3	[R].GVAPADSPEAPR.[R]	1xPhospho [S7(100)]	23.9111	23.708	20.6632	20.1566	19.8387	22.11	20.4179	24.1254	21.9012	19.2331	23.5309	23.3232	21.6898	20.5098	21.0829	22.4319	22.4197	18.2758	18.2408	17.7613	22.4109	22.7975	22.3347	20.4816	19.039	23.5709	22.4824	22.6007	20.6332	20.3578	23.2376	22.8079	21.3756	20.8372	19.5627	23.3231	23.928	22.0222	20.6821	18.1256	20.3395	21.4711	20.1385	19.3766
Q9P2G1	Q9P2G1 [731-743]	Q9P2G1 1xPhospho [S737(100)]	Ankyrin repeat and IBR domain-containing protein 1 OS=Homo sapiens OX=9606 GN=ANKIB1 PE=1 SV=3	[R].GVAPADSPEAPRR.[S]	1xPhospho [S7(100)]	23.9085	23.3737	18.524	18.6519	15.8602	21.7883	21.0562	23.3736	21.403	17.3099	23.0055	23.1428	21.6666	19.2556	20.5445	22.11	21.9884	18.3083	18.2579		22.1838	22.5603	21.653	19.2679		23.3999	22.005	22.3105	20.759	20.1546	21.9924	22.4698	20.9066	19.3403		23.017	23.2913	20.8607	20.7852		19.6162	21.0837	19.3577
Q8IWZ3	Q8IWZ3 [2278-2312]		Ankyrin repeat and KH domain-containing protein 1 OS=Homo sapiens OX=9606 GN=ANKHD1 PE=1 SV=1	[R].VSTSPVGLPSIDPSGSSPSSSSAPLASFSGIPGTR.[V]	1xPhospho [S/T]	18.7725					17.7381		21.1339															18.4352
Q8IWZ3	Q8IWZ3 [1675-1681]	Q8IWZ3 1xPhospho [S1679(100)]	Ankyrin repeat and KH domain-containing protein 1 OS=Homo sapiens OX=9606 GN=ANKHD1 PE=1 SV=1	[K].LNLTSPK.[R]	1xPhospho [S5(100)]	21.7003	21.3252	16.2093	17.0303	17.1706	22.0698	21.4024	23.6258	21.0476	19.3173	18.5795	19.3786				18.4132	18.8519				21.7522	22.3179	19.8424			19.2404		19.9222	18.1235	17.4826	18.8619	17.146	18.5343		16.3541	18.11	17.3884		17.7568			19.9891		16.8145
Q86XL3	Q86XL3 [660-673]	Q86XL3 1xPhospho [S662(100)]	Ankyrin repeat and LEM domain-containing protein 2 OS=Homo sapiens OX=9606 GN=ANKLE2 PE=1 SV=4	[R].NNSPPTVGAFGHTR.[C]	1xPhospho [S3(100)]	21.3038	20.9707				21.0232		22.0884			19.4634	19.8303		20.8686		20.7996	20.7344		17.3684		21.8675	22.5122						19.2321			21.2008	18.898		15.8158			17.6538		16.8579		16.0128	19.423	16.5333
Q86XL3	Q86XL3 [263-271]	Q86XL3 1xPhospho [S268(100)]	Ankyrin repeat and LEM domain-containing protein 2 OS=Homo sapiens OX=9606 GN=ANKLE2 PE=1 SV=4	[K].TSLPLSPVK.[T]	1xPhospho [S6(100)]		18.2543		15.5067		19.7295		20.604	18.4242	17.3604						17.9809		15.6082			18.161	19.8051	17.2055					17.9056	14.575		17.3672								17.8535			17.3303
Q92625	Q92625 [622-655]		Ankyrin repeat and SAM domain-containing protein 1A OS=Homo sapiens OX=9606 GN=ANKS1A PE=1 SV=4	[R].SLSKSDSDLLTCSPTEDATMGSRSESLSNCSIGK.[K]	2xCarbamidomethyl [C12;C30];2xPhospho [S/T]	22.9444	21.0214											15.8185
Q92625	Q92625 [622-644]		Ankyrin repeat and SAM domain-containing protein 1A OS=Homo sapiens OX=9606 GN=ANKS1A PE=1 SV=4	[R].SLSKSDSDLLTCSPTEDATMGSR.[S]	1xCarbamidomethyl [C12];1xOxidation [M20];1xPhospho [S/T]	25.9668	24.822											18.3506			20.7014	22.6853				23.8239	24.0587									19.5589					19.6431	21.1913
Q92625	Q92625 [622-644]	Q92625 1xPhospho [S626(99.7)]	Ankyrin repeat and SAM domain-containing protein 1A OS=Homo sapiens OX=9606 GN=ANKS1A PE=1 SV=4	[R].SLSKSDSDLLTCSPTEDATMGSR.[S]	1xCarbamidomethyl [C12];1xPhospho [S5(99.7)]	26.1332	24.9993	16.9378						16.8059				18.0142			20.7882	21.3254				23.6381	24.6056	18.7536								21.2963	19.329	18.2255			20.4041	20.8784					19.7385
Q92625	Q92625 [674-688]	Q92625 1xPhospho [S677(99.6)]	Ankyrin repeat and SAM domain-containing protein 1A OS=Homo sapiens OX=9606 GN=ANKS1A PE=1 SV=4	[K].IMSSIGEGIDFSQER.[Q]	1xPhospho [S4(99.6)]	20.7055	20.2086														20.1551	19.983				20.6909	21.9266		17.818										17.6073								19.8748
Q92625	Q92625 [674-688]	Q92625 1xPhospho [S677(99.6)]	Ankyrin repeat and SAM domain-containing protein 1A OS=Homo sapiens OX=9606 GN=ANKS1A PE=1 SV=4	[K].IMSSIGEGIDFSQER.[Q]	1xOxidation [M2];1xPhospho [S4(99.6)]	21.2513	19.0319				18.8027		19.8995								21.7792	21.7682				21.9756	22.3193																				20.8971
Q92625	Q92625 [579-600]		Ankyrin repeat and SAM domain-containing protein 1A OS=Homo sapiens OX=9606 GN=ANKS1A PE=1 SV=4	[R].SHPETLTHTASPHPGGAEEGDR.[S]		25.3126	24.641						22.1231						18.0451	20.2068	21.0405	22.0799				21.2822	23.3887	19.886								21.0622	18.6556				20.2527	21.9416					19.8581		16.9538
Q92625	Q92625 [885-896]		Ankyrin repeat and SAM domain-containing protein 1A OS=Homo sapiens OX=9606 GN=ANKS1A PE=1 SV=4	[R].HDSLHDPAAPSR.[A]		22.0769	22.0237
Q92625	Q92625 [885-896]	Q92625 1xPhospho [S887(100)]	Ankyrin repeat and SAM domain-containing protein 1A OS=Homo sapiens OX=9606 GN=ANKS1A PE=1 SV=4	[R].HDSLHDPAAPSR.[A]	1xPhospho [S3(100)]	22.6823	22.8365							18.0215							19.7774	19.0614		16.9038		22.0928	23.2225	19.4614	18.9876	17.0504						18.5417	17.3727										20.0054	18.2974
Q92625	Q92625 [661-673]	Q92625 1xPhospho [S663(100)]	Ankyrin repeat and SAM domain-containing protein 1A OS=Homo sapiens OX=9606 GN=ANKS1A PE=1 SV=4	[K].SPSFASEWDEIEK.[I]	1xPhospho [S3(100)]	27.9665	27.3739	20.5163	19.8644	20.5118	22.6592		23.5408	20.7615	19.5216	20.3076	21.5116	17.6326		17.196	25.4589	25.3249		20.9033		25.5015	26.1978	22.1501	21.0578	20.0953	22.2363	20.5449	20.7262	18.8027	18.2961	23.2787	21.8735	20.6397	19.6156	19.4731	23.0074	25.3309	20.5064	19.2548		16.9137	24.3061	22.5488	22.2531
Q92625	Q92625 [883-896]	Q92625 1xPhospho [S887(100)]	Ankyrin repeat and SAM domain-containing protein 1A OS=Homo sapiens OX=9606 GN=ANKS1A PE=1 SV=4	[R].RRHDSLHDPAAPSR.[A]	1xPhospho [S5(100)]	22.4931	22.377																				24.1366
Q92625	Q92625 [824-843]		Ankyrin repeat and SAM domain-containing protein 1A OS=Homo sapiens OX=9606 GN=ANKS1A PE=1 SV=4	[K].RIIASLADRPYEEPPQKPPR.[F]		23.0138															17.2764						17.8235															17.8921
Q92625	Q92625 [884-896]		Ankyrin repeat and SAM domain-containing protein 1A OS=Homo sapiens OX=9606 GN=ANKS1A PE=1 SV=4	[R].RHDSLHDPAAPSR.[A]		24.5792	24.1024	17.9592	19.5933	19.2634						20.1748	17.7612			20.1929		18.4897						19.5445			18.8099					20.2033					18.6379	20.8017					21.0623
Q92625	Q92625 [884-896]	Q92625 1xPhospho [S887(100)]	Ankyrin repeat and SAM domain-containing protein 1A OS=Homo sapiens OX=9606 GN=ANKS1A PE=1 SV=4	[R].RHDSLHDPAAPSR.[A]	1xPhospho [S4(100)]	25.1746	24.5473				20.7007		22.2955	20.672							22.2898	21.9501		19.1856		24.3977	25.6532	21.1158	20.232							21.0642	19.6301		19.3128		21.2011	21.4546					21.3415	20.7387	16.5207
Q92625	Q92625 [645-655]	Q92625 1xPhospho [S647(100)]	Ankyrin repeat and SAM domain-containing protein 1A OS=Homo sapiens OX=9606 GN=ANKS1A PE=1 SV=4	[R].SESLSNCSIGK.[K]	1xCarbamidomethyl [C7];1xPhospho [S3(100)]	28.9541	28.5633	21.5577	20.8246	20.2693	22.2826	21.444	22.0852			21.2139	21.1178	22.1983	19.7375	21.2666	25.9831	26.4724	17.2582	19.2086		26.8308	27.573	22.4368	20.3609	18.7982	23.3269		19.9956			24.3268	22.93	20.5943	19.1851		24.7084	26.3632	20.2345	20.6324	15.3341	18.1734	24.19	20.851	20.2745
Q92625	Q92625 [626-655]		Ankyrin repeat and SAM domain-containing protein 1A OS=Homo sapiens OX=9606 GN=ANKS1A PE=1 SV=4	[K].SDSDLLTCSPTEDATMGSRSESLSNCSIGK.[K]	2xCarbamidomethyl [C8;C26];1xOxidation [M16];2xPhospho [S/T]	21.3918	19.9955														20.2769	20.4432																			18.1203	22.0753
Q92625	Q92625 [626-655]		Ankyrin repeat and SAM domain-containing protein 1A OS=Homo sapiens OX=9606 GN=ANKS1A PE=1 SV=4	[K].SDSDLLTCSPTEDATMGSRSESLSNCSIGK.[K]	2xCarbamidomethyl [C8;C26];2xPhospho [S/T]	23.5914	22.8104														20.5569	17.8183				18.617															18.3897	20.9868
Q92625	Q92625 [626-644]	Q92625 1xPhospho [S628(99.6)]	Ankyrin repeat and SAM domain-containing protein 1A OS=Homo sapiens OX=9606 GN=ANKS1A PE=1 SV=4	[K].SDSDLLTCSPTEDATMGSR.[S]	1xCarbamidomethyl [C8];1xOxidation [M16];1xPhospho [S3(99.6)]	26.5953	26.4835	21.2095	17.6105		20.3112		19.2049			19.5335		21.4459	19.1201	20.9667	24.0287	24.2114	16.458	16.612	16.3231	24.3528	24.8448	20.4223	21.1155	15.2448	21.4526	18.7387				22.1163	20.995	19.2866			22.6957	24.9421	18.4953	19.8456		19.6952	23.1672	21	19.4948
Q92625	Q92625 [626-644]		Ankyrin repeat and SAM domain-containing protein 1A OS=Homo sapiens OX=9606 GN=ANKS1A PE=1 SV=4	[K].SDSDLLTCSPTEDATMGSR.[S]	1xCarbamidomethyl [C8];1xPhospho [S/T]	25.8066	25.983	18.807	19.273	18.9403		16.9505	19.4827		18.8937	17.7757	17.8154	19.5703		20.2897	22.2127	22.0406				23.164	24.3139	19.6919	17.3442	14.9383	19.7167	18.2904				21.2902	19.7627				21.2718	23.3051		16.2289			21.6373	18.5179	19.4863
Q92625	Q92625 [314-335]	Q92625 1xPhospho [T318(100)]	Ankyrin repeat and SAM domain-containing protein 1A OS=Homo sapiens OX=9606 GN=ANKS1A PE=1 SV=4	[K].EVDKTPPPQPPLISSMDSISQK.[S]	1xPhospho [T5(100)]	20.8086	21.0703								17.1188						18.1247					19.9465	20.6117									22.1589	20.7732	17.4719										16.3178
Q92625	Q92625 [579-604]		Ankyrin repeat and SAM domain-containing protein 1A OS=Homo sapiens OX=9606 GN=ANKS1A PE=1 SV=4	[R].SHPETLTHTASPHPGGAEEGDRSGAR.[S]		22.6866	21.8863
Q92625	Q92625 [645-655]	Q92625 2xPhospho [S647(100);S652(100)]	Ankyrin repeat and SAM domain-containing protein 1A OS=Homo sapiens OX=9606 GN=ANKS1A PE=1 SV=4	[R].SESLSNCSIGK.[K]	1xCarbamidomethyl [C7];2xPhospho [S3(100);S8(100)]	22.1026	22.2687					18.4295									19.2295	19.5393		17.1156		20.7006	21.7707									19.5637						19.8356					17.589
Q92625	Q92625 [645-656]	Q92625 1xPhospho [S647(100)]	Ankyrin repeat and SAM domain-containing protein 1A OS=Homo sapiens OX=9606 GN=ANKS1A PE=1 SV=4	[R].SESLSNCSIGKK.[R]	1xCarbamidomethyl [C7];1xPhospho [S3(100)]	20.0853	21.375	18.1689	18.7326	16.1288				18.9722	16.6291	17.287	20.2386	18.469	17.6343	18.4533						18.2481	18.4436				19.306				16.5929										14.6127	18.1355
Q92625	Q92625 [645-656]	Q92625 2xPhospho [S647(100);S652(99.5)]	Ankyrin repeat and SAM domain-containing protein 1A OS=Homo sapiens OX=9606 GN=ANKS1A PE=1 SV=4	[R].SESLSNCSIGKK.[R]	1xCarbamidomethyl [C7];2xPhospho [S3(100);S8(99.5)]	22.4704	21.8949			15.5151				20.0782	15.5603					17.268	19.6251	20.1182				21.4345	22.6677							18.2979						18.0463	18.8638	20.1793	19.2407		17.1501
Q92625	Q92625 [579-600]		Ankyrin repeat and SAM domain-containing protein 1A OS=Homo sapiens OX=9606 GN=ANKS1A PE=1 SV=4	[R].SHPETLTHTASPHPGGAEEGDR.[S]	1xPhospho [T/S]	20.684																18.5533				19.9422	22.554
Q9H8Y5	Q9H8Y5 [390-400]	Q9H8Y5 1xPhospho [S398(100)]	Ankyrin repeat and zinc finger domain-containing protein 1 OS=Homo sapiens OX=9606 GN=ANKZF1 PE=1 SV=1	[K].EALGQNEESPK.[Q]	1xPhospho [S9(100)]	20.1419	20.4294				18.4287		20.1198	18.7431		19.7152	18.5552			16.3123						19.0911										20.3863	18.8979					18.8341
Q6UB99	Q6UB99 [406-425]		Ankyrin repeat domain-containing protein 11 OS=Homo sapiens OX=9606 GN=ANKRD11 PE=1 SV=3	[R].ILSDTSDEEDASVTVGTGEK.[L]	1xPhospho [S/T]																															20.2597
Q6UB99	Q6UB99 [504-510]	Q6UB99 1xPhospho [S505(100)]	Ankyrin repeat domain-containing protein 11 OS=Homo sapiens OX=9606 GN=ANKRD11 PE=1 SV=3	[K].GSPLVLK.[D]	1xPhospho [S2(100)]	20.8619	20.494	17.9252	16.164	16.6748	19.647		21.3843	18.847	17.3007	18.457	19.1712									20.9089	20.951	19.4923					19.4581	17.0598	16.7063	21.5844	19.5782	19.3882		17.6178
Q6UB99	Q6UB99 [1790-1796]	Q6UB99 1xPhospho [S1792(100)]	Ankyrin repeat domain-containing protein 11 OS=Homo sapiens OX=9606 GN=ANKRD11 PE=1 SV=3	[R].SVSVDIR.[R]	1xPhospho [S3(100)]	19.7247	19.4357	16.698			19.473		21.5951	18.4319	14.7946											20.2275	20.3669	18.4432					18.2167			20.2193	18.923	18.1									17.5514
Q6UB99	Q6UB99 [273-286]	Q6UB99 1xPhospho [S276(98.8)]	Ankyrin repeat domain-containing protein 11 OS=Homo sapiens OX=9606 GN=ANKRD11 PE=1 SV=3	[K].VANSPTMVNLLLGK.[G]	1xPhospho [S4(98.8)]		17.8618																				17.7087									19.1339	16.4746
Q6ZTN6	Q6ZTN6 [462-483]	Q6ZTN6 1xPhospho [T469(100)]	Ankyrin repeat domain-containing protein 13D OS=Homo sapiens OX=9606 GN=ANKRD13D PE=1 SV=2	[R].GPGSPPRTPPAPGPPSFEEQLR.[L]	1xPhospho [T8(100)]	21.0425	21.0221	19.8103					23.1935	19.4377												20.4773	20.8805	20.4705					18.9497			18.6207		19.4341						18.0656
Q6ZTN6	Q6ZTN6 [462-483]	Q6ZTN6 2xPhospho [S465(100);T469(100)]	Ankyrin repeat domain-containing protein 13D OS=Homo sapiens OX=9606 GN=ANKRD13D PE=1 SV=2	[R].GPGSPPRTPPAPGPPSFEEQLR.[L]	2xPhospho [S4(100);T8(100)]	20.4413	20.8741	15.8283			21.5727					17.4593	19.2499				21.247	19.4723				21.4514										20.7536					17.9952	20.6279
O75179	O75179 [2058-2070]	O75179 1xPhospho [S2067(100)]	Ankyrin repeat domain-containing protein 17 OS=Homo sapiens OX=9606 GN=ANKRD17 PE=1 SV=3	[R].NSPLDCGSASPNK.[V]	1xCarbamidomethyl [C6];1xPhospho [S10(100)]	21.0847	21.174				20.5369		20.9925			17.5467	18.1683				18.6757	18.8544				20.5008	21.2422						17.6195			21.3563	18.8963				17.4507
O75179	O75179 [4-44]	O75179 1xPhospho [T5(99.3)]	Ankyrin repeat domain-containing protein 17 OS=Homo sapiens OX=9606 GN=ANKRD17 PE=1 SV=3	[K].ATVPVAAATAAEGEGSPPAVAAVAGPPAAAEVGGGVGGSSR.[A]	1xPhospho [T2(99.3)]	20.8984	21.4164	16.4765			19.3776		21.1615								18.2674					20.0309							16.8872			18.5927		18.4214
O75179	O75179 [2036-2057]	O75179 1xPhospho [S2047(100)]	Ankyrin repeat domain-containing protein 17 OS=Homo sapiens OX=9606 GN=ANKRD17 PE=1 SV=3	[K].EHYPVSSPSSPSPPAQPGGVSR.[N]	1xPhospho [S12(100)]	22.1056	22.1254				19.5825	19.5547	20.7637			19.5628	21.5784	16.6105		16.4701	19.7408	19.0721			18.8535	18.9709	21.1088		17.8828	15.9103		19.1172		18.5158		21.8684	20.3153		18.6067			19.9203			19.3125			17.8783
O75179	O75179 [1705-1711]	O75179 1xPhospho [S1709(100)]	Ankyrin repeat domain-containing protein 17 OS=Homo sapiens OX=9606 GN=ANKRD17 PE=1 SV=3	[K].LTVASPK.[R]	1xPhospho [S5(100)]	22.4838	21.8035	16.7333	16.2587	17.0887	22.1486	21.5602	23.4195	21.1593	19.6127	19.1204	19.0513	14.9756			20.2948	20.0769				22.3184	22.726	20.9972	19.8261				20.8432	19.0904	17.942	20.1713	19.4186	18.744	17.37	16.7605	20.0299	18.9053	16.2729	18.6201			20.1286
Q9UPS8	Q9UPS8 [627-636]	Q9UPS8 1xPhospho [S631(100)]	Ankyrin repeat domain-containing protein 26 OS=Homo sapiens OX=9606 GN=ANKRD26 PE=1 SV=4	[K].ESVNSPVFGK.[A]	1xPhospho [S5(100)]						19.8288			17.9045	16.8197				15.2668		18.8901	18.5819		19.4883		18.2247	18.4608	16.609	17.7459											17.1189						17.4212		16.9013
Q96NW4	Q96NW4 [960-976]	Q96NW4 1xPhospho [S962(100)]	Ankyrin repeat domain-containing protein 27 OS=Homo sapiens OX=9606 GN=ANKRD27 PE=1 SV=2	[R].DRSVPNLTEGSLHEPGR.[Q]	1xPhospho [S3(100)]	20.264	19.8178				19.0069		21.0563	17.5034		17.0518	17.7265				19.4813	19.3878				21.0597	21.9052	18.5354					17.829														17.2492
Q8N283	Q8N283 [252-274]	Q8N283 1xPhospho [S271(100)]	Ankyrin repeat domain-containing protein 35 OS=Homo sapiens OX=9606 GN=ANKRD35 PE=2 SV=2	[R].LVQHPDLASQASPSEPQAGSPPK.[S]	1xPhospho [S20(100)]						20.1228		21.6029		17.4211						21.9784	21.7691	17.8752								20.9271	21.2912										21.9393
Q6NXT1	Q6NXT1 [57-66]	Q6NXT1 1xPhospho [S63(100)]	Ankyrin repeat domain-containing protein 54 OS=Homo sapiens OX=9606 GN=ANKRD54 PE=1 SV=2	[R].ASGGAQSPLR.[Y]	1xPhospho [S7(100)]	23.6827	22.9121		19.4725		21.8122	21.5106	24.1204	21.8324	19.1081	21.0119	21.1872	19.1996	18.1741	19.6636	22.2651	22.4103		18.5745		24.2915	24.9829	22.7892	21.7949		21.5397		22.227	20.9083	19.9243		20.8588	21.7943	20.6291	18.6684	18.8425		18.5621	20.3284	13.5505	20.1408	20.9388	19.4079
Q53LP3	Q53LP3 [207-217]		Ankyrin repeat domain-containing protein SOWAHC OS=Homo sapiens OX=9606 GN=SOWAHC PE=1 SV=1	[R].DLVMGSSPQLK.[R]	1xOxidation [M4];1xPhospho [S]								18.7975								19.8622	19.3969				20.7473	20.4626							15.8684
P16157	P16157 [777-787]	P16157 1xPhospho [S781(100)]	Ankyrin-1 OS=Homo sapiens OX=9606 GN=ANK1 PE=1 SV=3	[R].LGYISVTDVLK.[V]	1xPhospho [S5(100)]					18.6337				19.0019	17.4716																				19.1016					14.8658
P16157	P16157 [1655-1678]	P16157 1xPhospho [S1666(100)]	Ankyrin-1 OS=Homo sapiens OX=9606 GN=ANK1 PE=1 SV=3	[K].RQDDATGAGQDSENEVSLVSGHQR.[G]	1xPhospho [S12(100)]	20.2005	19.1821	17.6543		16.8982							18.9568	16.632	16.9492					17.2734	17.4338								20.9551	16.2574	18.0019				17.2868								21.0775	19.4454	17.7954
P16157	P16157 [1376-1385]	P16157 1xPhospho [T1378(100)]	Ankyrin-1 OS=Homo sapiens OX=9606 GN=ANK1 PE=1 SV=3	[R].RRTPTPLALR.[Y]	1xPhospho [T3(100)]	23.7906	23.0345	23.1711	22.7854	21.3106		17.7507	24.5393	21.8859	19.4111	22.2984	24.4839	22.2123	21.9657	21.5805		17.2585	20.1454	20.31	20.9228	19.8999	19.8268	23.3933	21.8584	17.1461	20.6944	20.7759	24.8304	22.5317	23.0853	21.5725	21.3229	22.2566	20.8629	19.7926	20.8452	20.5836	20.9644	20.0737	17.0466	21.5637	25.5126	24.9406	23.8757
P16157	P16157 [776-787]	P16157 1xPhospho [S781(100)]	Ankyrin-1 OS=Homo sapiens OX=9606 GN=ANK1 PE=1 SV=3	[K].RLGYISVTDVLK.[V]	1xPhospho [S6(100)]	20.9028	20.1404	19.8209			17.5635		21.2923			18.8025	24.7415	19.8513	20.3572							17.8315		20.5502			19.5504	17.3885	20.7974			20.0655	20.9614	17.5968			20.3866	20.1815	18.1951				23.9967	21.6695
P16157	P16157 [832-841]	P16157 1xPhospho [S834(100)]	Ankyrin-1 OS=Homo sapiens OX=9606 GN=ANK1 PE=1 SV=3	[R].RDSRDVDEEK.[E]	1xPhospho [S3(100)]		22.5162	22.7767	21.3639	18.7052			21.7408	19.772	18.0158	24.5191	23.3111	24.0603	21.4632	22.9801			21.312					23.3511	21.6257	19.7626		20.6457	24.492	22.4326	22.5582			20.428		17.0396	14.6759			19.6917		20.8855	23.7925	24.3014	22.8069
P16157	P16157 [1683-1695]	P16157 1xPhospho [S1686(99.7)]	Ankyrin-1 OS=Homo sapiens OX=9606 GN=ANK1 PE=1 SV=3	[R].ITHSPTVSQVTER.[S]	1xPhospho [S4(99.7)]	24.2009	23.6362	23.3399	23.2102	22.6913	18.7874	19.1826	24.9961	23.4865	21.0423	22.5262	23.6524	22.7815	21.9244	22.7025		18.0472	21.6511	20.3635	18.7769	22.4506		23.3703	21.7658	18.9932	20.4617	18.8896	25.4608	23.3632	23.4769	22.4997	22.4788	22.5095	22.4283	20.4633	19.829	19.7802	20.0096	20.521	16.1245	20.8531	25.812	24.7658	23.884
P16157	P16157 [959-974]	P16157 1xPhospho [T961(100)]	Ankyrin-1 OS=Homo sapiens OX=9606 GN=ANK1 PE=1 SV=3	[K].LSTPPPLAEEEGLASR.[I]	1xPhospho [T3(100)]	20.1889	20.6663	20.1097	20.2601	20.3082			22.0814	17.7854	15.0571	21.8887	23.8667	22.1434	20.9726	21.7241			16.14					21.4591	20.5792	19.21	19.2736	20.5383	23.2726	20.6791	21.0876	19.6538	19.0041	18.9385			18.5805	18.7113	20.6884			17.3803	24.5218	23.288	22.7016
P16157	P16157 [829-841]	P16157 1xPhospho [S834(100)]	Ankyrin-1 OS=Homo sapiens OX=9606 GN=ANK1 PE=1 SV=3	[K].AERRDSRDVDEEK.[E]	1xPhospho [S6(100)]		19.4965				19.1196						19.4468	18.4147	20.7674		19.9998			19.069					19.6863		20.0178	19.3883	17.9234				20.7489	19.8166			19.0215	20.4595					17.2139	22.5531	18.6162
P16157	P16157 [1369-1385]	P16157 1xPhospho [T1378(98.6)]	Ankyrin-1 OS=Homo sapiens OX=9606 GN=ANK1 PE=1 SV=3	[K].GSGAEDRRRTPTPLALR.[Y]	1xPhospho [T10(98.6)]									17.2977			16.891																20.0291														20.8098
P16157	P16157 [1378-1385]	P16157 1xPhospho [T1378(100)]	Ankyrin-1 OS=Homo sapiens OX=9606 GN=ANK1 PE=1 SV=3	[R].TPTPLALR.[Y]	1xPhospho [T1(100)]	18.1842	18.9883	19.6017	21.3567	15.1113			20.8721	20.3332	19.1913	19.3186	20.3914	18.5436	20.5843	19.9338			15.9508	19.0581	19.0086			20.4116	19.9922	19.5825			20.4285	20.8005	21.0218			17.4783	19.5753	18.6231						19.287		22.3041	21.8116
P16157	P16157 [1424-1434]	P16157 1xPhospho [S1428(100)]	Ankyrin-1 OS=Homo sapiens OX=9606 GN=ANK1 PE=1 SV=3	[R].ELQFSVEDINR.[I]	1xPhospho [S5(100)]	19.1925		15.7893								17.3399	19.5159	14.8934															18.3552														20.3094
P16157	P16157 [1-8]	P16157 1xMet-loss [N-Term];1xPhospho [S4(100)]	Ankyrin-1 OS=Homo sapiens OX=9606 GN=ANK1 PE=1 SV=3	[-].MPYSVGFR.[E]	1xMet-loss [N-Term];1xPhospho [S4(100)]	21.4857	21.5709	17.1361					19.2916	16.8919		19.7979	20.7474	15.044					15.7063			19.8019	18.0378				21.5421	21.6281	20.3801		17.485	19.828	19.6136				20.298	19.5953	18.5479				20.0874
Q01484	Q01484 [29-37]	Q01484 1xPhospho [S31(100)]	Ankyrin-2 OS=Homo sapiens OX=9606 GN=ANK2 PE=1 SV=4	[K].SDSNASFLR.[A]	1xPhospho [S3(100)]	24.8108	24.3118	18.2061	18.4542	17.5234	19.1968	18.0506		17.0681				16.997		15.4248	22.9679	22.6915	17.1951			23.8162	24.4242	21.8211	20.3468		20.1637		19.6006			20.625	20.2271	16.9472			18.8602	20.5044	22.5282	20.7492		20.823	17.9989
Q01484	Q01484 [29-37]	Q01484 2xPhospho [S31(100);S34(100)]	Ankyrin-2 OS=Homo sapiens OX=9606 GN=ANK2 PE=1 SV=4	[K].SDSNASFLR.[A]	2xPhospho [S3(100);S6(100)]	23.3921	21.97														21.2278	21.2797				23.3335	23.952	19.9359								17.5299	17.9542					19.3302	18.2255	17.8016
Q12955	Q12955 [39-47]	Q12955 1xPhospho [S39(100)]	Ankyrin-3 OS=Homo sapiens OX=9606 GN=ANK3 PE=1 SV=3	[K].SDANASYLR.[A]	1xPhospho [S1(100)]						18.9478	18.6148	19.5036								20.1272	19.3945
Q12955	Q12955 [1457-1466]	Q12955 1xPhospho [S1459(100)]	Ankyrin-3 OS=Homo sapiens OX=9606 GN=ANK3 PE=1 SV=3	[R].RQSFASLALR.[K]	1xPhospho [S3(100)]	18.4759	19.179	16.1057		17.3361	21.4734		23.3143	20.2678		17.4411	19.3954				22.101	20.8478	19.9273			19.8673	20.5156						18.4705		17.3566			18.1436						19.5825			19.0197
Q12955;Q01484	Q12955 [806-816];Q01484 [804-814]	Q12955 1xPhospho [S810(99.8)];Q01484 1xPhospho [S808(99.8)]	Ankyrin-3 OS=Homo sapiens OX=9606 GN=ANK3 PE=1 SV=3;Ankyrin-2 OS=Homo sapiens OX=9606 GN=ANK2 PE=1 SV=4	[R].LGYISVVDTLK.[IV]	1xPhospho [S5(99.8)]				17.9462											21.4302										18.2587				19.0235															22.1875
P04083	P04083 [59-71]		Annexin A1 OS=Homo sapiens OX=9606 GN=ANXA1 PE=1 SV=2	[K].GVDEATIIDILTK.[R]		18.4892	18.2149				17.567		19.0018				17.3883		16.4333					17.1286				16.6508									15.7154		15.8415		19.5376	18.4111				15.5947	16.5881	16.109
P04083	P04083 [186-204]		Annexin A1 OS=Homo sapiens OX=9606 GN=ANXA1 PE=1 SV=2	[K].GDRSEDFGVNEDLADSDAR.[A]		22.8566	19.9049	17.4586	17.3984	18.0059	18.945	17.545				17.7773	20.2188			18.2596		18.3346	14.6614			19.1511	21.3008		17.8559			17.9747		17.508	15.3924		20.9611	17.5406			21.8313	22.009	18.9126	20.4772		20.4291	18.7948	17.3466	18.6635
P04083	P04083 [129-144]		Annexin A1 OS=Homo sapiens OX=9606 GN=ANXA1 PE=1 SV=2	[K].GLGTDEDTLIEILASR.[T]								15.9555							16.0175					17.3964	16.5069					15.2025															15.4649			16.372
P04083	P04083 [30-53]		Annexin A1 OS=Homo sapiens OX=9606 GN=ANXA1 PE=1 SV=2	[K].GGPGSAVSPYPTFNPSSDVAALHK.[A]		19.9718	19.2604																																		19.6284	19.408	18.1678
P04083	P04083 [30-53]	P04083 1xPhospho [S37(99.5)]	Annexin A1 OS=Homo sapiens OX=9606 GN=ANXA1 PE=1 SV=2	[K].GGPGSAVSPYPTFNPSSDVAALHK.[A]	1xPhospho [S8(99.5)]	21.3274	21.6618		15.6705		20.7999					17.3568	18.0269				18.9487					20.7142	18.962	18.5249			18.4229	17.9031									24.3458	22.5552	19.6639	21.9624
P04083	P04083 [167-177]		Annexin A1 OS=Homo sapiens OX=9606 GN=ANXA1 PE=1 SV=2	[K].DITSDTSGDFR.[N]		19.5437	19.5542	17.711	17.6587	17.2627	18.5264		18.9223	17.1713	16.7715	17.943	18.8208	17.9973	18.6724		18.8409		15.9677	18.4227		18.0374			18.882		17.9579	19.0369	17.8025	15.4798	17.7268		18.8345	17.2566	18.8426	17.8555	19.9787	20.0388	18.5886	18.6095		18.0101		19.3774
P04083	P04083 [114-124]		Annexin A1 OS=Homo sapiens OX=9606 GN=ANXA1 PE=1 SV=2	[K].TPAQFDADELR.[A]		20.2868	19.2186	17.4862	17.9247	17.5915	20.1735	17.7355	19.199	17.485	17.3481	20.3731	18.8524		18.0039	16.592	17.0311			18.0437	17.6966				18.6287	17.1523					17.7023	19.1234	17.4178	17.5589			20.1207	19.9271	19.6695	19.4393	17.1122	18.6029			18.0874
P04083	P04083 [215-228]		Annexin A1 OS=Homo sapiens OX=9606 GN=ANXA1 PE=1 SV=2	[K].GTDVNVFNTILTTR.[S]		19.2861	18.3335	16.6961					19.3327						14.7135					16.0041								16.6236	15.5737				16.8472	16.5397			19.558	18.0629	17.3155	16.931		16.3883	17.4012	15.1939
P04083	P04083 [178-185]		Annexin A1 OS=Homo sapiens OX=9606 GN=ANXA1 PE=1 SV=2	[R].NALLSLAK.[G]		18.8465	18.4188	17.3374	17.8028	17.7315	18.4825	17.3034	19.6415	18.0395	16.8754	18.1429	18.5322	16.6528		17.479						17.1882		17.2748		17.2174		17.8187	16.8957	17.1931	18.122		17.8189	17.4638		17.0787	18.9668	19.0669	18.6888	18.5427	16.6235		17.2296		18.6478
P50995	P50995 [480-495]		Annexin A11 OS=Homo sapiens OX=9606 GN=ANXA11 PE=1 SV=1	[K].SLYHDISGDTSGDYRK.[I]		20.7206	21.012		18.9278	15.8692	19.7652	16.9135	19.0166			18.793	19.2424	18.7607	19.865	17.6596	20.1761	21.0132		20.471		18.1362	21.6173		21.4662		21.9349	20.9242					20.3447	19.1963	22.1351		20.2875	19.0465	18.3742			19.5482	17.6146	20.592
P07355	P07355 [314-324]		Annexin A2 OS=Homo sapiens OX=9606 GN=ANXA2 PE=1 SV=2	[K].SLYYYIQQDTK.[G]			17.9865	15.5722			19.391		19.7426	16.9594		18.1317	18.1934				19.5292	19.2543				18.0396	18.0991				20.4838	19.6192			17.6259		17.9857	17.1307			20.265	20.0067	19.8889				18.0581
P07355	P07355 [50-63]		Annexin A2 OS=Homo sapiens OX=9606 GN=ANXA2 PE=1 SV=2	[K].GVDEVTIVNILTNR.[S]				14.2898			18.8379		20.1256						17.0445		16.4197			17.6815				18.1914				16.5895				17.0328	17.5429	14.7687	16.6399		19.6595	18.3793	14.6461			16.2134	17.1575	16.7663
P07355	P07355 [179-196]		Annexin A2 OS=Homo sapiens OX=9606 GN=ANXA2 PE=1 SV=2	[R].RAEDGSVIDYELIDQDAR.[D]									19.5684								17.9472	18.1865					18.2281					17.7116									18.4536	20.7624	18.8328
P07355	P07355 [11-28]	P07355 1xPhospho [S26(100)]	Annexin A2 OS=Homo sapiens OX=9606 GN=ANXA2 PE=1 SV=2	[K].LSLEGDHSTPPSAYGSVK.[A]	1xPhospho [S16(100)]	23.5283	23.6179	18.3317	17.2025	19.4464	25.5615	23.2924	26.034	23.6914	22.5138	22.9909	23.6072	17.8034			24.7745	24.6767	22.1464	22.7462	21.5885	24.2144	24.6802	21.1425	20.0966	17.4882	26.09	23.9452	22.4993	18.9464	18.1081	19.6079	23.1687	19.9101	21.2138	16.265	26.58	26.8356	25.4252	23.5516	20.532	22.9097	20.7441	19.569	18.3025
P07355	P07355 [11-28]		Annexin A2 OS=Homo sapiens OX=9606 GN=ANXA2 PE=1 SV=2	[K].LSLEGDHSTPPSAYGSVK.[A]		18.4717	18.1225		17.6584	16.8668	20.084	18.8156	20.6438			16.7614	18.6891	16.972			19.9207	20.7262	15.3853			19.3276	19.6612				20.9762	19.1142	17.4329	15.4355	18.146		19.1056	17.4322		18.0191	20.0031	20.6565	20.4082	17.1191
P07355	P07355 [158-169]		Annexin A2 OS=Homo sapiens OX=9606 GN=ANXA2 PE=1 SV=2	[K].DIISDTSGDFRK.[L]		18.4476		16.909	17.1337	17.5052	20.9962	17.805	20.2049	17.5804	16.6821	18.3008	18.3611	17.8915		17.301	20.3618	22.38	16.1621		17.5907	19.1476	19.7207			16.8061	20.2646	20.2999	17.4072	17.0361	17.8771		19.4411	17.1391	16.1048	17.7506	20.5888	21.3284	20.952	17.7844	16.5791				16.9311
P07355	P07355 [120-135]		Annexin A2 OS=Homo sapiens OX=9606 GN=ANXA2 PE=1 SV=2	[K].GLGTDEDSLIEIICSR.[T]	1xCarbamidomethyl [C14]						18.6627		19.8045						15.8665		15.5393			17.7877				16.4394			17.6497		19.1251						17.3132		19.1295	18.8301		16.126		16.2886		19.4384
P07355	P07355 [136-145]		Annexin A2 OS=Homo sapiens OX=9606 GN=ANXA2 PE=1 SV=2	[R].TNQELQEINR.[V]		18.6364		18.2999	18.8696	18.3041	20.3758		21.0293	19.5677	18.0107	19.0311	19.4795	18.206	19.3446	18.5482	19.9149	20.3793	18.3241	18.3591	18.8697	19.4088	19.7373	18.3963	17.9511	18.9271	20.9855	20.0454	18.7284		19.7206		19.7443	19.3083	18.9052	18.3882	20.2743	21.1445	21.0347	19.5434	18.2942	19.4337	18.4043	18.7531	19.099
P07355	P07355 [105-115]		Annexin A2 OS=Homo sapiens OX=9606 GN=ANXA2 PE=1 SV=2	[K].TPAQYDASELK.[A]				18.2356	18.8467	17.5041	20.811	18.9659	21.5062	19.0523	16.5106	19.3539	19.6509	18.8827	18.3066	16.8887	20.264	20.0672	17.6406	17.6557		19.7015	19.4732	18.1648			21.4209	20.8425	18.0514	17.9238	18.0051	18.3068	19.537	19.3547	18.0739	21.4482	21.3687	21.4657	21.3896	18.2511		18.6367
P07355	P07355 [1-10]	P07355 1xMet-loss+Acetyl [N-Term];1xPhospho [S2(99.7)]	Annexin A2 OS=Homo sapiens OX=9606 GN=ANXA2 PE=1 SV=2	[-].MSTVHEILCK.[L]	1xCarbamidomethyl [C9];1xMet-loss+Acetyl [N-Term];1xPhospho [S2(99.7)]	23.3592	23.4797	20.7224	20.0568	19.8494	22.5403	19.7302	24.1373	21.38	20.4133	20.9724	22.2514	18.736	17.2175	17.4645	22.6415	22.7544	19.7514	21.2499	16.3861	25.1094	25.6775	22.2362	20.5871	19.8675	25.4444	23.3454	22.2854	20.2544	19.9336	22.3436	23.5472	21.7686	20.733	20.6185	25.1659	25.0288	22.4366	22.4338		20.6716	20.5808	19.5254	19.1483
P07355	P07355 [29-37]		Annexin A2 OS=Homo sapiens OX=9606 GN=ANXA2 PE=1 SV=2	[K].AYTNFDAER.[D]				17.3788	18.4709	18.114	18.6353	18.0481	19.8576	18.5202	17.6995	18.3346	18.374	17.0199		17.7957	18.3033	17.8488	17.5917		18.1863	18.1101		17.9112		17.8881	18.8407	18.4281	17.0284	18.3904	18.4668					18.4942	18.6188	19.824	19.2375	18.8746	17.8475	17.5635	18.13		18.5233
P07355	P07355 [120-135]	P07355 1xPhospho [S127(99.3)]	Annexin A2 OS=Homo sapiens OX=9606 GN=ANXA2 PE=1 SV=2	[K].GLGTDEDSLIEIICSR.[T]	1xCarbamidomethyl [C14];1xPhospho [S8(99.3)]						19.8282		20.4195								16.1178	15.0443									18.1619										16.4712	19.0134
P07355	P07355 [69-77]		Annexin A2 OS=Homo sapiens OX=9606 GN=ANXA2 PE=1 SV=2	[R].QDIAFAYQR.[R]		19.0434	17.5521	17.2123		16.0457	20.7094	20.6064	21.4084	18.1793		18.4567	19.0132	16.9861	16.4858	15.908	19.4358	19.7308				20.5175	20.1425	18.0969	17.5009		20.2474	18.8074	19.4516	17.7461			18.0217	18.4964			19.5236	19.8938	20.5099	18.4301		16.8673	18.6131
P07355	P07355 [1-10]	P07355 1xMet-loss+Acetyl [N-Term]	Annexin A2 OS=Homo sapiens OX=9606 GN=ANXA2 PE=1 SV=2	[-].MSTVHEILCK.[L]	1xCarbamidomethyl [C9];1xMet-loss+Acetyl [N-Term]		17.4485	17.467	17.7455	17.6645	20.1617		20.8276	18.3389			18.9412	15.5985	17.6463		19.2689	19.5479			17.2828	18.5482	19.4394		17.1776		20.7817	19.5011		20.5543	17.6285		18.9687	18.7287	18.4481	18.1031	19.9699	20.6844	20.0635			18.0875		16.7305
P07355	P07355 [158-169]	P07355 1xPhospho [S164(99.6)]	Annexin A2 OS=Homo sapiens OX=9606 GN=ANXA2 PE=1 SV=2	[K].DIISDTSGDFRK.[L]	1xPhospho [S7(99.6)]			15.9186			18.3119		20.4146	18.3731	17.5675			16.7478			19.759	19.2122	17.7015					18.5336				18.9388	18.5841								21.3896	21.0979	19.1952	17.9395
P07355	P07355 [38-47]		Annexin A2 OS=Homo sapiens OX=9606 GN=ANXA2 PE=1 SV=2	[R].DALNIETAIK.[T]			17.9514	18.1594	17.8694	18.0643	18.8462		20.538	18.5706	18.3351	18.0851	18.0393	17.8512	18.6957	17.9163	18.545	18.3242	17.9943	18.6283		17.8304	18.7983	17.3104	18.1807	17.9993		18.8498	17.8157	18.3055	18.926		18.4008	18.2375	18.3559	18.4747	19.2192	19.4708	19.1553	18.2295		18.7747	17.5935	18.7196	18.6209
P07355	P07355 [158-168]		Annexin A2 OS=Homo sapiens OX=9606 GN=ANXA2 PE=1 SV=2	[K].DIISDTSGDFR.[K]			17.1263	17.5632			18.6595		20.6229				18.1294	16.7981			17.9661	17.7878	16.7694			17.818	17.9323	17.4697			20.5051	18.4238	17.4596					17.6035			18.4255	18.613	18.3977	17.1724
P07355	P07355 [180-196]		Annexin A2 OS=Homo sapiens OX=9606 GN=ANXA2 PE=1 SV=2	[R].AEDGSVIDYELIDQDAR.[D]									18.7044				17.5544															17.6407							16.0491		18.8388	17.7619	17.6197
P07355	P07355 [82-88]		Annexin A2 OS=Homo sapiens OX=9606 GN=ANXA2 PE=1 SV=2	[K].ELASALK.[S]		18.6004	18.9164	17.9926	17.7568	18.2039	20.48	18.0867	20.066	18.706	17.9656	18.428	19.3891	17.8721	18.0802	17.1024	19.7527	19.9314	17.8074	17.4224	18.0417	18.0908	20.8624	18.392	17.1945	18.0498	20.5687	20.0257	19.7373	18.3093	18.0343		20.2821	19.3293	17.651	17.8671	21.2298	20.5524	20.8472		14.318	17.743	19.4574	17.628	18.1671
P09525	P09525 [203-213]		Annexin A4 OS=Homo sapiens OX=9606 GN=ANXA4 PE=1 SV=4	[R].NHLLHVFDEYK.[R]		20.8735							19.794														18.0793	17.0539				17.7624	16.7766									21.0167					17.9734
P08758	P08758 [7-26]		Annexin A5 OS=Homo sapiens OX=9606 GN=ANXA5 PE=1 SV=2	[R].GTVTDFPGFDERADAETLRK.[A]		24.2271	20.5907			16.1373				17.251		16.7427					20.3553	21.7097		22.5961	15.487	18.2694	21.7772		19.6049		22.1522	17.8063					19.6533		20.4952		19.4354	19.9771	19.8686				20.3102	18.9665	17.7199
P08758	P08758 [7-18]		Annexin A5 OS=Homo sapiens OX=9606 GN=ANXA5 PE=1 SV=2	[R].GTVTDFPGFDER.[A]				18.2056	17.5363	17.603		18.2745		16.714	17.4722	17.3317	19.6223	17.2216	18.4155	18.0702				17.4023					17.6589	17.3885					18.0017			17.5839	17.3997	15.7136			18.6564			18.6219		17.9298	17.9311
P08758	P08758 [127-151]		Annexin A5 OS=Homo sapiens OX=9606 GN=ANXA5 PE=1 SV=2	[K].QVYEEEYGSSLEDDVVGDTSGYYQR.[M]	1xPhospho [S/Y/T]	20.7052	20.6174				18.4139		19.8165								19.6332	19.0672				18.583	18.4673	18.1539			20.6806	17.2682	17.6246									18.6622					18.3754
P08758	P08758 [261-271]		Annexin A5 OS=Homo sapiens OX=9606 GN=ANXA5 PE=1 SV=2	[K].GAGTDDHTLIR.[V]				15.5521	14.5443	16.0374	17.933				15.1068				18.5592					17.815					17.8601						14.9013				18.4892							18.393		17.7866	17.7055
P08758	P08758 [30-45]		Annexin A5 OS=Homo sapiens OX=9606 GN=ANXA5 PE=1 SV=2	[K].GLGTDEESILTLLTSR.[S]		18.9478		16.7327					18.7528				17.5199								16.6642			16.6905																	16.1595		17.595
P08758	P08758 [109-117]		Annexin A5 OS=Homo sapiens OX=9606 GN=ANXA5 PE=1 SV=2	[K].VLTEIIASR.[T]		21.2584	20.0988	18.1589	18.2202	17.9989	19.3379	18.3659	21.1625	18.3443	17.6852	19.314	20.3135	18.4339	18.6897	17.9886	18.6315	19.0524	16.2304	17.3281	17.1899	18.9559	19.5262	16.9899	17.7917	17.8784	19.3146	19.2458	17.4256	18.0641	18.5601	17.3274	19.1155	17.9884	17.9655	18.2302	19.0644	19.5669	20.4311		17.1077	19.0806	19.5048	17.9143	18.8527
P08758	P08758 [194-201]		Annexin A5 OS=Homo sapiens OX=9606 GN=ANXA5 PE=1 SV=2	[K].FITIFGTR.[S]		20.9545	20.0986	17.8063	18.3101	18.2327	19.1318	18.3611	20.3745	18.2427	17.867	18.7639	19.9767	17.6944	18.3767	18.2287	18.3335	19.4346	16.4125	18.036		18.5338		18.1819	18.4981	17.9408	20.7024	18.8811	17.6334	18.2187			18.4955	17.6544	18.0629	18.4007	18.3654	19.5399	19.7974	17.1057		18.6405	18.9461	18.3084	18.6056
P08758	P08758 [277-285]		Annexin A5 OS=Homo sapiens OX=9606 GN=ANXA5 PE=1 SV=2	[R].SEIDLFNIR.[K]		20.63	19.9533	18.6879	18.5622	18.5868	19.453	17.9897	21.0304	18.2858	17.4165	19.1351	20.3678	18.1749	18.8189	18.2758	19.1462	18.8612	16.9946	17.6209		18.6361	19.3601	18.4316	18.4479	17.4879	20.6494	19.5544	18.5018	17.8348	18.1482	17.0327	18.6728	18.8005	18.7252	18.415	18.8646	19.4595	19.9863	17.8443		18.7876	19.2666	18.0846	18.3125
P08758	P08758 [90-97]		Annexin A5 OS=Homo sapiens OX=9606 GN=ANXA5 PE=1 SV=2	[R].LYDAYELK.[H]		21.6245	20.825	15.1915			21.3579	18.6413	20.4584	16.9946		20.5231	21.2887	16.7208			19.8139		18.0601			20.0805	20.7719	17.862			22.6742	20.7559	17.2056	15.4633	16.1591	18.1163	19.7729	18.064			20.2331	20.7051	21.1265				18.7663		17.2009
P08758	P08758 [98-108]		Annexin A5 OS=Homo sapiens OX=9606 GN=ANXA5 PE=1 SV=2	[K].HALKGAGTNEK.[V]				22.1039	15.9898		18.9647		18.2439				18.0487					19.7845		18.0177			18.792		17.2461		21.1608				16.4597		16.6648										19.422	18.0266
P08758	P08758 [19-26]		Annexin A5 OS=Homo sapiens OX=9606 GN=ANXA5 PE=1 SV=2	[R].ADAETLRK.[A]		21.754			17.5879							18.8877	20.4359			18.9681										17.0076		23.2674		19.7156	18.1795			18.7891		17.7379			19.9075	20.7068			19.5029		19.2053
P08758	P08758 [311-320]		Annexin A5 OS=Homo sapiens OX=9606 GN=ANXA5 PE=1 SV=2	[K].ALLLLCGEDD.[-]	1xCarbamidomethyl [C6]	19.106	19.0824				18.0199		19.1822				18.2195				15.4774	17.2632				17.3778	17.9896				19.5044	16.9979									17.249		17.1558
P08133	P08133 [54-63]		Annexin A6 OS=Homo sapiens OX=9606 GN=ANXA6 PE=1 SV=3	[R].QRQEVCQSYK.[S]	1xCarbamidomethyl [C6]	19.3191																19.4973
P08133	P08133 [484-499]		Annexin A6 OS=Homo sapiens OX=9606 GN=ANXA6 PE=1 SV=3	[K].SLEDALSSDTSGHFRR.[I]																									17.6715					16.6585												17.5233		16.4603
P08133	P08133 [355-370]		Annexin A6 OS=Homo sapiens OX=9606 GN=ANXA6 PE=1 SV=3	[K].GTVRPANDFNPDADAK.[A]		18.0869	17.9929	15.798			18.6996					16.7352			16.2483							19.2507		17.0303										18.3904				18.4843					16.608		15.7904
Q9H6X2	Q9H6X2 [353-372]	Q9H6X2 1xPhospho [S362(100)]	Anthrax toxin receptor 1 OS=Homo sapiens OX=9606 GN=ANTXR1 PE=1 SV=2	[K].EVPPPPAEESEEEDDDGLPK.[K]	1xPhospho [S10(100)]	21.6284	21.4126	15.677		15.0939	21.8503		21.9101			21.5174	22.4652	18.3182			19.5974					22.1484	22.1959	18.3049			22.1758	23.815	19.3395			23.957	24.1199	20.9335			22.008	22.8163	22.7943
Q9H6X2	Q9H6X2 [552-564]	Q9H6X2 1xPhospho [S563(100)]	Anthrax toxin receptor 1 OS=Homo sapiens OX=9606 GN=ANTXR1 PE=1 SV=2	[R].APPPSRPPPRPSV.[-]	1xPhospho [S12(100)]			18.5312		16.8272			23.9425	18.3784	16.3591			19.0005			19.8739		19.938					20.618					20.1395					18.5243		17.4715				20.2409
Q03519	Q03519 [450-469]	Q03519 1xPhospho [S455(99.4)]	Antigen peptide transporter 2 OS=Homo sapiens OX=9606 GN=TAP2 PE=1 SV=1	[R].QPNLPSPGTLAPTTLQGVVK.[F]	1xPhospho [S6(99.4)]	21.8155	22.0898	15.9571
Q9BXS5	Q9BXS5 [142-160]	Q9BXS5 1xPhospho [T154(100)]	AP-1 complex subunit mu-1 OS=Homo sapiens OX=9606 GN=AP1M1 PE=1 SV=3	[K].LETGAPRPPATVTNAVSWR.[S]	1xPhospho [T13(100)]	23.053	22.6264	19.4151	17.6267	18.0808	20.9841	17.1439	24.449	20.7458	19.368	18.4998	19.1749			15.1533	20.488	19.518	16.3405			22.722	24.5095	21.6994	20.2376	18.7407		17.5753	21.9175	19.754				20.563	18.8863	15.4049	19.158	19.2677		18.084			21.7962	19.1757	19.0857
Q63HQ0	Q63HQ0 [226-234]	Q63HQ0 1xPhospho [T228(100)]	AP-1 complex-associated regulatory protein OS=Homo sapiens OX=9606 GN=AP1AR PE=1 SV=1	[R].SKTEEDILR.[A]	1xPhospho [T3(100)]	23.0973	22.0126	17.7643	16.3243		20.5864		22.0378	18.784	15.6532		18.9663				19.747	19.9365				21.1777	21.715	18.348					17.1807					18.5549		14.9209							19.3119
Q96CW1	Q96CW1 [146-162]	Q96CW1 1xPhospho [T156(100)]	AP-2 complex subunit mu OS=Homo sapiens OX=9606 GN=AP2M1 PE=1 SV=2	[K].EEQSQITSQVTGQIGWR.[R]	1xPhospho [T11(100)]	24.3853	24.5434	21.3598	18.1297	20.1941	23.3103		25.5704	20.5648	20.1002	18.8354	22.222	18.0645			21.6924	20.1083		18.8571	16.9397	23.5395	23.8615	22.1981	19.039	18.5879	20.5648		22.1129	18.8615	16.8987	20.2005	19.0806	22.4403	19.8766	20.7097	18.381	20.5207		18.1257			21.6104	16.5441	18.439
Q96CW1	Q96CW1 [146-163]		AP-2 complex subunit mu OS=Homo sapiens OX=9606 GN=AP2M1 PE=1 SV=2	[K].EEQSQITSQVTGQIGWRR.[E]	1xPhospho [T/S]	19.3569					19.9813							15.3673															19.2349
Q2M2I8	Q2M2I8 [634-651]	Q2M2I8 1xPhospho [S637(99.7)]	AP2-associated protein kinase 1 OS=Homo sapiens OX=9606 GN=AAK1 PE=1 SV=3	[R].RILSDVTHSAVFGVPASK.[S]	1xPhospho [S4(99.7)]	21.4663	20.8881	18.5662			22.3868		23.1743				20.5632					17.1429						18.3329			18.1729					18.7657	19.5268	19.0159									18.5742
Q2M2I8	Q2M2I8 [9-37]		AP2-associated protein kinase 1 OS=Homo sapiens OX=9606 GN=AAK1 PE=1 SV=3	[R].REQGGSGLGSGSSGGGGSTSGLGSGYIGR.[V]	1xPhospho [S/T/Y]	20.1445	19.8136				20.5818		21.5975			18.1401	18.6808				18.9194	19.321				20.7975	20.9694						18.9347			18.4539
Q2M2I8	Q2M2I8 [670-680]	Q2M2I8 1xPhospho [S676(99.7)]	AP2-associated protein kinase 1 OS=Homo sapiens OX=9606 GN=AAK1 PE=1 SV=3	[K].SATTTPSGSPR.[T]	1xPhospho [S7(99.7)]	23.8894	23.4154	18.7896	20.4089	17.7477	20.9886	20.2941	23.7239	21.5708		20.9724	19.4954	19.8715	18.5574	19.434	18.5479	20.7371		17.0322		20.8457	21.0932	21.9561	21.6487	19.1781		20.3564	21.6555	20.4307		22.8241	22.0688	19.9695	21.8395	17.9935	19.9893		17.711			19.6175		19.4219	18.2303
Q2M2I8	Q2M2I8 [616-626]	Q2M2I8 2xPhospho [T620(100);S624(99.7)]	AP2-associated protein kinase 1 OS=Homo sapiens OX=9606 GN=AAK1 PE=1 SV=3	[K].VGSLTPPSSPK.[T]	2xPhospho [T5(100);S9(99.7)]	17.4199	17.736						21.2038	23.8936	21.9908			18.5577	19.673	18.1831	22.4664			21.3585	16.3036	18.6131	20.2066		21.9856	20.7118		20.7069	23.5776	21.9652	20.1806	24.9378	24.0348	16.4194	23.4103				20.2267			20.6385		21.3913	20.7995
Q2M2I8	Q2M2I8 [616-626]	Q2M2I8 1xPhospho [T620(100)]	AP2-associated protein kinase 1 OS=Homo sapiens OX=9606 GN=AAK1 PE=1 SV=3	[K].VGSLTPPSSPK.[T]	1xPhospho [T5(100)]	24.2252	24.6048	22.5766	22.5397	22.6022	22.406	20.5509	25.3284	22.5797	20.7977	21.8104	21.9126	22.2938	20.7746	21.6258	20.6012	20.0481	18.8199	20.4011	20.1324	19.6603	22.0416	23.7063	22.5537	20.4913	22.1851	20.5544	22.902	20.2757	20.6873	24.9295	23.1423	23.4096	22.7759	22.3233	20.9955	21.857	19.351	21.9976	16.7693	21.9241	20.8724	18.8817	17.3239
Q2M2I8	Q2M2I8 [372-391]	Q2M2I8 1xPhospho [T389(100)]	AP2-associated protein kinase 1 OS=Homo sapiens OX=9606 GN=AAK1 PE=1 SV=3	[K].AGQTQPNPGILPIQPALTPR.[K]	1xPhospho [T18(100)]								21.5633	18.4609													18.626	18.7179					17.7896
Q2M2I8	Q2M2I8 [372-392]	Q2M2I8 1xPhospho [T389(100)]	AP2-associated protein kinase 1 OS=Homo sapiens OX=9606 GN=AAK1 PE=1 SV=3	[K].AGQTQPNPGILPIQPALTPRK.[R]	1xPhospho [T18(100)]	19.9572	19.5749				19.6624		22.284								18.3883	17.6813				21.3205	22.3672	18.6618					20.2889											16.4351
Q2M2I8	Q2M2I8 [603-615]	Q2M2I8 1xPhospho [T606(100)]	AP2-associated protein kinase 1 OS=Homo sapiens OX=9606 GN=AAK1 PE=1 SV=3	[K].VQTTPPPAVQGQK.[V]	1xPhospho [T4(100)]	23.7316	23.6693	20.8276	20.8474	20.9738	21.9335	21.2382	23.5784	20.8404	18.8488	21.3559	21.912	20.4329	19.3501	19.6859	21.7888	21.7277	18.1547	19.3257	17.8967	22.9215	23.264	21.8989	20.3584		21.4647	20.3126	21.647	19.934	18.4397	23.7389	22.2339	22.0556	21.6537	21.0639	19.7734	20.6664	19.4161	19.9598		19.5057	20.3573	18.458
Q2M2I8	Q2M2I8 [10-37]	Q2M2I8 1xPhospho [S14(99.3)]	AP2-associated protein kinase 1 OS=Homo sapiens OX=9606 GN=AAK1 PE=1 SV=3	[R].EQGGSGLGSGSSGGGGSTSGLGSGYIGR.[V]	1xPhospho [S5(99.3)]								20.0524													19.4116	18.8129
Q2M2I8	Q2M2I8 [652-667]		AP2-associated protein kinase 1 OS=Homo sapiens OX=9606 GN=AAK1 PE=1 SV=3	[K].STQLLQAAAAEASLNK.[S]	1xPhospho [S/T]	19.3212	19.5838						18.5116													18.5546	18.3687									18.5022	18.2682	16.3075					16.0141
Q2M2I8	Q2M2I8 [635-651]		AP2-associated protein kinase 1 OS=Homo sapiens OX=9606 GN=AAK1 PE=1 SV=3	[R].ILSDVTHSAVFGVPASK.[S]	1xPhospho [S/T]	21.6315	20.9033	18.5238			22.4363		23.6822	18.7028			21.0649	15.4888			19.2469	18.1838				19.1024	21.2206	17.5404			17.7507		17.2644			19.5938	19.9448	19.1504				17.4102					18.2459		19.069
O00203	O00203 [272-281]	O00203 1xPhospho [S276(100)]	AP-3 complex subunit beta-1 OS=Homo sapiens OX=9606 GN=AP3B1 PE=1 SV=3	[K].NFYESDDDQK.[E]	1xPhospho [S5(100)]	27.2841	27.3003	21.9462	21.3378	21.2482	25.9904	23.8237	26.0806	23.7774	22.4534	24.5774	25.1331	20.7993	18.8821	18.52	25.3505	25.7132	21.0177	21.2649		26.754	27.1359	22.905	21.0491		21.9335	21.8984	23.2493	19.8059	20.357	25.6946	24.8621	23.6484	22.2099	21.3104	22.7098	24.3845	21.9872	22.5644		20.2281	23.5793	21.5428
Q13367	Q13367 [279-293]	Q13367 1xPhospho [S282(100)]	AP-3 complex subunit beta-2 OS=Homo sapiens OX=9606 GN=AP3B2 PE=1 SV=2	[K].GAGSEETAAAAAPSR.[K]	1xPhospho [S4(100)]																					20.6217	21.62	18.0877								20.5514	18.8002
Q13367	Q13367 [268-278]	Q13367 1xPhospho [S272(100)]	AP-3 complex subunit beta-2 OS=Homo sapiens OX=9606 GN=AP3B2 PE=1 SV=2	[K].AFYGSEEDEAK.[G]	1xPhospho [S5(100)]						18.0768						16.945				19.5209	19.2611				23.3839	24.3979	18.2835			20.4746	18.467	18.5811			22.3753	21.4805				21.162	22.749
Q9Y6B7	Q9Y6B7 [591-606]		AP-4 complex subunit beta-1 OS=Homo sapiens OX=9606 GN=AP4B1 PE=1 SV=2	[K].TSSFAASGPLIPEENK.[E]	1xPhospho [T/S]	19.3276	19.4932				17.4668		19.294			17.9673					17.5488						21.5548	18.2384								19.7667	18.7164		17.4765
P02647	P02647 [48-64]		Apolipoprotein A-I OS=Homo sapiens OX=9606 GN=APOA1 PE=1 SV=1	[K].DSGRDYVSQFEGSALGK.[Q]		20.9078	18.3877				19.1677		19.4453			19.3323	19.4862				17.3448	18.861				19.7157	20.2425	17.4898			19.7392	19.5128	19.0972			20.0149	20.0057	17.5349			18.6653	17.9642	20.3341				18.2403
P02647	P02647 [178-195]		Apolipoprotein A-I OS=Homo sapiens OX=9606 GN=APOA1 PE=1 SV=1	[R].AHVDALRTHLAPYSDELR.[Q]		19.5316							18.3777															19.7139					17.1276			19.974			19.7734		18.4752					17.6197	25.7198
P02647	P02647 [178-197]		Apolipoprotein A-I OS=Homo sapiens OX=9606 GN=APOA1 PE=1 SV=1	[R].AHVDALRTHLAPYSDELRQR.[L]																																											23.8658
P02647	P02647 [220-230]		Apolipoprotein A-I OS=Homo sapiens OX=9606 GN=APOA1 PE=1 SV=1	[K].ATEHLSTLSEK.[A]		20.6483	18.4007		19.9084	19.553	19.3796	21.3731		19.8479	19.4608	20.2031	19.6434	16.4004	20.53	19.7343		19.11		20.4111	20.8492	19.5676	20.4295	18.7511	20.1968	20.8797	18.5131	19.4664	18.9187	19.7092	20.5132	19.6706	20.1059	18.2287	20.6378	19.9686	19.1176	19.0854	20.5126		19.8601	20.4289	18.6512	20.5985	19.7916
P02647	P02647 [251-262]		Apolipoprotein A-I OS=Homo sapiens OX=9606 GN=APOA1 PE=1 SV=1	[K].VSFLSALEEYTK.[K]		19.4559	17.3253				19.3907		19.7466			15.9806	19.285									17.6512		16.4939			18.0572	17.0678	16.6499			19.4048	18.5914	16.675			18.2789						18.5665
P02647	P02647 [156-164]		Apolipoprotein A-I OS=Homo sapiens OX=9606 GN=APOA1 PE=1 SV=1	[R].QKLHELQEK.[L]		20.1444				16.4678			19.5852				18.6337								17.5726								18.775								20.3389		17.6177		16.3047		21.5522		16.417
P02647	P02647 [102-112]		Apolipoprotein A-I OS=Homo sapiens OX=9606 GN=APOA1 PE=1 SV=1	[K].ETEGLRQEMSK.[D]		20.9776	18.9057				17.6012	16.9868				19.0311	18.2328					20.1392					21.2826				20.0603	18.4625				20.6395	20.078				19.9369	18.8383	19.4567				17.7499		15.7229
P02647	P02647 [185-197]		Apolipoprotein A-I OS=Homo sapiens OX=9606 GN=APOA1 PE=1 SV=1	[R].THLAPYSDELRQR.[L]		23.6842	21.5425				21.6316	20.922	22.3276			22.5051	19.2591				18.8408	21.6168	18.2077		15.2274	20.8362	22.0255		18.5284	18.737	22.2473	20.5137	21.4022	19.2907	17.4433	20.3743	22.0695	18.4888	17.8193		21.1909	21.7243	21.9385	16.6477	16.508	18.4968	22.9716	15.9313	18.701
P02647	P02647 [185-195]		Apolipoprotein A-I OS=Homo sapiens OX=9606 GN=APOA1 PE=1 SV=1	[R].THLAPYSDELR.[Q]		19.6237	18.9082		19.459	19.0879	19.4929	20.688	20.4899	19.2511	19.3367	19.8096	19.23	16.5717		19.3074		19.1033			19.9113	19.4609	19.3191	18.8091			18.8176	19.2019	18.4416	19.6765	19.7602	19.961	19.5372	18.3194		19.8062	18.7906	19.044	19.7383	17.2374	19.8755		19.4397		19.9108
P02647	P02647 [202-219]		Apolipoprotein A-I OS=Homo sapiens OX=9606 GN=APOA1 PE=1 SV=1	[R].LEALKENGGARLAEYHAK.[A]																																											22.3294
P02647	P02647 [148-155]		Apolipoprotein A-I OS=Homo sapiens OX=9606 GN=APOA1 PE=1 SV=1	[R].AELQEGAR.[Q]					19.1219	18.389		20.0688	19.7813	19.7433	19.262				19.5108	19.0403	18.5806		16.2082	19.4374	19.1851				19.6497	18.8804			18.1039	19.6661	19.4467			17.6739	19.4937	19.137			18.9095	18.4251	16.6296	19.6015			19.3874
P02647	P02647 [52-64]		Apolipoprotein A-I OS=Homo sapiens OX=9606 GN=APOA1 PE=1 SV=1	[R].DYVSQFEGSALGK.[Q]					17.2913	17.4698				17.3249					19.0655	17.4523				19.0663	18.6909				21.3414	18.1593				17.9336					20.4693	18.0476					18.4734	18.8645		19.4652	17.8268
P02647	P02647 [165-175]		Apolipoprotein A-I OS=Homo sapiens OX=9606 GN=APOA1 PE=1 SV=1	[K].LSPLGEEMRDR.[A]	1xOxidation [M8]	19.273	19.559		19.1135	18.4441	19.3417	20.8603	18.7533	19.4918	19.6972	19.9536			20.0772	19.0736	18.3995			19.855		18.4571		18.6637	19.455				18.546	19.3904	19.8029	18.1711	17.7351	16.202	19.8684	18.7699	19.4116		19.5082	17.1362		19.9106	18.3735	19.6929
P02647	P02647 [213-219]		Apolipoprotein A-I OS=Homo sapiens OX=9606 GN=APOA1 PE=1 SV=1	[R].LAEYHAK.[A]		20.0012	19.9249		19.1913			18.8604			18.5321	18.0408		17.441	19.0056	19.2501						18.5877	20.3112	19.5818	19.9761	19.4225			18.4023	17.3856	18.7917			18.9982	18.8643	18.394			19.3984				19.0996		18.0828
P02647	P02647 [121-130]		Apolipoprotein A-I OS=Homo sapiens OX=9606 GN=APOA1 PE=1 SV=1	[K].VQPYLDDFQK.[K]					19.3169			20.8027					18.2988		19.8928	19.0346				19.556	20.0905				19.9941	19.5053	18.6234	18.0688		19.5495					19.7122	19.645	18.6709	18.7483	17.7356		19.9596	20.1215		19.9899	19.7815
P02647	P02647 [165-173]		Apolipoprotein A-I OS=Homo sapiens OX=9606 GN=APOA1 PE=1 SV=1	[K].LSPLGEEMR.[D]	1xOxidation [M8]	18.5498		15.5739	18.4777	18.6959		18.1235	20.7262	19.4015	19.0662	17.8462			19.2569	18.488		16.6429	15.4097	19.1414	19.6155			17.2214	19.122	19.1897		17.38	17.7304	18.7572	19.3432	18.8706	18.4566	17.3679	19.3505	19.1048			17.7521		19.5568	19.1617		19.4805	19.2305
P02647	P02647 [158-164]		Apolipoprotein A-I OS=Homo sapiens OX=9606 GN=APOA1 PE=1 SV=1	[K].LHELQEK.[L]					18.9352	18.6268				19.2814	18.967	19.5614			18.5913							19.4516			19.2561	19.5907					19.0074		19.8437			19.0409			20.1404		16.7521
P02647	P02647 [70-83]		Apolipoprotein A-I OS=Homo sapiens OX=9606 GN=APOA1 PE=1 SV=1	[K].LLDNWDSVTSTFSK.[L]		18.0897					17.9899		18.8609				19.055									18.5408	17.4054				18.48	18.3474	15.6763			17.6909	18.3736	15.9753			17.848		18.6425				16.9884
P02647	P02647 [178-184]		Apolipoprotein A-I OS=Homo sapiens OX=9606 GN=APOA1 PE=1 SV=1	[R].AHVDALR.[T]		21.6172	20.0922	17.1629	20.2117	19.554	18.5881	20.8603	21.4694	20.452	20.0704	20.3753	19.822	17.8548	20.2532	20.6102				20.1535	19.9333	19.4172	21.5419	19.9269	20.9846	20.8961	19.3306	19.7421	20.1967	20.8336	20.0228		20.7781	19.3836	20.1744	20.5871	19.5543	19.6401	20.6972	19.3843	18.0601	20.3136	19.7074	20.8027	21.0754
Q0VD83	Q0VD83 [173-186]	Q0VD83 1xPhospho [S175(100)]	Apolipoprotein B receptor OS=Homo sapiens OX=9606 GN=APOBR PE=1 SV=3	[R].LRSWEQEEEEEEVR.[A]	1xPhospho [S3(100)]		17.6288							16.1686						15.1247							18.5295										18.1176	17.4757
P04114	P04114 [1948-1957]		Apolipoprotein B-100 OS=Homo sapiens OX=9606 GN=APOB PE=1 SV=2	[K].GSTSHHLVSR.[K]		22.2538	21.5141	16.662	18.0819		21.3881	19.8088	21.1105		17.1362	22.0247	20.9696	19.1721		16.5652			16.8969	20.1003	17.8025	19.8606	21.8409		18.7508	17.9562		19.3521	18.5461	19.0073	17.7367	20.8816	22.2095		20.9796	16.3618	21.5626	19.5984	22.0182	19.7274	16.4308	21.4118	19.1866	21.2947	17.9923
P04114	P04114 [2271-2284]		Apolipoprotein B-100 OS=Homo sapiens OX=9606 GN=APOB PE=1 SV=2	[K].RHIQNIDIQHLAGK.[L]		22.7294	21.862	15.5025	17.0979	16.0656	21.7291		21.8184			19.2672	23.0482	16.4865			20.6472	20.4003			18.2483	19.3418	22.7078	20.5925	18.1272		22.9863	22.3959	19.2144		16.4382	22.7636	22.1364	18.0605			22.7194	23.0414	22.2906	17.6732	16.3937	17.789	21.3533		17.5177
P04114	P04114 [4045-4055]	P04114 1xPhospho [S4048(100)]	Apolipoprotein B-100 OS=Homo sapiens OX=9606 GN=APOB PE=1 SV=2	[R].VRESDEETQIK.[V]	1xPhospho [S4(100)]	22.5506	22.2156	19.0598	19.0585		20.7719	19.5185	22.1927	21.0294	16.0357	23.9455	23.4471	19.5587		19.6149	20.3551	19.294				22.2124	23.0705	22.0997			25.3644	21.9799	23.1493	21.5692	20.8727	23.7247	22.8399	21.3242		19.0661	22.0941	21.2777	22.5147	20.5885			21.0573
P04114	P04114 [2211-2219]		Apolipoprotein B-100 OS=Homo sapiens OX=9606 GN=APOB PE=1 SV=2	[K].SLDEHYHIR.[V]		21.2589	20.6669				17.6216	18.1012				21.9024	20.9284	15.0486			16.2575	18.145				20.7477	21.8776	18.5171	18.6725		20.8433	20.1354	19.1656	14.4168		21.0326	21.2606		18.4117		20.6868	20.6898	20.4745	17.6427	13.3591	17.9929	18.2367		17.7807
P02649	P02649 [138-152]		Apolipoprotein E OS=Homo sapiens OX=9606 GN=APOE PE=1 SV=1	[R].GEVQAMLGQSTEELR.[V]	1xOxidation [M6];1xPhospho [S/T]	19.0683										21.2972	20.9258	16.2785		17.5099																							19.3831	17.9915
P02649	P02649 [243-251]		Apolipoprotein E OS=Homo sapiens OX=9606 GN=APOE PE=1 SV=1	[R].TRDRLDEVK.[E]		24.3001	22.2921	15.5823			19.7517	20.8489	20.3677	17.9804		23.56	22.4052	17.1796		17.2801	21.6742	22.3747	18.2971			22.1513	23.6592	20.4881		17.3252	23.3392	23.1965	22.0079	21.3777	20.0129		21.6018				23.1593	23.3622	22.343	20.0559			19.5398
O14791	O14791 [306-320]	O14791 1xPhospho [S314(100)]	Apolipoprotein L1 OS=Homo sapiens OX=9606 GN=APOL1 PE=1 SV=5	[R].VTEPISAESGEQVER.[V]	1xPhospho [S9(100)]	23.887	23.888	21.7104	21.2496	20.8299	22.9636	21.3027	24.7166	21.8177	20.2835	23.7875	22.4492	20.3064	19.1297	20.5078		18.0343	18.4533	17.5221		23.4067	23.4826	22.8712	22.0805	20.3894	18.8846	17.9264	22.9944	21.5417	21.0365	23.3752	21.3569	22.1725	21.1079	21.0771	19.9772	18.8665	18.9202	20.5737		16.068	22.1753	20.9124	20.3394
Q9BQE5	Q9BQE5 [90-98]		Apolipoprotein L2 OS=Homo sapiens OX=9606 GN=APOL2 PE=1 SV=1	[K].RELEDHIRK.[L]		23.8484	22.1815	18.0055	19.3335	19.4673	19.4042	19.8507	21.2504	19.3542		19.9609		18.7006	20.6646	20.3267	18.8315			18.1899			21.0323	20.9196	20.0868	18.3872	24.1178	22.6706		18.6979	17.9654		20.1161	19.0429	18.3806	18.2466	21.1616	22.7891	18.2363						17.8876
Q9BQE5	Q9BQE5 [90-97]		Apolipoprotein L2 OS=Homo sapiens OX=9606 GN=APOL2 PE=1 SV=1	[K].RELEDHIR.[K]		21.908	22.1051	18.1008	18.5298	18.2659	19.9519		19.9255			20.7673	19.7593	16.8828	18.6579	19.7251							19.5031	19.6901	19.8437		21.6388	19.3283	18.3814			18.9119	19.3056	17.5116	17.9018			20.5332				16.9718
Q9BZZ5	Q9BZZ5 [455-467]	Q9BZZ5 1xPhospho [S464(100)]	Apoptosis inhibitor 5 OS=Homo sapiens OX=9606 GN=API5 PE=1 SV=3	[K].RASEDTTSGSPPK.[K]	1xPhospho [S10(100)]	22.7718	22.5397				22.778		24.5095	23.3538		22.3761	21.8002	21.5707		21.2746	22.0626	21.9894					24.1315	22.7622			21.8975		22.8108	21.5514		24.6418	24.5012	21.2214			23.6493	21.2906	23.1393				20.2708
Q9BZZ5	Q9BZZ5 [455-468]	Q9BZZ5 1xPhospho [S464(100)]	Apoptosis inhibitor 5 OS=Homo sapiens OX=9606 GN=API5 PE=1 SV=3	[K].RASEDTTSGSPPKK.[S]	1xPhospho [S10(100)]	23.7374	23.169				25.0783	22.5557	25.1067	21.6125			21.8515	21.3959	19.2253	18.8503	25.1215			19.0839		23.0646	23.979	21.2303	21.0539		23.4546	23.672	23.7922	18.6649		23.7447	22.9965	20.7804	21.4153		24.437	22.7204						19.9423
Q9BZZ5	Q9BZZ5 [456-468]	Q9BZZ5 1xPhospho [S464(100)]	Apoptosis inhibitor 5 OS=Homo sapiens OX=9606 GN=API5 PE=1 SV=3	[R].ASEDTTSGSPPKK.[S]	1xPhospho [S9(100)]	21.4116	20.6018						24.129	21.7346				17.779	17.6624	19.9895	18.3526				16.9831	21.0014	21.2052		20.7387					18.8491			19.3642		20.668					20.0129				19.1298	18.4504
Q9BZZ5	Q9BZZ5 [456-467]	Q9BZZ5 1xPhospho [S464(100)]	Apoptosis inhibitor 5 OS=Homo sapiens OX=9606 GN=API5 PE=1 SV=3	[R].ASEDTTSGSPPK.[K]	1xPhospho [S9(100)]	19.9612	21.2746		20.9186	19.8759	21.0303	18.5402	23.0716	23.5068	19.7754	20.177		19.7635	20.8733	21.7855	19.3085			19.5707		21.6236	22.9919	22.157	23.0593	17.9672		20.5042	20.7672	22.4996	20.9285	23.6113	21.4357		22.6779		20.4553		18.1367			20.5464		21.8312	21.624
O95831	O95831 [451-463]		Apoptosis-inducing factor 1, mitochondrial OS=Homo sapiens OX=9606 GN=AIFM1 PE=1 SV=1	[R].RVEHHDHAVVSGR.[L]		20.8661	22.1112	21.917	20.3029	18.5356	20.9916	18.0194	23.3983	21.7454	19.0948				19.9016	21.4846							22.5061	20.9842	22.9746	20.7506	23.3382	20.5662	20.2936	20.9436	19.7541	21.0678		20.2858	20.0281	19.2077	22.8773	23.3678		17.6198		20.8624	19.4544		19.2936
O95831	O95831 [452-463]		Apoptosis-inducing factor 1, mitochondrial OS=Homo sapiens OX=9606 GN=AIFM1 PE=1 SV=1	[R].VEHHDHAVVSGR.[L]			21.8668		18.7743			18.5506	22.6339	21.3609	17.8748	20.4886	18.5569	18.6638		18.1186	20.196					21.0487	23.5534						22.4045	20.4901	18.1182		20.4632			15.9593			19.2183
O95831	O95831 [113-127]	O95831 1xPhospho [S118(100)]	Apoptosis-inducing factor 1, mitochondrial OS=Homo sapiens OX=9606 GN=AIFM1 PE=1 SV=1	[K].AALSASEGEEVPQDK.[A]	1xPhospho [S6(100)]																					18.2115					20.3187	19.608				21.3286	18.9953					20.2673	18.9414
O95831	O95831 [266-272]	O95831 1xPhospho [S268(100)]	Apoptosis-inducing factor 1, mitochondrial OS=Homo sapiens OX=9606 GN=AIFM1 PE=1 SV=1	[R].SLSAIDR.[A]	1xPhospho [S3(100)]	22.8588	22.9061	19.6612	19.4623	19.3816	21.647		24.1743	20.8715	19.1491	20.3618	20.9239	20.5148	19.4637	20.1746	20.4661	20.6303	17.9628	17.3074		23.5736	24.3249	22.8522	21.6363		24.0929	22.1411	21.5524	19.9596	19.2825	23.3536	22.0177	21.0458	20.1459	19.265	23.1883	23.6569	22.5754	21.5519		21.5343	18.9034	17.6778
O15033	O15033 [325-346]	O15033 1xPhospho [T328(99.3)]	Apoptosis-resistant E3 ubiquitin protein ligase 1 OS=Homo sapiens OX=9606 GN=AREL1 PE=1 SV=3	[R].RPSTAVDEEDEDSPSECHTPEK.[V]	1xCarbamidomethyl [C17];1xPhospho [T4(99.3)]	18.7819					19.004						18.1553				19.6883	19.0032				20.3191	21.784
Q96KQ4	Q96KQ4 [708-724]	Q96KQ4 1xPhospho [S710(99.1)]	Apoptosis-stimulating of p53 protein 1 OS=Homo sapiens OX=9606 GN=PPP1R13B PE=1 SV=3	[K].RSSITEPEGPGGPNIQK.[L]	1xPhospho [S3(99.1)]			15.8851			20.0234		20.6723	16.6968	15.2729						18.8945	18.7604	15.9756			21.1104	21.5146											17.7718		16.2365
Q96KQ4	Q96KQ4 [648-674]	Q96KQ4 1xPhospho [S671(99)]	Apoptosis-stimulating of p53 protein 1 OS=Homo sapiens OX=9606 GN=PPP1R13B PE=1 SV=3	[K].EPEQDGPAAPADGSTVESLPRPLSPTK.[L]	1xPhospho [S24(99)]		20.7176				21.1188										20.7428	20.1345				21.9144	22.2559
Q13625	Q13625 [735-751]		Apoptosis-stimulating of p53 protein 2 OS=Homo sapiens OX=9606 GN=TP53BP2 PE=1 SV=2	[K].RSSITEPEGPNGPNIQK.[L]	1xPhospho [S/T]		17.8727									17.287		16.0596			20.3485	19.9306				20.0479	20.5518					17.9477	18.6215			18.5663	18.6164				17.9109		18.0551				18.9166
Q13625	Q13625 [553-573]		Apoptosis-stimulating of p53 protein 2 OS=Homo sapiens OX=9606 GN=TP53BP2 PE=1 SV=2	[R].VLLSPSIPSVGQDQTLSPGSK.[Q]	1xPhospho [S/T]																16.4349
Q13625	Q13625 [478-486]	Q13625 1xPhospho [S480(100)]	Apoptosis-stimulating of p53 protein 2 OS=Homo sapiens OX=9606 GN=TP53BP2 PE=1 SV=2	[K].NQSSEDILR.[D]	1xPhospho [S3(100)]	19.7915	20.2331				20.8516		18.3857	17.0644		17.9252	18.5436				21.5832	21.6614	16.4484		17.6524	22.0092	22.8226	17.392	17.9716				17.9609	15.7343		20.333						18.436
Q13625	Q13625 [478-493]	Q13625 1xPhospho [S480(99.1)]	Apoptosis-stimulating of p53 protein 2 OS=Homo sapiens OX=9606 GN=TP53BP2 PE=1 SV=2	[K].NQSSEDILRDAQVANK.[N]	1xPhospho [S3(99.1)]	18.9458	19.0553				19.9216								19.2364		20.5112	20.1689				20.3478	20.7069												17.976
Q9UKV3	Q9UKV3 [822-831]	Q9UKV3 1xPhospho [S825(100)]	Apoptotic chromatin condensation inducer in the nucleus OS=Homo sapiens OX=9606 GN=ACIN1 PE=1 SV=2	[K].RKISVVSATK.[G]	1xPhospho [S4(100)]	22.9531	22.0857	17.2942			23.4328	23.6393	23.9468	21.6222	19.7445	20.1132	21.1296		18.0926		21.375	21.3513	17.5665			24.6186	24.7055	20.046					19.9814	17.696					18.3246						20.4126	17.213	18.7791	18.5269
Q9UKV3	Q9UKV3 [824-831]	Q9UKV3 1xPhospho [S825(100)]	Apoptotic chromatin condensation inducer in the nucleus OS=Homo sapiens OX=9606 GN=ACIN1 PE=1 SV=2	[K].ISVVSATK.[G]	1xPhospho [S2(100)]	21.2857	21.273	16.5002		15.6535	23.1886		23.6653	20.7967	18.6154	19.4824	20.205				20.0371	19.8436	17.152			22.558	23.1521	20.2793					19.6657	15.0627				17.6984				17.8106					18.6385
Q9UKV3	Q9UKV3 [823-831]	Q9UKV3 1xPhospho [S825(100)]	Apoptotic chromatin condensation inducer in the nucleus OS=Homo sapiens OX=9606 GN=ACIN1 PE=1 SV=2	[R].KISVVSATK.[G]	1xPhospho [S3(100)]	21.3668	21.4889	18.246	18.5591	18.9066	22.605	21.5331	25.0683	22.5947	20.8205	19.6736	20.7514				20.0259	19.8644	18.4032			23.4729	23.9079	21.5177					19.2975	18.8777	18.1893	18.7345		18.7077		18.2541				16.7645			18.7171
Q9UKV3;Q9UKV3-5	Q9UKV3 [861-872];Q9UKV3-5 [860-871]	Q9UKV3 1xPhospho [S863(100)];Q9UKV3-5 1xPhospho [S862(100)]	Apoptotic chromatin condensation inducer in the nucleus OS=Homo sapiens OX=9606 GN=ACIN1 PE=1 SV=2;Isoform 4 of Apoptotic chromatin condensation inducer in the nucleus OS=Homo sapiens OX=9606 GN=ACIN1	[K].KPSISITTESLK.[SE]	1xPhospho [S3(100)]	20.3369	18.5657				22.4254		24.597	21.172	19.9737		18.3523				18.6561					21.7744	21.9227	17.8168					16.9765
Q9UKV3;Q9UKV3-5	Q9UKV3 [384-396];Q9UKV3-5 [384-396]	Q9UKV3 2xPhospho [S386(100);S388(100)];Q9UKV3-5 2xPhospho [S386(100);S388(100)]	Apoptotic chromatin condensation inducer in the nucleus OS=Homo sapiens OX=9606 GN=ACIN1 PE=1 SV=2;Isoform 4 of Apoptotic chromatin condensation inducer in the nucleus OS=Homo sapiens OX=9606 GN=ACIN1	[K].SKSPSPPRLTEDR.[K]	2xPhospho [S3(100);S5(100)]	25.0302	24.1171	18.8789			22.2649		24.337			20.628	21.401	16.6769			22.0648	22.2013	17.5928			25.498	25.6881	22.3021			23.4049	20.8105	21.2791	18.1588	16.4721	24.2201	23.2215	23.3987		17.6123	21.7443	22.1889		19.6005			19.7086
Q9UKV3;Q9UKV3-5	Q9UKV3 [398-421];Q9UKV3-5 [398-421]	Q9UKV3 1xPhospho [S400(100)];Q9UKV3-5 1xPhospho [S400(100)]	Apoptotic chromatin condensation inducer in the nucleus OS=Homo sapiens OX=9606 GN=ACIN1 PE=1 SV=2;Isoform 4 of Apoptotic chromatin condensation inducer in the nucleus OS=Homo sapiens OX=9606 GN=ACIN1	[K].KASLVALPEQTASEEETPPPLLTK.[E]	1xPhospho [S3(100)]	19.6151	20.314	18.1052			20.1255		22.581				18.7662				17.9765					20.3792	20.7234	20.0234			18.2062							17.3218				18.7032
Q9UKV3;Q9UKV3-5	Q9UKV3 [708-717];Q9UKV3-5 [708-717]	Q9UKV3 1xPhospho [S710(100)];Q9UKV3-5 1xPhospho [S710(100)]	Apoptotic chromatin condensation inducer in the nucleus OS=Homo sapiens OX=9606 GN=ACIN1 PE=1 SV=2;Isoform 4 of Apoptotic chromatin condensation inducer in the nucleus OS=Homo sapiens OX=9606 GN=ACIN1	[R].RLSQPESAEK.[H]	1xPhospho [S3(100)]	25.509	25.4265	22.1474	24.1258	23.9832	25.1078	24.4276	26.9928	25.2336	23.4711	23.6284	24.6076	22.6501	22.0581	22.8003	24.3051	23.8635	19.944	22.288	21.6887	26.449	26.5204	25.5485	25.1782	23.5077	25.1872	23.9576	25.0443	23.761	22.6728	24.2548	24.3586	25.0949	25.0602	23.4803	25.0217	25.5634	22.1554	23.0162	18.9939	22.6809	24.015	22.9223	22.5771
Q9UKV3;Q9UKV3-5	Q9UKV3 [559-569];Q9UKV3-5 [559-569]	Q9UKV3 1xPhospho [S561(100)];Q9UKV3-5 1xPhospho [S561(100)]	Apoptotic chromatin condensation inducer in the nucleus OS=Homo sapiens OX=9606 GN=ACIN1 PE=1 SV=2;Isoform 4 of Apoptotic chromatin condensation inducer in the nucleus OS=Homo sapiens OX=9606 GN=ACIN1	[R].RASHTLLPSHR.[L]	1xPhospho [S3(100)]	23.0506	21.2191	18.4135		18.2892	22.542	21.6578	25.1297	21.8237	18.8003		20.2986		17.4303		21.7863		18.536	19.2041		22.1935	23.7562	21.0305	19.6839				18.4993					20.0712	19.372			18.2441	16.7437				19.8527	18.7251	17.5672
Q9UKV3;Q9UKV3-5	Q9UKV3 [239-257];Q9UKV3-5 [239-257]		Apoptotic chromatin condensation inducer in the nucleus OS=Homo sapiens OX=9606 GN=ACIN1 PE=1 SV=2;Isoform 4 of Apoptotic chromatin condensation inducer in the nucleus OS=Homo sapiens OX=9606 GN=ACIN1	[K].LSEGSQPAEEEEDQETPSR.[N]	1xPhospho [S/T]	21.6497	21.8681	17.0189		15.8762	22.1173	17.5005	22.5199	18.7272	16.3005		18.7125				18.768	19.1784				21.3375	22.316	19.1496				16.9859	19.7563			23.1956	19.7258	17.7611				17.9554	17.9468				17.2991
Q9UKV3;Q9UKV3-5	Q9UKV3 [326-336];Q9UKV3-5 [326-336]	Q9UKV3 1xPhospho [S328(100)];Q9UKV3-5 1xPhospho [S328(100)]	Apoptotic chromatin condensation inducer in the nucleus OS=Homo sapiens OX=9606 GN=ACIN1 PE=1 SV=2;Isoform 4 of Apoptotic chromatin condensation inducer in the nucleus OS=Homo sapiens OX=9606 GN=ACIN1	[K].TRSQEQEVLER.[G]	1xPhospho [S3(100)]	19.683					20.7058			18.8374												19.2116	20.5668				18.6195					24.8682	22.3969	17.4993			19.9945	19.1897
Q9UKV3;Q9UKV3-5	Q9UKV3 [673-694];Q9UKV3-5 [673-694]	Q9UKV3 1xPhospho [T682(100)];Q9UKV3-5 1xPhospho [T682(100)]	Apoptotic chromatin condensation inducer in the nucleus OS=Homo sapiens OX=9606 GN=ACIN1 PE=1 SV=2;Isoform 4 of Apoptotic chromatin condensation inducer in the nucleus OS=Homo sapiens OX=9606 GN=ACIN1	[K].DPSSGQEVATPPVPQLQVCEPK.[E]	1xCarbamidomethyl [C19];1xPhospho [T10(100)]	20.6335	21.5292	18.4365			20.1037		21.4123				19.7252							14.5176		22.8096	23.2524	20.7772	20.0192		20.7015	18.6481	19.1624			21.7284	19.9519	20.0642	18.9941		18.9773	20.0947		17.4043			18.3193
Q9UKV3;Q9UKV3-5	Q9UKV3 [363-375];Q9UKV3-5 [363-375]	Q9UKV3 1xPhospho [S365(100)];Q9UKV3-5 1xPhospho [S365(100)]	Apoptotic chromatin condensation inducer in the nucleus OS=Homo sapiens OX=9606 GN=ACIN1 PE=1 SV=2;Isoform 4 of Apoptotic chromatin condensation inducer in the nucleus OS=Homo sapiens OX=9606 GN=ACIN1	[K].TTSPLEEEEREIK.[S]	1xPhospho [S3(100)]	23.6933	23.3858	20.7827		20.0889	22.7186		23.7596	20.3173	19.0108	20.4634	22.053	19.6418	16.7347		22.0697	21.6966	17.0572			24.2937	24.6778	21.8623	18.8356		22.1775	21.0862	21.594			23.789	23.1308	22.4867	20.3091		21.7755	23.184	19.8041	18.9066			21.1465	17.9201
Q9UKV3;Q9UKV3-5	Q9UKV3 [363-372];Q9UKV3-5 [363-372]	Q9UKV3 1xPhospho [S365(100)];Q9UKV3-5 1xPhospho [S365(100)]	Apoptotic chromatin condensation inducer in the nucleus OS=Homo sapiens OX=9606 GN=ACIN1 PE=1 SV=2;Isoform 4 of Apoptotic chromatin condensation inducer in the nucleus OS=Homo sapiens OX=9606 GN=ACIN1	[K].TTSPLEEEER.[E]	1xPhospho [S3(100)]	20.5109	21.6467	20.0455	21.2185	20.6429	20.2702	16.7885	23.1972	21.7155	19.9678	19.2391	19.9277		18.9411	19.6986	18.7066		15.771	18.8252		21.7816	22.5133	21.7033	21.7083	15.7036			19.364	20.3551	19.5446	22.5041	19.6077	20.9777	21.3864	20.9256		20.7088				20.0155	19.3785	20.263
Q9UKV3;Q9UKV3-5	Q9UKV3 [236-257];Q9UKV3-5 [236-257]	Q9UKV3 2xPhospho [S240(100);S243(100)];Q9UKV3-5 2xPhospho [S240(100);S243(100)]	Apoptotic chromatin condensation inducer in the nucleus OS=Homo sapiens OX=9606 GN=ACIN1 PE=1 SV=2;Isoform 4 of Apoptotic chromatin condensation inducer in the nucleus OS=Homo sapiens OX=9606 GN=ACIN1	[R].AAKLSEGSQPAEEEEDQETPSR.[N]	2xPhospho [S5(100);S8(100)]	20.7297					18.9051		21.3651									18.9402				21.2337	21.8027
Q9UKV3;Q9UKV3-5	Q9UKV3 [399-421];Q9UKV3-5 [399-421]	Q9UKV3 1xPhospho [T414(100)];Q9UKV3-5 1xPhospho [T414(100)]	Apoptotic chromatin condensation inducer in the nucleus OS=Homo sapiens OX=9606 GN=ACIN1 PE=1 SV=2;Isoform 4 of Apoptotic chromatin condensation inducer in the nucleus OS=Homo sapiens OX=9606 GN=ACIN1	[K].ASLVALPEQTASEEETPPPLLTK.[E]	1xPhospho [T16(100)]	22.071	22.5365	19.6308		19.4778	21.204		22.888	19.5916	17.127		20.2709	14.3291	17.2001		20.043	19.1921				22.7433	22.7374	21.5526	19.9448	16.0414	20.661	18.2078	19.658			21.4265	18.234	21.2686	19.2827	19.2794	19.0476	22.0189		15.7489		17.268	19.2244
Q9UKV3;Q9UKV3-5	Q9UKV3 [399-421];Q9UKV3-5 [399-421]		Apoptotic chromatin condensation inducer in the nucleus OS=Homo sapiens OX=9606 GN=ACIN1 PE=1 SV=2;Isoform 4 of Apoptotic chromatin condensation inducer in the nucleus OS=Homo sapiens OX=9606 GN=ACIN1	[K].ASLVALPEQTASEEETPPPLLTK.[E]	2xPhospho [T/S]	18.4327	18.3732			16.6217	17.0162			17.4879							14.961					19.259	18.8558	16.2811										17.3756		17.1652
Q9UKV3;Q9UKV3-5	Q9UKV3 [999-1009];Q9UKV3-5 [986-996]	Q9UKV3 1xPhospho [S1004(100)];Q9UKV3-5 1xPhospho [S991(100)]	Apoptotic chromatin condensation inducer in the nucleus OS=Homo sapiens OX=9606 GN=ACIN1 PE=1 SV=2;Isoform 4 of Apoptotic chromatin condensation inducer in the nucleus OS=Homo sapiens OX=9606 GN=ACIN1	[R].TAQVPSPPRGK.[I]	1xPhospho [S6(100)]	27.1761	26.0009	23.6121	20.6593	20.8731	25.147	25.833	26.7217	22.9504	19.6692	24.5749	25.986	24.5228	20.5668	22.4965	26.6054	25.6687	21.4151	21.3928	21.3261	27.0292	27.3519	25.4025	22.8506	20.8386	27.3348	26.3148	25.0232	23.2741	21.7172	27.9457	27.4531	25.6364	21.3314	20.3354	26.3507	26.12	25.6135	23.6121	21.8287	23.0373	24.542	23.7033	23.8155
Q9UKV3;Q9UKV3-5	Q9UKV3 [463-487];Q9UKV3-5 [463-487]	Q9UKV3 1xPhospho [S478(100)];Q9UKV3-5 1xPhospho [S478(100)]	Apoptotic chromatin condensation inducer in the nucleus OS=Homo sapiens OX=9606 GN=ACIN1 PE=1 SV=2;Isoform 4 of Apoptotic chromatin condensation inducer in the nucleus OS=Homo sapiens OX=9606 GN=ACIN1	[R].ELLVSQHTVQLVGGLSPLSSPSDTK.[A]	1xPhospho [S16(100)]	21.1228	21.4333	20.0311			20.4311		22.5633				20.1162									19.1751	20.5347	19.7536								18.9948		19.6105									19.8095
Q9UKV3;Q9UKV3-5	Q9UKV3 [999-1007];Q9UKV3-5 [986-994]	Q9UKV3 1xPhospho [S1004(100)];Q9UKV3-5 1xPhospho [S991(100)]	Apoptotic chromatin condensation inducer in the nucleus OS=Homo sapiens OX=9606 GN=ACIN1 PE=1 SV=2;Isoform 4 of Apoptotic chromatin condensation inducer in the nucleus OS=Homo sapiens OX=9606 GN=ACIN1	[R].TAQVPSPPR.[G]	1xPhospho [S6(100)]	27.1189	27.4956	25.5294	25.6628	25.4486	26.3173	24.4984	28.8695	26.1825	24.4254	26.3109	26.6843	25.2551	24.9994	25.4871	25.7539	25.4389	22.9544	23.1478	23.4177	27.5188	28.0683	27.538	26.7436	25.0728	27.3006	26.4935	25.5248	24.5911	23.6633	29.0503	27.4158	26.7769	26.131	25.4424	26.8443	27.416	25.6977	24.9574	23.1596	25.2426	25.9719	24.6812	24.3498
Q9UKV3;Q9UKV3-5	Q9UKV3 [655-662];Q9UKV3-5 [655-662]	Q9UKV3 1xPhospho [S655(100)];Q9UKV3-5 1xPhospho [S655(100)]	Apoptotic chromatin condensation inducer in the nucleus OS=Homo sapiens OX=9606 GN=ACIN1 PE=1 SV=2;Isoform 4 of Apoptotic chromatin condensation inducer in the nucleus OS=Homo sapiens OX=9606 GN=ACIN1	[K].SLSPGVSR.[D]	1xPhospho [S1(100)]		20.2913	17.2536		18.1096				18.8847	16.2206				19.1627				17.0805				18.2239		21.6237		20.2603	18.1647				20.7166	19.9259		19.4405	17.5824	20.3293	21.1506				19.4651
Q9UKV3;Q9UKV3-5	Q9UKV3 [384-397];Q9UKV3-5 [384-397]	Q9UKV3 2xPhospho [S386(100);S388(100)];Q9UKV3-5 2xPhospho [S386(100);S388(100)]	Apoptotic chromatin condensation inducer in the nucleus OS=Homo sapiens OX=9606 GN=ACIN1 PE=1 SV=2;Isoform 4 of Apoptotic chromatin condensation inducer in the nucleus OS=Homo sapiens OX=9606 GN=ACIN1	[K].SKSPSPPRLTEDRK.[K]	2xPhospho [S3(100);S5(100)]	25.2083	24.6097	20.8216	16.5151		23.2917		22.8656	22.3019	16.2715	20.3782	22.8193	17.9471	17.41		23.0911	21.5318		18.8296		24.6323	24.8794	19.9861	19.7886		23.2914	22.6523	22.739			21.068	23.6398	22.482	22.4383		23.828	24.5201	18.7991				22.4105	18.5175
Q9UKV3;Q9UKV3-5	Q9UKV3 [386-397];Q9UKV3-5 [386-397]	Q9UKV3 1xPhospho [S388(99.4)];Q9UKV3-5 1xPhospho [S388(99.4)]	Apoptotic chromatin condensation inducer in the nucleus OS=Homo sapiens OX=9606 GN=ACIN1 PE=1 SV=2;Isoform 4 of Apoptotic chromatin condensation inducer in the nucleus OS=Homo sapiens OX=9606 GN=ACIN1	[K].SPSPPRLTEDRK.[K]	1xPhospho [S3(99.4)]	22.907	22.3184	19.6814	18.4414	20.2441		18.6451	19.3778	17.5244		19.395	21.6414	23.3962	21.7715	18.4308	19.7932					20.1434	19.884	21.9122	21.8895		23.3259	21.9599	20.5103			20.707	22.6229	20.5328		20.2403	23.1137	24.4909		17.4585			16.8363
Q9UKV3;Q9UKV3-5	Q9UKV3 [655-662];Q9UKV3-5 [655-662]	Q9UKV3 2xPhospho [S655(100);S657(100)];Q9UKV3-5 2xPhospho [S655(100);S657(100)]	Apoptotic chromatin condensation inducer in the nucleus OS=Homo sapiens OX=9606 GN=ACIN1 PE=1 SV=2;Isoform 4 of Apoptotic chromatin condensation inducer in the nucleus OS=Homo sapiens OX=9606 GN=ACIN1	[K].SLSPGVSR.[D]	2xPhospho [S1(100);S3(100)]	24.6934	23.5869	18.4138	19.0237	19.4224	22.9196		25.2829	21.1935	19.2747	19.3584	21.9426	17.6893	18.101	16.8169	21.043	21.8981				24.8299	25.1371	23.407	22.0937		23.161	21.4832	21.8372	20.2573	19.1489	25.8758	24.2284	23.3993	21.2738	18.1764	22.4431	24.0149	18.5106	20.9404		20.3458	22.2177	19.6583
Q9UKV3;Q9UKV3-5	Q9UKV3 [560-569];Q9UKV3-5 [560-569]		Apoptotic chromatin condensation inducer in the nucleus OS=Homo sapiens OX=9606 GN=ACIN1 PE=1 SV=2;Isoform 4 of Apoptotic chromatin condensation inducer in the nucleus OS=Homo sapiens OX=9606 GN=ACIN1	[R].ASHTLLPSHR.[L]	1xPhospho [S/T]	19.3103	19.817				19.6427	17.7062	22.5833	17.83	16.62	17.8766	18.1614	15.6561		15.9619	17.1526	17.7383				19.9329	20.9175	19.3552			22.3892	17.9011	17.3897			20.9588	17.4669	17.5694		16.4758	18.2782	19.0407	18.7646				17.345
Q9UKV3;Q9UKV3-5	Q9UKV3 [384-391];Q9UKV3-5 [384-391]	Q9UKV3 2xPhospho [S386(100);S388(100)];Q9UKV3-5 2xPhospho [S386(100);S388(100)]	Apoptotic chromatin condensation inducer in the nucleus OS=Homo sapiens OX=9606 GN=ACIN1 PE=1 SV=2;Isoform 4 of Apoptotic chromatin condensation inducer in the nucleus OS=Homo sapiens OX=9606 GN=ACIN1	[K].SKSPSPPR.[L]	2xPhospho [S3(100);S5(100)]	22.5021	22.7673	20.1314			21.7821		23.6096			20.7334	20.785	18.0166			21.5864	21.0709				23.195	24.5593	22.9248	22.1544	18.478	21.1794	20.4284	20.4891			24.0654	21.8689	21.4312	21.3427		21.1585		18.193				18.1203		18.0297
Q9UKV3;Q9UKV3-5	Q9UKV3 [723-731];Q9UKV3-5 [723-731]	Q9UKV3 1xPhospho [S729(100)];Q9UKV3-5 1xPhospho [S729(100)]	Apoptotic chromatin condensation inducer in the nucleus OS=Homo sapiens OX=9606 GN=ACIN1 PE=1 SV=2;Isoform 4 of Apoptotic chromatin condensation inducer in the nucleus OS=Homo sapiens OX=9606 GN=ACIN1	[R].LQPERGSPK.[K]	1xPhospho [S7(100)]	26.0191	25.586	24.774	23.298	22.5733	24.4524	24.0084	26.4551	25.1713	19.5266	23.6143	22.6615	24.3214	23.2639	24.8815	24.9413	24.4887	19.1616	21.194		24.4314	26.5631	25.4586	24.7914	23.5734	23.7773	23.0258	24.482	23.3971	20.6019	26.7056	25.6774	23.0801	23.9755	21.5257	25.056	23.5591	22.5009	21.0714		23.1777	22.0021	21.7731	22.3553
Q9UKV3;Q9UKV3-5	Q9UKV3 [386-396];Q9UKV3-5 [386-396]	Q9UKV3 1xPhospho [S388(100)];Q9UKV3-5 1xPhospho [S388(100)]	Apoptotic chromatin condensation inducer in the nucleus OS=Homo sapiens OX=9606 GN=ACIN1 PE=1 SV=2;Isoform 4 of Apoptotic chromatin condensation inducer in the nucleus OS=Homo sapiens OX=9606 GN=ACIN1	[K].SPSPPRLTEDR.[K]	1xPhospho [S3(100)]			18.1058				18.0495				18.6091		21.5996		18.0191		18.3349						22.2744			23.0086	18.7452	18.2971			23.1666	22.1178	21.5959			21.3981	22.162		17.7209
Q9UKV3;Q9UKV3-5	Q9UKV3 [1280-1287];Q9UKV3-5 [1267-1274]	Q9UKV3 1xPhospho [S1284(100)];Q9UKV3-5 1xPhospho [S1271(100)]	Apoptotic chromatin condensation inducer in the nucleus OS=Homo sapiens OX=9606 GN=ACIN1 PE=1 SV=2;Isoform 4 of Apoptotic chromatin condensation inducer in the nucleus OS=Homo sapiens OX=9606 GN=ACIN1	[K].RREHSRER.[D]	1xPhospho [S5(100)]	19.378	21.3773					17.5903	20.9942					15.8282		17.2981						21.7433	19.3514	21.1677							17.6098	23.4021	21.0109										19.1715		17.8672
P29972	P29972 [244-263]		Aquaporin-1 OS=Homo sapiens OX=9606 GN=AQP1 PE=1 SV=3	[K].VWTSGQVEEYDLDADDINSR.[V]	1xPhospho [T/S/Y]						18.9253		18.2877				18.0361
P20292	P20292 [45-52]	P20292 1xPhospho [T47(99.4)]	Arachidonate 5-lipoxygenase-activating protein OS=Homo sapiens OX=9606 GN=ALOX5AP PE=1 SV=2	[R].TGTLAFER.[V]	1xPhospho [T3(99.4)]																																				20.1073		19.0275
Q9Y2X7	Q9Y2X7 [359-372]	Q9Y2X7 1xPhospho [S362(100)]	ARF GTPase-activating protein GIT1 OS=Homo sapiens OX=9606 GN=GIT1 PE=1 SV=2	[K].SLSSPTDNLELSLR.[S]	1xPhospho [S4(100)]	21.55	21.1559	16.0399		14.6845	21.4382		23.0786	20.1161	17.9273		19.5086				20.1896	19.8451				20.5673	21.1707	19.0402	17.3305	14.4573	19.1234		19.1329	17.5133	16.8663	22.2025	20.9376	17.5874		15.0937	21.7115	22.5445	17.9982	17.6442		16.1576	19.4919	16.4311	16.9636
Q9Y2X7	Q9Y2X7 [559-582]		ARF GTPase-activating protein GIT1 OS=Homo sapiens OX=9606 GN=GIT1 PE=1 SV=2	[K].GVSASAVPFTPSSPLLSCSQEGSR.[H]	1xCarbamidomethyl [C18];1xPhospho [S/T]	17.4169					19.772		20.7198	16.9483	14.8681						16.8918	16.8415				21.2391	21.3789						18.2409
Q9Y2X7	Q9Y2X7 [590-613]	Q9Y2X7 2xPhospho [S592(99.5);S596(99.5)]	ARF GTPase-activating protein GIT1 OS=Homo sapiens OX=9606 GN=GIT1 PE=1 SV=2	[R].HGSGADSDYENTQSGDPLLGLEGK.[R]	2xPhospho [S3(99.5);S7(99.5)]						20.814		20.8051								18.9663	17.3881				21.6007	21.8959
Q9Y2X7	Q9Y2X7 [590-613]	Q9Y2X7 1xPhospho [S592(100)]	ARF GTPase-activating protein GIT1 OS=Homo sapiens OX=9606 GN=GIT1 PE=1 SV=2	[R].HGSGADSDYENTQSGDPLLGLEGK.[R]	1xPhospho [S3(100)]	22.84	22.6411	16.5104		16.8501	22.7876	18.7296	23.4912	19.8082	18.7411	20.2515	20.8179				21.5504	21.5441		15.7853		24.2747	24.6159	20.8469	18.8091	17.6713	20.72	19.4247	20.2034	18.4834	17.1984	23.9226	22.1575	19.5997		16.7514	22.0685	23.0507	17.4822	17.8817			19.7041		17.2569
Q9Y2X7	Q9Y2X7 [373-398]	Q9Y2X7 1xPhospho [S388(100)]	ARF GTPase-activating protein GIT1 OS=Homo sapiens OX=9606 GN=GIT1 PE=1 SV=2	[R].SQSDLDDQHDYDSVASDEDTDQEPLR.[S]	1xPhospho [S16(100)]	24.566	24.7297	19.7448	19.8601	19.5166	22.1677	20.2041	23.5552	19.8057	16.8316	21.8664	22.7236	18.8038		18.5037	21.0099	21.754	17.1439	17.0689		24.0258	24.4065	22.2794	20.3378	18.8792	22.6225	20.541	21.241	19.3158	17.8847	23.9475	22.3397	21.5837	19.9039	19.7537	22.8491	24.5147	21.2865	20.5648		19.5273	21.0331	18.6377	18.2851
Q9Y2X7	Q9Y2X7 [473-487]	Q9Y2X7 1xPhospho [T480(100)]	ARF GTPase-activating protein GIT1 OS=Homo sapiens OX=9606 GN=GIT1 PE=1 SV=2	[R].QPPGPVPTPPLPSER.[A]	1xPhospho [T8(100)]						20.2572		22.8259													22.1655	23.0398	20.1157			20.5823
Q9Y2X7	Q9Y2X7 [373-404]	Q9Y2X7 1xPhospho [S388(100)]	ARF GTPase-activating protein GIT1 OS=Homo sapiens OX=9606 GN=GIT1 PE=1 SV=2	[R].SQSDLDDQHDYDSVASDEDTDQEPLRSTGATR.[S]	1xPhospho [S16(100)]	20.5531	20.7905																																		18.7379	21.3491
Q14161	Q14161 [375-409]	Q14161 1xPhospho [S397(100)]	ARF GTPase-activating protein GIT2 OS=Homo sapiens OX=9606 GN=GIT2 PE=1 SV=2	[K].TINNQHSVESQDNDQPDYDSVASDEDTDLETTASK.[T]	1xPhospho [S23(100)]	24.9285	25.0815				21.1978					21.6312	22.2245				20.8672	21.4322				22.7927	22.9142					19.4647				22.8915	22.4787				21.9107	23.6854
Q14161	Q14161 [551-571]	Q14161 1xPhospho [S562(95.7)]	ARF GTPase-activating protein GIT2 OS=Homo sapiens OX=9606 GN=GIT2 PE=1 SV=2	[R].SALVTSSSSLPSFPSTLSWSR.[D]	1xPhospho [S12(95.7)]																					16.9996																					16.1893
Q14161	Q14161 [584-608]	Q14161 1xPhospho [S590(99.4)]	ARF GTPase-activating protein GIT2 OS=Homo sapiens OX=9606 GN=GIT2 PE=1 SV=2	[K].QNSTPESDYDNTPNDMEPDGMGSSR.[K]	1xOxidation [M21];1xPhospho [S7(99.4)]	20.8177	20.741										18.5216									21.0122	20.9007
Q14161	Q14161 [478-502]		ARF GTPase-activating protein GIT2 OS=Homo sapiens OX=9606 GN=GIT2 PE=1 SV=2	[K].QATTNVYQVQTGSEYTDTSNHSSLK.[R]	1xPhospho [T/S/Y]	21.6178	21.9217				20.3502										19.4446	19.142				21.9034	22.3169														20.4616	21.7588
Q14161	Q14161 [584-608]		ARF GTPase-activating protein GIT2 OS=Homo sapiens OX=9606 GN=GIT2 PE=1 SV=2	[K].QNSTPESDYDNTPNDMEPDGMGSSR.[K]	1xPhospho [S/T/Y]	19.8311	20.0088																			19.4908	19.7287										18.8226				18.4388	19.5746
Q14161	Q14161 [584-608]		ARF GTPase-activating protein GIT2 OS=Homo sapiens OX=9606 GN=GIT2 PE=1 SV=2	[K].QNSTPESDYDNTPNDMEPDGMGSSR.[K]	2xOxidation [M16;M21];1xPhospho [S/T/Y]						19.231											18.9536
P53367	P53367 [35-57]	P53367 1xPhospho [S39(100)]	Arfaptin-1 OS=Homo sapiens OX=9606 GN=ARFIP1 PE=1 SV=2	[K].HSLPSGLGLSETQITSHGFDNTK.[E]	1xPhospho [S5(100)]	25.7074	24.8148	17.2905			21.9207	17.0301	22.6778	20.9669			20.9369			14.9173	20.1271	19.3297			17.0259	22.6678	24.1599			17.3529				16.4908				18.1399		16.0992					14.8189		19.9954		17.9284
P53367	P53367 [290-301]		Arfaptin-1 OS=Homo sapiens OX=9606 GN=ARFIP1 PE=1 SV=2	[K].IEQSQHLFQAHK.[E]		21.3232	18.913											16.8419	16.5131									20.1328								21.9249
P53367	P53367 [130-137]	P53367 1xPhospho [S132(100)]	Arfaptin-1 OS=Homo sapiens OX=9606 GN=ARFIP1 PE=1 SV=2	[R].KWSLNTYK.[C]	1xPhospho [S3(100)]	23.7363	23.3188				22.4578		22.6535	19.7026	17.7785	18.6872	19.6978				19.9562	19.2933	17.2647			20.6898	20.6573											17.1463			19.431	20.1995	17.4528
P52594	P52594 [291-313]	P52594 1xPhospho [S293(98.9)]	Arf-GAP domain and FG repeat-containing protein 1 OS=Homo sapiens OX=9606 GN=AGFG1 PE=1 SV=2	[K].SSSADFGTFNTSQSHQTASAVSK.[V]	1xPhospho [S3(98.9)]	20.9471	20.651				19.9546					18.8995	19.7587				18.5684	18.8194				22.2893	22.9182											17.1191
P52594	P52594 [176-186]	P52594 1xPhospho [S181(100)]	Arf-GAP domain and FG repeat-containing protein 1 OS=Homo sapiens OX=9606 GN=AGFG1 PE=1 SV=2	[K].GTPSQSPVVGR.[S]	1xPhospho [S6(100)]	18.3945		19.4045		18.6107	19.3361	21.1475	25.7228	21.8051	19.5114				18.3579	18.8085	20.3012	20.2044	18.2549	19.9639		23.0966	23.9135	20.8871	22.3972	20.9983		19.6055	23.0251	19.3821	21.137	20.6522	19.4478	20.5745	22.2065	19.6972				20.6584	16.8769	19.111	18.1753	21.1747	20.6934
P52594	P52594 [176-186]	P52594 2xPhospho [T177(100);S181(100)]	Arf-GAP domain and FG repeat-containing protein 1 OS=Homo sapiens OX=9606 GN=AGFG1 PE=1 SV=2	[K].GTPSQSPVVGR.[S]	2xPhospho [T2(100);S6(100)]	21.8524	21.1304				22.461		23.3234	20.7078	15.9662	20.6728	20.4449				22.8493	22.8035	17.595	15.7464		24.9923	25.6978	21.3747	19.7228				22.2062	20.1176	18.6952			20.0263	18.745								20.3007	17.867
P52594	P52594 [355-373]	P52594 1xPhospho [S362(100)]	Arf-GAP domain and FG repeat-containing protein 1 OS=Homo sapiens OX=9606 GN=AGFG1 PE=1 SV=2	[K].APVGSVVSVPSQSSASSDK.[Y]	1xPhospho [S8(100)]						18.4288					20.3169	20.7445									18.4616	19.2509
P52594	P52594 [162-175]	P52594 1xPhospho [S167(99.5)]	Arf-GAP domain and FG repeat-containing protein 1 OS=Homo sapiens OX=9606 GN=AGFG1 PE=1 SV=2	[K].SLLGDSAPTLHLNK.[G]	1xPhospho [S6(99.5)]	20.4585	19.5155				18.2569		19.0092				19.2463				17.49			17.1708		20.2817	21.6195	17.2921	17.8825		19.4042
Q15057	Q15057 [378-392]	Q15057 1xPhospho [S384(100)]	Arf-GAP with coiled-coil, ANK repeat and PH domain-containing protein 2 OS=Homo sapiens OX=9606 GN=ACAP2 PE=1 SV=3	[K].SSPSTGSLDSGNESK.[E]	1xPhospho [S7(100)]	19.6237	21.0774			17.3105	21.3828	20.5012	21.0841	19.3493	16.8571	20.2665	21.7908	18.2215		17.2665	18.6669	18.9863				22.011	20.6687	19.3852					20.3086		15.6398							19.1428							17.4633
Q15057	Q15057 [516-527]	Q15057 1xPhospho [S521(100)]	Arf-GAP with coiled-coil, ANK repeat and PH domain-containing protein 2 OS=Homo sapiens OX=9606 GN=ACAP2 PE=1 SV=3	[K].YSISLSPPEQQK.[K]	1xPhospho [S6(100)]	24.4945	24.4363	21.2783	21.0483	21.1981	24.0013	22.495	25.2062	22.4242	21.0188	23.6069	23.6337	20.5301		19.9272	23.2875	23.0831	17.1011	19.0195		24.1327	24.2703	22.0285	20.7526	19.1917	22.6095	20.7168	22.3219	20.5362	20.0665	22.4187	21.8564	22.5085	21.7612	21.3964	21.6823	22.9605	19.8797	21.2982	14.4871	20.3004	21.7486	20.2933	19.4745
Q9UPQ3	Q9UPQ3 [516-527]	Q9UPQ3 1xPhospho [S521(100)]	Arf-GAP with GTPase, ANK repeat and PH domain-containing protein 1 OS=Homo sapiens OX=9606 GN=AGAP1 PE=1 SV=4	[K].LDPPPSPHANRK.[K]	1xPhospho [S6(100)]	21.0468					19.7052	20.226	21.4494	20.3766							22.1713	22.3429	19.3295	18.6283		21.5666	22.0248		20.0615					18.9363					18.5527								18.3796	18.7013
Q96P47	Q96P47 [533-544]	Q96P47 1xPhospho [S538(100)]	Arf-GAP with GTPase, ANK repeat and PH domain-containing protein 3 OS=Homo sapiens OX=9606 GN=AGAP3 PE=1 SV=2	[K].LDPPPSPHSNRK.[K]	1xPhospho [S6(100)]	22.8582	21.9033		18.9775			20.9392	22.6474	21.2537	19.7498	21.8839	21.8471	17.841			21.6849	21.6773		18.5155		21.275	22.9296	20.6205	20.1272				20.7243	18.4116	18.117	19.9022	18.7856		19.7025	17.5655	18.8346	20.5881					18.523
Q96P47	Q96P47 [434-445]	Q96P47 1xPhospho [S443(100)]	Arf-GAP with GTPase, ANK repeat and PH domain-containing protein 3 OS=Homo sapiens OX=9606 GN=AGAP3 PE=1 SV=2	[R].ATPATAPGTSPR.[A]	1xPhospho [S10(100)]	18.6396	18.5138				19.8443	18.6786	22.3355	20.2869							18.3109	17.983				19.3293	19.6643	18.0614	18.3572				18.3047	17.5162		18.5592						18.8918
Q96P48	Q96P48 [222-244]	Q96P48 1xPhospho [S229(100)]	Arf-GAP with Rho-GAP domain, ANK repeat and PH domain-containing protein 1 OS=Homo sapiens OX=9606 GN=ARAP1 PE=1 SV=3	[R].LFPEFDDSDYDEVPEEGPGAPAR.[V]	1xPhospho [S8(100)]	19.4616	19.6391				21.079		23.0988	18.4912	15.7014		20.0222				21.2472	20.5553				23.1196	23.7089	18.6211							15.2973	21.1776		18.4522	16.7432		16.5925	17.7413	15.3865				19.5409
Q96P48	Q96P48 [1417-1426]	Q96P48 1xPhospho [S1419(100)]	Arf-GAP with Rho-GAP domain, ANK repeat and PH domain-containing protein 1 OS=Homo sapiens OX=9606 GN=ARAP1 PE=1 SV=3	[R].LGSVSLIPLR.[G]	1xPhospho [S3(100)]	19.1631	19.3139				19.7118						17.9342				17.2959	16.6899				19.6519	21.1188
Q8WWN8	Q8WWN8 [1444-1452]	Q8WWN8 1xPhospho [S1444(100)]	Arf-GAP with Rho-GAP domain, ANK repeat and PH domain-containing protein 3 OS=Homo sapiens OX=9606 GN=ARAP3 PE=1 SV=1	[K].SLDQPFLSK.[S]	1xPhospho [S1(100)]	19.7845	20.5375				18.9979						18.7322				19.8139	18.9743				19.8504	18.7898					17.286
Q9ULH1	Q9ULH1 [1039-1060]	Q9ULH1 1xPhospho [S1041(99.3)]	Arf-GAP with SH3 domain, ANK repeat and PH domain-containing protein 1 OS=Homo sapiens OX=9606 GN=ASAP1 PE=1 SV=4	[K].QASEDSNDLTPTLPETPVPLPR.[K]	1xPhospho [S3(99.3)]	22.2636	22.4174				21.2793		18.8724				19.2889				20.3697	20.8751				20.5605	19.6932									20.8471	19.3693
Q9ULH1	Q9ULH1 [1039-1061]		Arf-GAP with SH3 domain, ANK repeat and PH domain-containing protein 1 OS=Homo sapiens OX=9606 GN=ASAP1 PE=1 SV=4	[K].QASEDSNDLTPTLPETPVPLPRK.[I]	1xPhospho [S/T]	19.9186	20.6368				19.9798										19.6606
Q9ULH1	Q9ULH1 [711-729]	Q9ULH1 1xPhospho [S717(100)]	Arf-GAP with SH3 domain, ANK repeat and PH domain-containing protein 1 OS=Homo sapiens OX=9606 GN=ASAP1 PE=1 SV=4	[R].QEEIDESDDDLDDKPSPIK.[K]	1xPhospho [S7(100)]	22.2217	22.9446	15.856		18.7999	21.1665		23.0924	19.9717	18.7687	18.2435	18.8989				19.4173	19.3497				20.8359	21.7999	20.024	18.9166							21.6953	19.6448	19.2693	19.7097			21.8862	16.9265			18.3129
Q9ULH1	Q9ULH1 [836-852]	Q9ULH1 2xPhospho [S843(100);T/S]	Arf-GAP with SH3 domain, ANK repeat and PH domain-containing protein 1 OS=Homo sapiens OX=9606 GN=ASAP1 PE=1 SV=4	[K].RTLSDPPSPLPHGPPNK.[G]	2xPhospho [S8(100);T/S]	24.2493	23.3486			15.2366	23.2465	20.7952	23.6642	19.7969	16.1215	18.272	19.8496	14.9683			22.1054	21.7147				22.6832	22.9234	17.6476	21.5764		18.5806		21.1125		15.3244				21.386		18.8776	19.9577	16.9182				19.628
Q9ULH1	Q9ULH1 [836-852]	Q9ULH1 1xPhospho [S839(99.7)]	Arf-GAP with SH3 domain, ANK repeat and PH domain-containing protein 1 OS=Homo sapiens OX=9606 GN=ASAP1 PE=1 SV=4	[K].RTLSDPPSPLPHGPPNK.[G]	1xPhospho [S4(99.7)]	26.1544	25.664	20.5333	18.72	19.1536	23.3811	21.8509	24.7345	21.2437	19.4742	20.9078	21.8007	18.2924	17.4568		23.2664	23.018	15.5344	18.7971		23.9293	24.2716	20.9996	18.2227	20.2294	20.6425	18.8048	22.2967			22.4751	20.8131	22.2925	20.5324	19.4632	20.8056	21.064	18.4745	19.0778		18.0639	21.0855
Q9ULH1	Q9ULH1 [837-852]	Q9ULH1 1xPhospho [S839(100)]	Arf-GAP with SH3 domain, ANK repeat and PH domain-containing protein 1 OS=Homo sapiens OX=9606 GN=ASAP1 PE=1 SV=4	[R].TLSDPPSPLPHGPPNK.[G]	1xPhospho [S3(100)]	22.4085	22.0181	18.2366		19.068			23.6993	20.5074	18.5212	17.907			17.8436	16.4436	17.5052	18.2686			16.4623	20.0217	20.6705	19.5712	18.1396				18.8108	17.018	15.4801	19.7578		19.7654	19.4183						15.4378
Q9ULH1	Q9ULH1 [1021-1033]	Q9ULH1 1xPhospho [S1027(100)]	Arf-GAP with SH3 domain, ANK repeat and PH domain-containing protein 1 OS=Homo sapiens OX=9606 GN=ASAP1 PE=1 SV=4	[K].SHPLDLSPNVQSR.[D]	1xPhospho [S7(100)]	20.7007	19.3907				20.8654		22.3984	16.7434							17.8908	17.5285				19.9499	21.0389						19.1354														17.5571
Q9ULH1	Q9ULH1 [1002-1010]	Q9ULH1 1xPhospho [S1008(100)]	Arf-GAP with SH3 domain, ANK repeat and PH domain-containing protein 1 OS=Homo sapiens OX=9606 GN=ASAP1 PE=1 SV=4	[K].SQTGDVSPK.[A]	1xPhospho [S7(100)]	22.634	22.2902				21.789	20.4571	21.4348	21.0838		19.7959		18.4542	18.504	18.5591	19.301					19.462	21.0829	20.4683	19.4835				19.7495	19.2822		21.1897	19.8616	18.3141	20.1023		20.5175					18.2417		18.6466
O43150	O43150 [693-708]	O43150 1xPhospho [S701(100)]	Arf-GAP with SH3 domain, ANK repeat and PH domain-containing protein 2 OS=Homo sapiens OX=9606 GN=ASAP2 PE=1 SV=3	[R].LLHEDLDESDDDMDEK.[L]	1xPhospho [S9(100)]	23.4405	23.0666				20.3359		22.7124	18.8941		18.0544	19.1554	15.3427		17.4927	21.3458	20.5843				22.58	23.4971	19.4725					18.9705			22.6427	21.456	18.0674			19.3346	20.758	18.4501	18.166			19.5525
O43150	O43150 [693-708]	O43150 1xPhospho [S701(100)]	Arf-GAP with SH3 domain, ANK repeat and PH domain-containing protein 2 OS=Homo sapiens OX=9606 GN=ASAP2 PE=1 SV=3	[R].LLHEDLDESDDDMDEK.[L]	1xOxidation [M13];1xPhospho [S9(100)]	23.702	22.4631		17.3511		21.8061		23.1987	19.2979		18.5294	19.7012				21.878	22.2106				22.9767	23.1728	20.4962			18.649		20.0866		16.1322	23.2863	21.9531	18.9335			18.6101	20.8788	18.2653	18.3878			17.9504
O43150	O43150 [820-835]	O43150 1xPhospho [S822(100)]	Arf-GAP with SH3 domain, ANK repeat and PH domain-containing protein 2 OS=Homo sapiens OX=9606 GN=ASAP2 PE=1 SV=3	[R].SSSDPPAVHPPLPPLR.[V]	1xPhospho [S3(100)]	23.9785	23.6454	19.3991	15.219	16.484	20.3523	16.4455	22.9944	19.0576	17.4101			15.3077		15.1862	21.4295	21.7844	16.9008			21.8198	22.4717	20.7384	18.902				20.6714	17.8079	16.3162	19.9475		19.5829	17.1436	16.1534				19.3418		18.0012	19.2129
Q9NWB6	Q9NWB6 [75-87]	Q9NWB6 1xPhospho [S77(99.7)]	Arginine and glutamate-rich protein 1 OS=Homo sapiens OX=9606 GN=ARGLU1 PE=1 SV=1	[R].ASSPPDRIDIFGR.[T]	1xPhospho [S3(99.7)]	27.5669	27.1013	24.5514	23.4124	22.7842	25.5112	22.6925	27.5504	23.3661	21.671	23.9598	24.7972	24.2028	22.678	22.5291	25.3827	25.3931	21.6149	22.7027		27.1736	27.474	25.4762	24.8103	22.6516	26.8536	24.6585	24.9471	23.052	22.0613	28.698	27.3179	25.7852	24.2508	23.3089	25.5675	26.0274	24.2505	23.7404		23.5338	25.2695	23.9962	23.2808
Q9NWB6	Q9NWB6 [60-67]	Q9NWB6 1xPhospho [S60(99.6)]	Arginine and glutamate-rich protein 1 OS=Homo sapiens OX=9606 GN=ARGLU1 PE=1 SV=1	[R].STNTAVSR.[R]	1xPhospho [S1(99.6)]				17.5435	17.7942				21.8074					18.9435	19.5551				18.1807					21.4646					20.3171					21.5939	17.5881						19.1633		19.7424
Q7L4I2	Q7L4I2 [1-15]	Q7L4I2 1xMet-loss [N-Term];1xPhospho [S4(100)]	Arginine/serine-rich coiled-coil protein 2 OS=Homo sapiens OX=9606 GN=RSRC2 PE=1 SV=1	[-].MAASDTERDGLAPEK.[T]	1xMet-loss [N-Term];1xPhospho [S4(100)]	23.4947	22.7649		16.6001		21.7282	20.4082	21.0895			19.4976	20.0531	16.3658			21.596	21.1429				24.1279	25.0403	20.7245			20.6191	20.232	17.9958			25.2232	23.4932	20.027			21.5606	22.6168	19.2272
Q7L4I2	Q7L4I2 [1-15]	Q7L4I2 1xMet-loss+Acetyl [N-Term];1xPhospho [S4(100)]	Arginine/serine-rich coiled-coil protein 2 OS=Homo sapiens OX=9606 GN=RSRC2 PE=1 SV=1	[-].MAASDTERDGLAPEK.[T]	1xMet-loss+Acetyl [N-Term];1xPhospho [S4(100)]	24.8234	24.7483	22.4461	22.1932	22.1407	24.4277	23.1369	26.2248	23.2702	21.5199	21.2416	22.3501	22.0141	21.2002	21.275	23.2773	23.2554	19.724	19.9778	19.1088	25.1535	25.6537	24.3663	23.1934	21.2032	23.0239	22.1336	23.5564	21.0141	20.2879	26.462	24.4307	23.9062	22.8385	22.2771	23.2192	24.2005	21.8826	22.6	18.7812	21.5296	23.0443	21.0391	19.847
Q7L4I2	Q7L4I2 [25-34]	Q7L4I2 1xPhospho [S32(100)]	Arginine/serine-rich coiled-coil protein 2 OS=Homo sapiens OX=9606 GN=RSRC2 PE=1 SV=1	[K].EQSEVSVSPR.[A]	1xPhospho [S8(100)]	25.6076	25.2618	23.174	22.8452	22.638	24.491	23.6906	26.3667	23.4506	21.6346	22.8642	23.0073	22.3796	21.1007	21.8609	24.081	23.8916	20.7699	20.713	20.8996	26.0334	26.4738	24.9451	23.8578	22.4705	25.1561	23.6582	24.0272	22.2976	21.4846	27.1115	25.3799	24.6065	23.2898	22.0911	24.2321	25.0886	23.3065	22.9446	20.9649	22.407	23.6226	21.9435	21.8444
Q7L4I2	Q7L4I2 [25-34]	Q7L4I2 2xPhospho [S30(100);S32(100)]	Arginine/serine-rich coiled-coil protein 2 OS=Homo sapiens OX=9606 GN=RSRC2 PE=1 SV=1	[K].EQSEVSVSPR.[A]	2xPhospho [S6(100);S8(100)]	20.7252																				22.1049	23.0646	21.5066					18.4819			22.5779	19.2421	19.6757
Q7L4I2	Q7L4I2 [216-227]		Arginine/serine-rich coiled-coil protein 2 OS=Homo sapiens OX=9606 GN=RSRC2 PE=1 SV=1	[R].SLSRTPSPPPFR.[G]	2xPhospho [S/T]	19.3445	19.9599						18.7876					18.836		14.3118								20.5511	16.6052				17.507			22.9518	20.163	18.5726				18.7211			16.1764
Q7L4I2	Q7L4I2 [220-227]	Q7L4I2 1xPhospho [S222(100)]	Arginine/serine-rich coiled-coil protein 2 OS=Homo sapiens OX=9606 GN=RSRC2 PE=1 SV=1	[R].TPSPPPFR.[G]	1xPhospho [S3(100)]			17.9253		18.7754						23.0689	22.9334	22.213	19.4783	21.5019								21.1768	19.8198		20.0035					24.07	21.4064	20.3864	18.2901	18.4683	17.6655	18.1457		19.5799		20.0921
Q8TF01	Q8TF01 [483-496]	Q8TF01 1xPhospho [T485(100)]	Arginine/serine-rich protein PNISR OS=Homo sapiens OX=9606 GN=PNISR PE=1 SV=2	[K].KRTPNETTSVLEPK.[K]	1xPhospho [T3(100)]	20.6881	19.8009						20.1332													19.2242	19.9149	17.9418			19.8703		17.7284			21.8406	19.9732	18.1671
Q8TF01	Q8TF01 [286-307]	Q8TF01 1xPhospho [S290(100)]	Arginine/serine-rich protein PNISR OS=Homo sapiens OX=9606 GN=PNISR PE=1 SV=2	[R].SKFDSDEEEEDTENVEAASSGK.[V]	1xPhospho [S5(100)]	19.98							21.1361													19.838	20.183				19.5837					21.8568	20.0241	19.0271
Q8TF01	Q8TF01 [288-307]	Q8TF01 1xPhospho [S290(100)]	Arginine/serine-rich protein PNISR OS=Homo sapiens OX=9606 GN=PNISR PE=1 SV=2	[K].FDSDEEEEDTENVEAASSGK.[V]	1xPhospho [S3(100)]	22.0279	22.3223	18.7267		18.1751	20.9459		20.1038	17.0257		18.7047	19.7639	19.202		16.2863	18.0913	18.7222		17.7201		20.8405	20.832	19.4387			21.4714	20.9521	18.9966			23.5107	22.4781	19.3718			21.371	23.2217	21.2227	18.8613
Q8TF01	Q8TF01 [311-330]	Q8TF01 2xPhospho [S313(99.1);S321(99.1)]	Arginine/serine-rich protein PNISR OS=Homo sapiens OX=9606 GN=PNISR PE=1 SV=2	[R].SPSPVPQEEHSDPEMTEEEK.[E]	2xPhospho [S3(99.1);S11(99.1)]													18.4064		16.0599								19.74			21.3204	19.0753				21.3896	20.2435				19.5561	20.4821
Q8TF01	Q8TF01 [209-218]	Q8TF01 1xPhospho [S211(100)]	Arginine/serine-rich protein PNISR OS=Homo sapiens OX=9606 GN=PNISR PE=1 SV=2	[R].QRSPIALPVK.[Q]	1xPhospho [S3(100)]	24.2761	23.9796	21.856	20.811	20.6532	22.9397	20.7328	25.2717	21.5004	19.0695	20.9037	21.9931	21.1853	19.1398	18.8177	22.592	22.4392	19.5564	18.3601		24.0364	24.323	22.8834	21.0222		22.2885	20.7707	22.5719		19.5846	24.59	23.0839	23.3417	21.8065	20.2041	21.196	22.2486	19.6772	20.4853		19.6264	21.9001	19.5675	15.4601
Q8TF01	Q8TF01 [724-730]	Q8TF01 1xPhospho [S726(100)]	Arginine/serine-rich protein PNISR OS=Homo sapiens OX=9606 GN=PNISR PE=1 SV=2	[R].SGSISVK.[I]	1xPhospho [S3(100)]	22.7017	21.4254	19.1763	18.6333	17.3993	21.5927	20.9956	22.4988	20.547	17.3437	18.8895	20.5387				22.0685	21.6656	17.5124			22.8341	22.8919	20.6939			20.9271		20.9288	19.1094	18.2016			20.788		17.4082	21.0078	21.9379		18.5927			19.7135
Q9P2R6	Q9P2R6 [590-607]	Q9P2R6 2xPhospho [S594(100);T/S]	Arginine-glutamic acid dipeptide repeats protein OS=Homo sapiens OX=9606 GN=RERE PE=1 SV=2	[K].KQPASPDGRTSPINEDIR.[S]	2xPhospho [S5(100);T/S]	24.5407	24.0924	19.5375			22.0539	20.2279	23.6824	19.6377	16.6662	19.6606	20.7681	17.4185		16.6688	20.9988	20.4087	17.3699			22.9192	23.2092	19.7195			20.513		18.8529	16.6096	17.5506	23.4204	21.2893	21.3718	18.2098	16.4731	18.2149	19.6641	18.8454	17.8862	16.9724		19.9414	17.7058
Q9P2R6	Q9P2R6 [49-73]	Q9P2R6 1xPhospho [S53(99.6)]	Arginine-glutamic acid dipeptide repeats protein OS=Homo sapiens OX=9606 GN=RERE PE=1 SV=2	[K].NYAESDHSEDEDNDNNSATAEESTK.[K]	1xPhospho [S5(99.6)]																															20.7518	18.8207
Q9P2R6	Q9P2R6 [654-667]	Q9P2R6 1xPhospho [S656(100)]	Arginine-glutamic acid dipeptide repeats protein OS=Homo sapiens OX=9606 GN=RERE PE=1 SV=2	[K].VASDTEEADRTSSK.[K]	1xPhospho [S3(100)]	23.699	22.6173				21.1381	20.9993	22.1418	19.2492		19.3358		17.1717			20.7429	20.1872				21.7074	21.7931					19.3745	19.8981			23.2705	22.5592				20.1062		19.525
Q9P2R6	Q9P2R6 [1095-1132]	Q9P2R6 2xPhospho [S1115(99.6);S/T]	Arginine-glutamic acid dipeptide repeats protein OS=Homo sapiens OX=9606 GN=RERE PE=1 SV=2	[K].EEALDDAEEPESPPPPPRSPSPEPTVVDTPSHASQSAR.[F]	2xPhospho [S21(99.6);S/T]											19.3956	22.1053																													18.5515
Q9P2R6	Q9P2R6 [671-691]	Q9P2R6 1xPhospho [S679(100)]	Arginine-glutamic acid dipeptide repeats protein OS=Homo sapiens OX=9606 GN=RERE PE=1 SV=2	[K].TQEISRPNSPSEGEGESSDSR.[S]	1xPhospho [S9(100)]	21.829	21.2832				18.8105						18.4846									18.7409										23.1412	22.1549				18.4614	20.2832	17.191
Q9P2R6	Q9P2R6 [671-691]	Q9P2R6 2xPhospho [S675(100);S679(99.3)]	Arginine-glutamic acid dipeptide repeats protein OS=Homo sapiens OX=9606 GN=RERE PE=1 SV=2	[K].TQEISRPNSPSEGEGESSDSR.[S]	2xPhospho [S5(100);S9(99.3)]	21.4884	20.941				19.2544		19.4146								18.2928					20.2976	20.8188									20.6464
Q9P2R6	Q9P2R6 [1113-1132]	Q9P2R6 1xPhospho [S1115(99.4)]	Arginine-glutamic acid dipeptide repeats protein OS=Homo sapiens OX=9606 GN=RERE PE=1 SV=2	[R].SPSPEPTVVDTPSHASQSAR.[F]	1xPhospho [S3(99.4)]				18.3248	16.4027						20.3302	20.8097	18.735		20.0804
Q9P2R6	Q9P2R6 [654-663]	Q9P2R6 1xPhospho [S656(100)]	Arginine-glutamic acid dipeptide repeats protein OS=Homo sapiens OX=9606 GN=RERE PE=1 SV=2	[K].VASDTEEADR.[T]	1xPhospho [S3(100)]	20.6432								19.186																						22.7865	20.2694
Q9P2R6	Q9P2R6 [599-607]		Arginine-glutamic acid dipeptide repeats protein OS=Homo sapiens OX=9606 GN=RERE PE=1 SV=2	[R].TSPINEDIR.[S]	1xPhospho [T/S]	20.76	21.4225	19.5575	20.7225	19.9848	19.9103		22.8295	20.7245	19.2214	18.5749	19.3646		18.5862	19.1331	18.798					19.7586	20.4809	19.9435	19.4358	15.8854	18.7503		17.94	17.5348	16.9074	21.6091	18.2203	19.2007	20.2906	20.4553				17.3581		18.5458	18.8049	18.0339
Q9P2R6	Q9P2R6 [591-607]	Q9P2R6 2xPhospho [S594(100);T/S]	Arginine-glutamic acid dipeptide repeats protein OS=Homo sapiens OX=9606 GN=RERE PE=1 SV=2	[K].QPASPDGRTSPINEDIR.[S]	2xPhospho [S4(100);T/S]	21.8543	21.5533				19.8472	20.9571	20.9004								18.0244					19.8934	20.1573						17.5014			21.1216	19.0988	17.5365
Q9P2R6	Q9P2R6 [638-645]	Q9P2R6 1xPhospho [S642(100)]	Arginine-glutamic acid dipeptide repeats protein OS=Homo sapiens OX=9606 GN=RERE PE=1 SV=2	[K].EEASSPLK.[S]	1xPhospho [S5(100)]	21.8589	21.8584	17.6667			20.7216	20.2694	21.9589	20.0658	17.0394		19.2638				18.9108	18.7007				21.7216	21.9199	19.2922			20.1083	18.8188	19.2184	18.0505		23.2612	21.7922	20.2001			19.6821	20.4212	18.7684				18.8042
Q9P2R6	Q9P2R6 [1095-1132]		Arginine-glutamic acid dipeptide repeats protein OS=Homo sapiens OX=9606 GN=RERE PE=1 SV=2	[K].EEALDDAEEPESPPPPPRSPSPEPTVVDTPSHASQSAR.[F]	3xPhospho [S/T]	19.654	19.347																				20.8537									22.8791	21.9685
O95260	O95260 [160-176]	O95260 1xPhospho [S169(100)]	Arginyl-tRNA--protein transferase 1 OS=Homo sapiens OX=9606 GN=ATE1 PE=1 SV=2	[K].KEEPQELLQSQDFVGEK.[L]	1xPhospho [S10(100)]						20.7564		19.1259													18.3456	18.5214									20.0257				15.1097
O00192	O00192 [254-287]		Armadillo repeat protein deleted in velo-cardio-facial syndrome OS=Homo sapiens OX=9606 GN=ARVCF PE=1 SV=1	[R].FQAEPYGLEDDTRSLAADDEGGPELEPDYGTATR.[R]	1xPhospho [T/S/Y]								19.8744								20.6779						20.0779
O00192	O00192 [639-647]	O00192 1xPhospho [T642(100)]	Armadillo repeat protein deleted in velo-cardio-facial syndrome OS=Homo sapiens OX=9606 GN=ARVCF PE=1 SV=1	[R].NFDTLDLPK.[R]	1xPhospho [T4(100)]			16.3801	17.1071	15.3449			20.1529	18.5379	16.5867						20.2608	19.5192	15.2213	18.2723		18.2694	19.0514	17.8736	16.679					14.3783	15.6376	19.0593	17.4323	18.0539	19.0065	18.5737		18.5888					17.8716	17.0405	16.0199
Q8N2F6	Q8N2F6 [45-61]	Q8N2F6 1xPhospho [S45(100)]	Armadillo repeat-containing protein 10 OS=Homo sapiens OX=9606 GN=ARMC10 PE=1 SV=1	[K].SAGALEEGTSEGQLCGR.[S]	1xCarbamidomethyl [C15];1xPhospho [S1(100)]	24.3389	24.0444			16.2547	21.8627		25.2133		17.2767	21.7925	21.6374	14.941		15.4549	20.9501	21.3989	18.6126			24.3995	25.2662	18.7445	23.1309		22.9312	20.2484				22.1673	21.0084				22.2619	23.0636	19.135			21.9213		17.3774	18.3345
Q9UH62	Q9UH62 [108-125]	Q9UH62 1xPhospho [S110(100)]	Armadillo repeat-containing X-linked protein 3 OS=Homo sapiens OX=9606 GN=ARMCX3 PE=1 SV=1	[K].RASPNSDDTVLSPQELQK.[V]	1xPhospho [S3(100)]	20.1782	19.775			15.3037	21.0863	18.866	24.3413	18.1762		19.2146	19.7231	17.5701			20.3543	19.7586	19.1335			23.0154	23.605	20.4255	19.096	16.1189	22.3437	20.1279	17.9755	17.9457	15.5884	23.4512	21.8001	18.6933		15.2618	19.9578	20.5153	19.815
Q9UH62	Q9UH62 [57-71]	Q9UH62 1xPhospho [S61(100)]	Armadillo repeat-containing X-linked protein 3 OS=Homo sapiens OX=9606 GN=ARMCX3 PE=1 SV=1	[R].YNDWSDDDDDSNESK.[S]	1xPhospho [S5(100)]	23.608	23.8451				22.8629		22.4892			21.8303	22.516				21.5776	22.3502				24.669	25.3219	20.8271			23.9993	22.6536	21.7242			24.7432	23.596	19.4674			22.5816	23.422	21.6546	19.647			17.4089
Q9UH62	Q9UH62 [72-81]	Q9UH62 1xPhospho [S72(100)]	Armadillo repeat-containing X-linked protein 3 OS=Homo sapiens OX=9606 GN=ARMCX3 PE=1 SV=1	[K].SIVWYPPWAR.[I]	1xPhospho [S1(100)]	18.6561					18.8656		20.9477				17.3813				16.2363					20.9574	21.7104	16.9233	17.2916		19.1758		14.1051									18.6667
Q5H9R4	Q5H9R4 [770-805]	Q5H9R4 2xPhospho [S796(98.3);S/T]	Armadillo repeat-containing X-linked protein 4 OS=Homo sapiens OX=9606 GN=ARMCX4 PE=2 SV=3	[K].ANLNAVSKAEAGMGATGSVQPQAVANSHCETLPGAK.[N]	1xCarbamidomethyl [C29];1xOxidation [M13];2xPhospho [S27(98.3);S/T]																															20.6344
Q9BVC5	Q9BVC5 [189-201]	Q9BVC5 1xPhospho [S189(100)]	Ashwin OS=Homo sapiens OX=9606 GN=C2orf49 PE=1 SV=1	[K].SPPLSPVGTTPVK.[L]	1xPhospho [S1(100)]	22.6759	22.1418	18.9379	18.9392	19.0548	22.3614	21.4545	24.8802	21.4205	20.1559	19.5397	20.5673		16.2434		21.7809	21.9478	18.4278	19.2369	19.4391	23.5866	23.9849	20.2555	19.2765	17.7775			21.4236	19.8504	17.538	20.8327	19.1243	20.5526	19.8136	19.3356				19.3864	14.5647	17.0637	20.8966	19.4303	18.6462
Q9BVC5	Q9BVC5 [141-163]		Ashwin OS=Homo sapiens OX=9606 GN=C2orf49 PE=1 SV=1	[R].KLSNSSSSVSPLILSSNLPVNNK.[T]	1xPhospho [S]						19.5933		19.6703													19.8168	19.9111
Q9BVC5	Q9BVC5 [189-201]	Q9BVC5 2xPhospho [S189(100);S193(100)]	Ashwin OS=Homo sapiens OX=9606 GN=C2orf49 PE=1 SV=1	[K].SPPLSPVGTTPVK.[L]	2xPhospho [S1(100);S5(100)]						20.481										17.8625
P14868	P14868 [442-451]		Aspartate--tRNA ligase, cytoplasmic OS=Homo sapiens OX=9606 GN=DARS1 PE=1 SV=2	[R].ALHHGIDLEK.[I]		23.1754	22.2513	16.9849	17.2463	16.568	20.873	19.2485	21.3146	18.0734		21.1066	20.2562	15.855	18.6215	17.602	20.2041	21.29	17.1452	16.2983		21.5038	23.607	20.459	20.3192		20.3817	18.3001	19.0588	17.4497	17.2048	22.6665	22.0001	19.3329	18.7708		22.0224	22.3007	17.6208	18.5823		18.6898	20.5121
Q9ULA0	Q9ULA0 [359-369]		Aspartyl aminopeptidase OS=Homo sapiens OX=9606 GN=DNPEP PE=1 SV=1	[K].HEENHRPLFHK.[G]			20.5279		18.5144	17.6623		18.3596	20.5849	19.7062						19.3555																				19.2454							18.4567
Q15121	Q15121 [110-122]	Q15121 1xPhospho [S116(100)]	Astrocytic phosphoprotein PEA-15 OS=Homo sapiens OX=9606 GN=PEA15 PE=1 SV=2	[K].DIIRQPSEEEIIK.[L]	1xPhospho [S7(100)]	27.8463	28.2554	24.8683	22.7626	23.8899	27.7988	25.5091	28.2941	24.4209	23.557	25.2474	26.163	23.5933	22.0117	20.9686	27.448	27.008	22.7048	23.2775	20.6971	27.5504	27.6876	24.8988	23.2657	22.1877	28.5363	25.8775	26.1999	22.5778	21.7892	26.2429	26.8666	25.5981	24.5996	24.2002	26.539	26.9275	26.4447	24.6907	18.9868	23.0126	24.2615	22.0659	20.8949
Q15121	Q15121 [89-98]	Q15121 1xPhospho [S90(100)]	Astrocytic phosphoprotein PEA-15 OS=Homo sapiens OX=9606 GN=PEA15 PE=1 SV=2	[K].ISEEDELDTK.[L]	1xPhospho [S2(100)]	21.9449	21.4389	20.118	20.4504	20.286	21.5405		23.8239	21.3439	19.2635	21.4012	21.888	19.5778		19.5622	20.3732	19.8996	14.9618			22.2085	21.6686	21.2384	17.3182		24.2587	23.8274	21.4254	18.81	19.6007	23.6699	24.2487	21.4184	17.549	20.0275	24.0486	24.9502	24.4907	20.674			20.0914
Q15121	Q15121 [114-122]	Q15121 1xPhospho [S116(100)]	Astrocytic phosphoprotein PEA-15 OS=Homo sapiens OX=9606 GN=PEA15 PE=1 SV=2	[R].QPSEEEIIK.[L]	1xPhospho [S3(100)]	21.9236				16.1023	18.1348		25.6194					18.374	17.1303		18.0466	20.7876	18.0017	19.9171					22.4047			21.1829							22.6628		21.0527	22.3761		17.4311		22.177	20.8171	19.1612
P54253	P54253 [230-259]	P54253 1xPhospho [S238(100)]	Ataxin-1 OS=Homo sapiens OX=9606 GN=ATXN1 PE=1 SV=2	[R].APGLITPGSPPPAQQNQYVHISSSPQNTGR.[T]	1xPhospho [S9(100)]	20.9998	21.303				20.5003		21.9724								19.8686					20.2427
P54253	P54253 [404-413]	P54253 1xPhospho [S406(100)]	Ataxin-1 OS=Homo sapiens OX=9606 GN=ATXN1 PE=1 SV=2	[R].EASPSTLNDK.[S]	1xPhospho [S3(100)]	21.1078	20.984				19.2445	19.051	20.8646	17.9335		19.4477	19.4646				18.4706	18.6921	17.4003			20.7614	21.0095	18.3173			19.8917	18.8295		15.8847									17.4974
P54253	P54253 [772-780]	P54253 1xPhospho [S775(100)]	Ataxin-1 OS=Homo sapiens OX=9606 GN=ATXN1 PE=1 SV=2	[K].RRWSAPESR.[K]	1xPhospho [S4(100)]	22.2002	22.3956	18.3436	19.2754	17.0188	21.1233	20.3005	21.9216	19.7921	16.6966		20.4709	17.5821		18.4539	19.3753	19.7393	18.2598			20.8614	21.3697	19.977			20.9016		19.4241	18.5197	17.1375		21.2235	20.2716			19.1154			19.3591			19.3647
P54253	P54253 [773-780]	P54253 1xPhospho [S775(100)]	Ataxin-1 OS=Homo sapiens OX=9606 GN=ATXN1 PE=1 SV=2	[R].RWSAPESR.[K]	1xPhospho [S3(100)]			16.9691	19.3195	19.1816			22.2893	20.3142	18.4338																									18.0313
Q99700	Q99700 [666-686]	Q99700 1xPhospho [S684(100)]	Ataxin-2 OS=Homo sapiens OX=9606 GN=ATXN2 PE=1 SV=2	[R].TSPSGGTWSSVVSGVPRLSPK.[T]	1xPhospho [S19(100)]	20.7757	19.6852	16.1201			19.4594		21.8661				17.6018	15.0224			18.8484	16.8854				20.1373	20.5698	19.74			17.9499		18.9553					18.4416									18.0116
Q99700	Q99700 [666-682]		Ataxin-2 OS=Homo sapiens OX=9606 GN=ATXN2 PE=1 SV=2	[R].TSPSGGTWSSVVSGVPR.[L]	1xPhospho [T/S]	19.8164	20.1143	17.5331		17.4921	19.5316		21.8753	19.4254		17.1667	18.736	16.264				18.0884				20.1404	20.8443	19.4386					18.6944		14.9518			19.8114						17.6964
Q99700	Q99700 [739-747]	Q99700 1xPhospho [T741(100)]	Ataxin-2 OS=Homo sapiens OX=9606 GN=ATXN2 PE=1 SV=2	[R].AVTPSSEAK.[D]	1xPhospho [T3(100)]	21.0733	20.5903				20.8746	20.8677	22.6577	20.8555		19.1587					20.7261	21.0316				22.3089	22.9001	21.8307	19.3173				20.8825	19.4194		20.6024			19.2283							17.6699
Q99700	Q99700 [876-893]	Q99700 1xPhospho [S889(98.5)]	Ataxin-2 OS=Homo sapiens OX=9606 GN=ATXN2 PE=1 SV=2	[K].RGPEVTSQGVQTSSPACK.[Q]	1xCarbamidomethyl [C17];1xPhospho [S14(98.5)]																					19.5392	19.917									19.3701	17.6818
Q8WWM7	Q8WWM7 [554-570]		Ataxin-2-like protein OS=Homo sapiens OX=9606 GN=ATXN2L PE=1 SV=2	[K].LQPSSSPENSLDPFPPR.[I]	1xPhospho [S]	22.4403	22.1747	16.9904	14.8929	14.644	21.8217	20.8794	24.0451	20.5283	17.0546	19.4564	20.9452				20.5525	19.8903				23.4986	24.1389	21.2871	19.9185	15.2952			20.8783		14.8733	21.1776	20.1682	19.5785	15.3408			18.2766	15.0607	16.5426			18.6291
Q8WWM7	Q8WWM7 [333-345]	Q8WWM7 1xPhospho [S339(100)]	Ataxin-2-like protein OS=Homo sapiens OX=9606 GN=ATXN2L PE=1 SV=2	[R].QGSGRESPSLASR.[E]	1xPhospho [S7(100)]	23.1197	22.1261				23.9205	22.7484	25.5972	22.1807	18.3798	21.262	21.5185				22.8716	22.8864		17.8933	17.9494	25.0947	25.7957	23.1454	20.2274	17.0583	22.0762	19.6933	22.6747	19.5373	17.7671	21.5849	20.4944	20.7021	18.3575		20.0787	20.3791		20.0296			22.0309	18.1777	17.8989
Q8WWM7	Q8WWM7 [333-348]		Ataxin-2-like protein OS=Homo sapiens OX=9606 GN=ATXN2L PE=1 SV=2	[R].QGSGRESPSLASREGK.[Y]	1xPhospho [S]		19.5115				19.7931		19.7737	20.6422							19.3219
Q8WWM7	Q8WWM7 [452-498]	Q8WWM7 1xPhospho [S496(99.4)]	Ataxin-2-like protein OS=Homo sapiens OX=9606 GN=ATXN2L PE=1 SV=2	[K].SAAPAPISASCPEPPIGSAVPTSSASIPVTSSVSDPGVGSISPASPK.[I]	1xCarbamidomethyl [C11];1xPhospho [S45(99.4)]								20.821
Q8WWM7	Q8WWM7 [607-641]	Q8WWM7 1xPhospho [S634(100)]	Ataxin-2-like protein OS=Homo sapiens OX=9606 GN=ATXN2L PE=1 SV=2	[K].EDKPPLAPSGGTEGPEQPPPPCPSQTGSPPVGLIK.[G]	1xCarbamidomethyl [C22];1xPhospho [S28(100)]	21.7246	22.7542		15.6503	19.6344	22.9861		24.1505	21.7726	20.811		21.563				21.9676			18.9125		21.859	22.6791			19.2332				19.8109		20.8689	19.7258			18.8016		20.2686						16.2666
Q8WWM7	Q8WWM7 [582-599]	Q8WWM7 1xPhospho [S594(100)]	Ataxin-2-like protein OS=Homo sapiens OX=9606 GN=ATXN2L PE=1 SV=2	[K].EVDGLLTSEPMGSPVSSK.[T]	1xOxidation [M11];1xPhospho [S13(100)]	22.1928	22.3758				23.2511	21.5462	23.7535	20.9835	18.6335						19.6617	20.3331	16.9486	16.9236		22.9383	23.4168									21.8273	21.0627				19.0045	20.5983
Q8WWM7	Q8WWM7 [582-599]	Q8WWM7 1xPhospho [S594(100)]	Ataxin-2-like protein OS=Homo sapiens OX=9606 GN=ATXN2L PE=1 SV=2	[K].EVDGLLTSEPMGSPVSSK.[T]	1xPhospho [S13(100)]	22.1696	22.379				21.2621		22.8542								18.6614	17.7439				21.7945	23.5707									21.6786	18.6509				17.5164
Q8WWM7	Q8WWM7 [107-122]	Q8WWM7 1xPhospho [S111(100)]	Ataxin-2-like protein OS=Homo sapiens OX=9606 GN=ATXN2L PE=1 SV=2	[K].GPPQSPVFEGVYNNSR.[M]	1xPhospho [S5(100)]	24.9237	25.0561		21.062	20.6759	24.4432	23.1855	25.7363	22.8119	16.2203	22.4264	21.1243	18.3845		19.9826	20.9207	21.6142			18.1064	24.1396	25.0418	23.3338	21.5605	17.9754	23.6331	21.8494	22.9742	19.3424	19.7429	25.3202	24.0733		16.911	19.868	24.3031	24.7288	23.503	21.3963	18.3477	19.9139	22.4447	18.6934	14.604
Q8WWM7	Q8WWM7 [678-688]	Q8WWM7 1xPhospho [S684(100)]	Ataxin-2-like protein OS=Homo sapiens OX=9606 GN=ATXN2L PE=1 SV=2	[K].STSTPTSPGPR.[T]	1xPhospho [S7(100)]							17.8365			19.1896						19.3397											19.3499	18.025											18.4979			19.8805
Q8WWM7	Q8WWM7 [383-399]	Q8WWM7 1xPhospho [S390(99.6)]	Ataxin-2-like protein OS=Homo sapiens OX=9606 GN=ATXN2L PE=1 SV=2	[R].GPHHLDNSSPGPGSEAR.[G]	1xPhospho [S8(99.6)]						19.2737		20.0709													20.9438	22.5798						19.134										19.9298
Q8WWM7	Q8WWM7 [421-443]	Q8WWM7 1xPhospho [T433(97.7)]	Ataxin-2-like protein OS=Homo sapiens OX=9606 GN=ATXN2L PE=1 SV=2	[K].TLSSPSNRPSGETSVPPPPAVGR.[M]	1xPhospho [T13(97.7)]	19.9977	19.6209				20.5114	19.8098	22.5443	19.5184	16.8672						17.6755					21.158	21.8687	18.8149					19.3311	16.875	15.5481			16.5257
Q8WWM7	Q8WWM7 [444-451]	Q8WWM7 1xPhospho [S449(100)]	Ataxin-2-like protein OS=Homo sapiens OX=9606 GN=ATXN2L PE=1 SV=2	[R].MYPPRSPK.[S]	1xPhospho [S6(100)]	25.701	24.946	20.2069	20.572	20.8092	23.365	22.6825	25.8883	23.3067	21.0021	17.4768	20.6278	19.5703	19.2788	19.6802	22.3653	21.3462		20.8231		25.0071	25.6839	23.511	22.3125	21.2894	18.3962		22.5559	20.6689	19.014	21.976	21.3062	21.5866	22.0609	18.1428	21.3394	22.5461		21.2666		21.3137	22.3271	20.6755	19.5801
Q8WWM7	Q8WWM7 [338-345]	Q8WWM7 1xPhospho [S339(100)]	Ataxin-2-like protein OS=Homo sapiens OX=9606 GN=ATXN2L PE=1 SV=2	[R].ESPSLASR.[E]	1xPhospho [S2(100)]								21.406	21.2567	19.0208									16.5606		18.7366	20.2922	18.0534	19.0564				16.7691	17.4321					17.7547						19.3372
Q14CW9	Q14CW9 [272-289]	Q14CW9 1xPhospho [S281(97.5)]	Ataxin-7-like protein 3 OS=Homo sapiens OX=9606 GN=ATXN7L3 PE=1 SV=1	[R].LQWDGSSDLSPSDSGSSK.[T]	1xPhospho [S10(97.5)]	19.3531	19.1463				18.4658															19.7978	20.0813
[truncated: 14,181 more rows]
[truncated: 5 more columns]
